# Supplementary material for: Occurrence of Transgenic Feral Alfalfa (Medicago sativa subsp. sativa L.) in Alfalfa Seed Production Areas in the United States
Source: PLoS One. 2015 Dec 23;10(12):e0143296. doi: 10.1371/journal.pone.0143296 (PMC4689365; doi:10.1371/journal.pone.0143296)
Supplement: S1 File — (XLSX) [file pone.0143296.s001.xlsx]

## Sheet: Canyon_SurveyComplete
Lat	Lon	Site	SiteType	Obs	Proximity	Plants_Sampled	Tot_Plts	Variable	Feral	Ferals	Leaf	Elevation	Slope_Deg	Aspect	Crops_Adj	Crops_Ahead	Crops_Behind	Irr_Canal	Veg_Cover	Veg_Ht	Veg_Manage	Species_Div	Spillage	Winter	Spring	Summer	Fall	Tmax_Winter	Tmax_Spring	Tmax_Summer	Tmax_Fall	Tmin_Winter	Tmin_Spring	Tmin_Summer	Tmin_Fall	Tmax_Winter	Tmax_Spring	Tmax_Summer	Tmax_Fall	Tmin_Winter	Tmin_Spring	Tmin_Summer	Tmin_Fall	Tmean_Winter	Tmean_Spring	Tmean_Summer	Tmean_Fall
43.6104	-116.783	0	Survey	3328	1	0	0	1	No	0	0	767.253	0.338486	53.5672	4	4	5	1	1	.	2	.	3	28.6492	29.0711	10.1787	18.2189	5.05937	17.2612	30.5688	18.3004	-4.05967	3.39051	13.4157	4.02091	5.0418	17.3951	31.0004	18.4081	-4.27064	3.03089	12.9963	3.7416	0.60865	10.1337	21.9983	11.0748
43.6104	-116.783	0	Survey	3329	1	0	0	1	No	0	0	767.253	0.338486	53.5672	4	4	4	1	1	.	2	.	3	28.6492	29.0711	10.1787	18.2189	5.05937	17.2612	30.5688	18.3004	-4.05967	3.39051	13.4157	4.02091	4.68413	16.5337	29.5336	17.6704	-3.6293	3.70339	13.7523	4.26023	0.721011	10.0448	21.6429	10.9653
43.7412	-116.949	4	Survey	3347	1	0	0	1	No	0	0	694.345	1.7798	3.21336	4	4	4	2	3	1	2	2	3	26.6409	27.0367	10.2795	17.0428	4.86475	17.8108	31.3685	18.6698	-4.45863	3.0965	12.9852	3.35787	4.97964	16.8681	29.9852	18.0211	-3.84555	3.29898	13.3651	4.01088	0.772881	10.0076	21.6751	11.016
43.7411	-116.949	4	Survey	3346	1	0	0	1	No	0	0	694.345	1.7798	3.21336	4	5	5	1	3	1	1	2	3	26.6409	27.0367	10.2795	17.0428	4.86475	17.8108	31.3685	18.6698	-4.45863	3.0965	12.9852	3.35787	5.04209	17.243	30.8339	18.3393	-4.12703	3.03901	12.8327	3.77963	0.677288	10.0618	21.8333	11.0595
43.4573	-116.745	5	Survey	3352	3	0	0	1	No	0	0	685.786	4.66226	222.274	1	1	1	2	3	3	2	.	4	.	.	.	.	.	.	.	.	.	.	.	.	4.98675	17.2886	30.6612	18.3311	-4.17774	3.20295	13.2587	3.89007	0.623019	10.1659	21.9599	11.1106
43.4573	-116.745	5	Survey	3353	3	0	0	1	No	0	0	687.829	5.52474	220.025	1	1	1	2	2	3	.	1	4	.	.	.	.	.	.	.	.	.	.	.	.	5.19637	17.2264	30.5968	18.3287	-4.08404	3.14396	13.2079	3.91575	0.777821	10.1056	21.9024	11.1222
43.6891	-116.788	6	Survey	3357	4	0	0	1	No	0	0	705.039	0.00015002	29.0546	5	5	5	1	2	3	.	2	4	31.2311	29.1297	10.1194	18.6522	4.96628	17.6786	31.2679	18.5778	-4.36971	3.10511	13.2549	3.4989	5.06018	17.3228	30.9232	18.3591	-4.33002	2.86972	13.0516	3.47769	0.589556	10.0147	21.9874	10.9184
43.6891	-116.788	6	Survey	3356	4	0	0	1	No	0	0	705.039	0.00015002	29.0546	1	1	1	1	2	3	.	2	4	31.2311	29.1297	10.1194	18.6522	4.96628	17.6786	31.2679	18.5778	-4.36971	3.10511	13.2549	3.4989	5.14725	16.9856	30.1222	18.226	-3.88281	3.56526	13.6436	4.33319	0.841913	10.1975	21.8829	11.2796
43.4028	-116.676	7	Survey	3359	1	0	0	1	No	0	0	695.13	5.0161	219.227	1	1	1	1	1	3	2	2	4	.	.	.	.	.	.	.	.	.	.	.	.	5.26321	17.1609	30.4526	18.2826	-4.01351	3.07995	13.177	3.88611	0.843814	10.0399	21.8148	11.0843
43.403	-116.676	7	Survey	3358	1	0	0	1	No	0	0	697.842	6.8566	222.028	1	1	1	1	1	1	2	2	4	.	.	.	.	.	.	.	.	.	.	.	.	4.93717	17.9319	31.5135	18.747	-4.60607	2.96688	12.9715	3.16451	0.393488	10.3713	22.2425	10.9557
43.7387	-116.962	8	Survey	3361	1	0	0	1	No	0	0	720.638	1.26996	318.572	3	4	5	1	3	3	.	2	3	26.769	27.3768	10.3863	17.1801	4.8883	17.6729	31.202	18.556	-4.43329	3.0012	12.7998	3.34676	5.11491	17.1097	30.3196	18.2354	-3.96342	3.28201	13.3443	4.0454	0.789866	10.1187	21.832	11.1404
43.7387	-116.962	8	Survey	3360	1	0	0	1	No	0	0	720.638	1.26996	318.572	4	4	5	2	3	1	.	2	3	26.769	27.3768	10.3863	17.1801	4.8883	17.6729	31.202	18.556	-4.43329	3.0012	12.7998	3.34676	5.15726	17.0521	30.1247	18.2043	-3.93818	3.47032	13.5565	4.22125	0.824108	10.1838	21.8406	11.2128
43.7207	-116.593	9	Survey	3362	4	0	0	1	No	0	0	765.115	2.79222	118.403	.	.	.	1	1	.	2	.	2	32.664	31.643	10.4449	19.7333	5.14152	17.188	30.8857	18.3265	-4.24982	2.92275	13.0552	3.73012	5.11654	17.2051	30.6107	18.258	-4.17463	3.0624	13.1791	3.76306	0.695559	10.0543	21.8949	11.0105
43.7207	-116.593	9	Survey	3363	4	0	0	1	No	0	0	762.827	3.59164	147.161	.	1	.	1	1	.	2	.	2	32.664	31.643	10.4449	19.7333	5.14152	17.188	30.8857	18.3265	-4.24982	2.92275	13.0552	3.73012	5.17728	17.2006	30.3244	18.3192	-3.96578	3.49309	13.5929	4.18879	0.824003	10.2672	21.9586	11.254
43.6691	-116.854	10	Survey	3364	4	0	0	1	No	0	0	740.705	0.568575	28.0702	.	.	.	.	.	.	.	.	1	28.0273	28.4148	10.2067	17.6156	4.9894	17.4663	31.0368	18.4198	-4.28563	2.99684	13.0144	3.52113	5.17728	17.2006	30.3244	18.3192	-3.96578	3.49309	13.5929	4.18879	0.824003	10.2672	21.9586	11.254
43.669	-116.854	10	Survey	3365	4	0	0	1	No	0	0	740.705	0.568575	28.0702	.	.	.	.	.	.	.	.	1	28.0273	28.4148	10.2067	17.6156	4.9894	17.4663	31.0368	18.4198	-4.28563	2.99684	13.0144	3.52113	5.07523	17.1887	30.4474	18.2687	-3.95942	3.44527	13.5133	4.10844	0.773888	10.2391	21.9803	11.1886
43.5205	-116.717	12	Survey	3367	1	0	0	1	No	0	0	819.094	1.07256	267.3	1	1	1	1	1	.	2	.	3	27.6467	29.656	10.39	18.2845	5.03083	16.885	30.0536	18.0712	-3.84431	3.52995	13.5391	4.30901	5.19037	17.1809	30.2715	18.3237	-3.90748	3.59181	13.7237	4.31673	0.859253	10.3069	21.9976	11.3202
43.5207	-116.717	12	Survey	3366	1	0	0	1	No	0	0	819.037	1.90301	278.944	1	1	1	1	1	.	2	.	3	27.6467	29.656	10.39	18.2845	5.03083	16.885	30.0536	18.0712	-3.84431	3.52995	13.5391	4.30901	4.88689	17.8041	31.4399	18.5662	-4.64171	2.94761	13.0204	3.12213	0.351069	10.2951	22.2301	10.8442
43.4667	-116.527	13	Survey	3373	1	0	0	1	No	0	0	806.772	0.923865	262.818	4	5	5	1	3	3	.	2	3	28.2194	30.8765	10.4162	18.7271	5.20933	16.9492	30.1819	18.1559	-3.87214	3.15514	13.2086	4.05546	4.53276	16.474	29.4576	17.6663	-3.73581	3.62616	13.5613	4.0548	0.590003	9.97757	21.5094	10.8605
43.4665	-116.527	13	Survey	3372	1	0	0	1	No	0	0	806.772	0.923865	262.818	1	3	5	1	3	3	.	2	3	28.2194	30.8765	10.4162	18.7271	5.20933	16.9492	30.1819	18.1559	-3.87214	3.15514	13.2086	4.05546	4.64793	16.5254	29.6005	17.7286	-3.74427	3.58729	13.5569	4.14702	0.646901	9.98018	21.5787	10.9378
43.523	-116.569	14	Survey	3379	1	0	0	1	No	0	0	792.842	0.605644	148.82	5	5	5	1	1	.	.	.	4	29.3953	31.1269	10.1219	19.5051	5.29614	17.1249	30.5052	18.247	-4.05788	3.04642	13.1716	3.84679	5.02488	17.3518	30.9518	18.3772	-4.38082	2.85246	13.0156	3.45047	0.548698	10.0222	21.9837	10.9138
43.5228	-116.569	14	Survey	3378	1	0	0	1	No	0	0	791.389	2.29624	205.593	5	5	5	1	1	.	.	.	4	29.3953	31.1269	10.1219	19.5051	5.29614	17.1249	30.5052	18.247	-4.05788	3.04642	13.1716	3.84679	5.01665	17.3461	30.953	18.3409	-4.39453	2.8429	12.9727	3.43375	0.536162	10.0147	21.9629	10.8873
43.3741	-116.631	15	Survey	3383	2	0	0	1	No	0	0	693.841	8.80654	214.373	1	1	1	2	2	3	.	3	4	.	.	.	.	.	.	.	.	.	.	.	.	4.94668	17.8429	31.473	18.6328	-4.63408	2.9205	12.9327	3.04637	0.38336	10.3011	22.2028	10.8396
43.3741	-116.63	15	Survey	3382	2	0	0	1	No	0	0	695.464	7.3606	212.254	1	1	1	1	2	3	.	1	4	.	.	.	.	.	.	.	.	.	.	.	.	5.16776	16.9837	30.7522	18.2264	-4.14646	2.90753	13.0072	3.91524	0.734704	9.86539	21.8797	11.0708
43.3786	-116.553	16	Survey	3385	1	0	0	1	No	0	0	798.865	0.310423	186.241	4	1	3	1	1	.	.	.	3	25.3469	29.1797	10.4296	17.5638	5.07919	17.0324	30.1751	18.2052	-3.53097	3.7434	13.8223	4.49328	5.10297	17.0307	30.8094	18.2479	-4.17321	2.97246	12.9464	3.89258	0.686859	9.92165	21.8779	11.0702
43.3786	-116.553	16	Survey	3384	1	0	0	1	No	0	0	798.85	0.33255	182.677	3	3	5	1	2	3	.	3	3	25.3469	29.1797	10.4296	17.5638	5.07919	17.0324	30.1751	18.2052	-3.53097	3.7434	13.8223	4.49328	5.10297	17.0307	30.8094	18.2479	-4.17321	2.97246	12.9464	3.89258	0.686859	9.92165	21.8779	11.0702
43.7777	-116.909	18	Survey	3391	1	0	0	1	No	0	0	700.25	2.6285	297.378	1	5	5	1	3	3	.	2	2	26.5715	26.5187	10.0003	16.6463	4.75919	17.6107	31.1866	18.5363	-4.38628	3.12985	12.8337	3.40851	4.57091	16.4048	29.5229	17.6361	-3.76644	3.49261	13.4232	4.06859	0.594106	9.8743	21.473	10.8524
43.7779	-116.909	18	Survey	3390	1	0	0	1	No	0	0	699.59	2.26188	282.815	5	1	1	1	3	3	.	2	2	26.5715	26.5187	10.0003	16.6463	4.75919	17.6107	31.1866	18.5363	-4.38628	3.12985	12.8337	3.40851	4.57091	16.4048	29.5229	17.6361	-3.76644	3.49261	13.4232	4.06859	0.594106	9.8743	21.473	10.8524
43.603	-116.785	19	Survey	3398	1	0	0	1	No	0	0	774.887	0.432498	79.6653	4	5	4	1	3	.	2	2	1	28.1537	28.7042	10.1179	18.028	5.07523	17.1887	30.4474	18.2687	-3.95942	3.44527	13.5133	4.10844	4.89688	17.4506	30.9286	18.3723	-4.36055	3.00768	13.1477	3.47135	0.490827	10.148	22.0381	10.9218
43.6033	-116.785	19	Survey	3399	1	0	0	1	No	0	0	774.843	0.563653	49.672	3	5	5	1	3	3	2	2	1	28.3857	28.8681	10.1617	18.1485	5.08162	17.2031	30.5184	18.2725	-3.9621	3.42409	13.425	4.09908	4.97297	17.3941	30.3621	18.2902	-3.85657	3.61854	13.6792	4.16611	0.767298	10.4312	22.0207	11.2282
43.6612	-116.944	20	Survey	3403	3	0	0	1	No	0	0	683.7	0.0611006	12.3658	3	5	3	1	2	3	.	2	3	24.5403	26.5902	9.99206	16.2192	4.96025	17.9098	31.498	18.6834	-4.59473	2.97385	12.9781	3.13067	4.97297	17.3941	30.3621	18.2902	-3.85657	3.61854	13.6792	4.16611	0.767298	10.4312	22.0207	11.2282
43.6614	-116.944	20	Survey	3402	3	0	0	1	No	0	0	683.711	0.0142477	188.528	4	5	5	1	1	3	1	2	3	24.5403	26.5902	9.99206	16.2192	4.96025	17.9098	31.498	18.6834	-4.59473	2.97385	12.9781	3.13067	5.15766	17.2174	30.9291	18.3097	-4.20437	2.96611	13.0498	3.77183	0.700964	10.0114	21.9894	11.0408
43.7646	-116.819	21	Survey	3408	3	0	0	1	No	0	0	713.952	0.00164246	248.671	.	.	.	2	3	.	2	.	4	29.2703	28.4918	10.2688	17.9817	4.91445	17.4727	31.1223	18.4588	-4.34438	3.06922	12.9768	3.51418	4.62713	16.441	29.4287	17.6509	-3.63482	3.70676	13.7199	4.2235	0.686504	10.0005	21.5743	10.9372
43.7645	-116.819	21	Survey	3409	3	0	0	1	No	0	0	713.952	0.00164246	248.671	4	4	4	2	3	.	2	.	4	29.2703	28.4918	10.2688	17.9817	4.91445	17.4727	31.1223	18.4588	-4.34438	3.06922	12.9768	3.51418	4.84491	16.6672	29.6916	17.8288	-3.66924	3.59047	13.6545	4.19843	0.785846	10.0532	21.673	11.0136
43.5268	-116.64	22	Survey	3411	2	0	0	1	No	0	0	774.943	0.00191719	109.537	4	5	4	1	1	.	.	.	2	28.1539	30.1985	10.2919	18.7055	5.19634	17.1601	30.3584	18.2492	-3.97745	3.21476	13.3072	3.94196	5.02773	17.3104	30.5952	18.3072	-4.00003	3.37593	13.4129	3.98615	0.728096	10.2652	22.0041	11.1467
43.5268	-116.64	22	Survey	3410	2	0	0	1	No	0	0	774.943	0.00156935	238.671	2	2	2	1	2	3	.	2	2	28.1539	30.1985	10.2919	18.7055	5.19634	17.1601	30.3584	18.2492	-3.97745	3.21476	13.3072	3.94196	5.00861	17.3096	30.6561	18.2936	-4.23322	3.10864	13.2322	3.7298	0.611927	10.1296	21.9441	11.0117
43.7391	-116.733	23	Survey	3413	4	0	0	1	No	0	0	753.28	1.52423	244.596	3	3	3	1	2	3	1	2	3	32.3576	30.6271	10.2735	19.3368	5.10024	17.3241	30.9921	18.4058	-4.18487	3.08525	13.0924	3.79503	4.94762	17.9532	31.5662	18.7033	-4.64514	2.93886	13.0118	3.10142	0.37786	10.3666	22.289	10.9023
43.7391	-116.733	23	Survey	3412	4	0	0	1	No	0	0	752.386	1.70015	264	5	5	5	1	3	1	1	2	3	32.3576	30.6271	10.2735	19.3368	5.10024	17.3241	30.9921	18.4058	-4.18487	3.08525	13.0924	3.79503	4.56439	16.4048	29.5535	17.6725	-3.80122	3.44028	13.3955	3.98863	0.574835	9.84757	21.4745	10.8306
43.4454	-116.513	25	Survey	3414	1	0	0	1	No	0	0	836.576	1.66671	324.207	3	3	.	2	2	3	.	3	2	27.721	30.9065	10.4986	18.6307	5.02358	16.7088	30.1305	18.0277	-3.87702	3.2113	13.2451	4.0885	5.01456	17.6859	31.2646	18.5756	-4.37247	3.1114	13.2707	3.49015	0.54563	10.3183	22.2676	11.0329
43.4454	-116.513	25	Survey	3415	1	0	0	1	No	0	0	836.576	1.66671	324.207	1	1	.	2	2	3	.	3	2	27.721	30.9065	10.4986	18.6307	5.02358	16.7088	30.1305	18.0277	-3.87702	3.2113	13.2451	4.0885	5.15038	17.0007	30.1361	18.2352	-3.87496	3.56644	13.6468	4.34172	0.848263	10.2043	21.8915	11.2884
43.7874	-116.766	26	Survey	3417	4	0	9	1	Yes	1	Negative	740.233	1.33758	101.302	4	4	1	1	3	3	.	3	2	30.8666	29.9154	10.3838	18.8602	5.0418	17.3951	31.0004	18.4081	-4.27064	3.03089	12.9963	3.7416	4.72498	17.7428	31.3577	18.6206	-4.4004	3.20344	12.9813	3.37105	0.381855	10.3966	22.1695	10.9958
43.7874	-116.766	26	Survey	3416	4	0	0	1	No	0	0	741.145	2.05797	96.5403	5	.	.	1	3	3	.	2	2	30.8666	29.9154	10.3838	18.8602	5.0418	17.3951	31.0004	18.4081	-4.27064	3.03089	12.9963	3.7416	5.17315	16.8911	30.2843	18.1567	-4.0157	3.03222	13.0776	3.89343	0.794608	9.88167	21.681	11.0251
43.6947	-116.691	28	Survey	3418	3	0	0	1	No	0	0	743.04	1.38358	104.707	5	5	1	1	1	.	.	.	3	33.6842	30.7632	10.1743	19.6833	5.0129	17.2956	30.9119	18.3352	-4.33769	2.96515	13.0618	3.5494	4.61487	17.6537	31.2893	18.4183	-4.60712	3.29068	13.4109	3.55345	0.220352	10.3935	22.3501	10.9859
43.6947	-116.69	28	Survey	3419	3	0	0	1	No	0	0	743.04	1.38358	104.707	5	5	1	1	1	.	.	.	3	33.6842	30.7632	10.1743	19.6833	5.0129	17.2956	30.9119	18.3352	-4.33769	2.96515	13.0618	3.5494	5.14354	17.1741	30.4815	18.266	-4.13829	3.12567	13.2364	3.84682	0.72588	10.0703	21.859	11.0564
43.446	-116.628	29	Survey	3421	1	0	14	1	Yes	1	Positive	825.201	0.316057	94.5693	4	3	3	2	1	.	2	2	1	21.3216	26.899	10.7852	16.7329	4.68413	16.5337	29.5336	17.6704	-3.6293	3.70339	13.7523	4.26023	5.22286	17.1116	30.4104	18.2303	-4.00351	3.16599	13.2742	3.90108	0.827675	10.0604	21.8423	11.0657
43.446	-116.628	29	Survey	3420	1	0	0	1	No	0	0	825.014	0.372007	110.093	3	4	3	2	1	.	2	.	1	21.3216	26.899	10.7852	16.7329	4.68413	16.5337	29.5336	17.6704	-3.6293	3.70339	13.7523	4.26023	5.15409	17.1461	30.251	18.24	-3.93241	3.40479	13.4812	4.15119	0.826816	10.1981	21.8661	11.1956
43.8032	-116.889	32	Survey	3423	1	0	0	1	No	0	0	727.41	2.51419	195.476	5	5	4	2	3	3	.	2	4	27.8994	28.7779	10.2934	17.6281	4.90559	17.2315	30.7582	18.3096	-4.23507	2.88474	12.48	3.45397	5.15409	17.1461	30.251	18.24	-3.93241	3.40479	13.4812	4.15119	0.826816	10.1981	21.8661	11.1956
43.8033	-116.889	32	Survey	3422	1	0	0	1	No	0	0	727.41	2.51419	195.476	1	4	5	1	2	3	.	2	4	27.8994	28.7779	10.2934	17.6281	4.90559	17.2315	30.7582	18.3096	-4.23507	2.88474	12.48	3.45397	4.66052	16.5334	29.6399	17.7716	-3.73342	3.51202	13.4615	4.14259	0.658052	9.94996	21.5507	10.9571
43.6259	-116.872	33	Survey	3425	3	0	0	1	No	0	0	782.244	3.78367	145.888	5	5	5	1	1	1	2	2	3	25.3781	27.6902	10.2436	17.2878	5.01933	17.199	30.6691	18.2391	-4.28324	3.08162	12.8918	3.5275	4.71364	16.5792	29.6147	17.751	-3.66688	3.6965	13.7415	4.24838	0.71772	10.0641	21.6781	10.9997
43.6259	-116.873	33	Survey	3424	3	0	0	1	No	0	0	786.14	6.95973	199.272	5	4	4	1	1	1	2	2	3	25.3781	27.6902	10.2436	17.2878	5.01933	17.199	30.6691	18.2391	-4.28324	3.08162	12.8918	3.5275	4.71364	16.5792	29.6147	17.751	-3.66688	3.6965	13.7415	4.24838	0.71772	10.0641	21.6781	10.9997
43.5685	-116.626	34	Survey	3426	4	0	0	1	No	0	0	756.777	0.147464	336.614	5	5	5	1	1	.	.	.	2	29.4675	30.8066	10.0105	19.3847	5.30089	17.3024	30.7214	18.381	-4.11243	3.01461	13.126	3.73626	5.15495	17.0607	30.2492	18.2426	-3.97399	3.46293	13.5682	4.19563	0.805294	10.1831	21.9087	11.2191
43.5687	-116.626	34	Survey	3427	4	0	0	1	No	0	0	756.58	0.660354	354.898	4	5	5	1	1	.	.	.	2	29.4675	30.8066	10.0105	19.3847	5.30089	17.3024	30.7214	18.381	-4.11243	3.01461	13.126	3.73626	4.8661	16.7157	29.7761	17.8568	-3.73187	3.51242	13.5454	4.13918	0.767421	10.0385	21.6608	10.998
43.7055	-116.843	35	Survey	3429	4	0	0	1	No	0	0	696.004	0.307433	53.9654	1	5	5	1	3	3	.	3	3	28.6384	27.8062	10.183	17.5226	4.9006	17.7346	31.3777	18.5685	-4.48688	3.12674	13.1486	3.38547	5.22655	17.5529	30.4554	18.4787	-3.78527	3.69282	13.704	4.09126	0.93544	10.5488	22.0797	11.285
43.7056	-116.843	35	Survey	3428	4	0	0	1	No	0	0	695.879	0.190209	69.9659	1	5	.	2	3	1	.	2	3	28.6384	27.8062	10.183	17.5226	4.9006	17.7346	31.3777	18.5685	-4.48688	3.12674	13.1486	3.38547	5.25734	17.2367	30.8596	18.3416	-4.17433	2.95818	13.0628	3.70109	0.7645	10.0163	21.9612	11.0214
43.5257	-116.639	36	Survey	3430	2	0	0	1	No	0	0	774.94	0.0809674	43.5854	4	4	4	1	3	3	.	2	2	28.1539	30.1985	10.2919	18.7055	5.19634	17.1601	30.3584	18.2492	-3.97745	3.21476	13.3072	3.94196	5.21867	17.313	30.8557	18.3553	-4.17244	2.90329	13.0111	3.5985	0.749433	10.0276	21.9334	10.9769
43.5257	-116.638	36	Survey	3431	2	0	0	1	No	0	0	774.943	0.00531431	33.8208	2	2	2	1	3	3	.	2	2	28.1539	30.1985	10.2919	18.7055	5.19634	17.1601	30.3584	18.2492	-3.97745	3.21476	13.3072	3.94196	4.56439	16.4048	29.5535	17.6725	-3.80122	3.44028	13.3955	3.98863	0.574835	9.84757	21.4745	10.8306
43.4684	-116.594	37	Survey	3433	1	0	0	1	No	0	0	799.955	0.0504271	189.329	3	5	5	2	3	.	2	.	4	25.2902	29.1093	10.5033	18.0014	5.02244	16.9405	30.0366	17.9657	-3.90907	3.28308	13.3686	4.07333	4.90272	17.4482	31.0507	18.4333	-4.34183	3.02447	12.8207	3.5074	0.501126	10.158	21.9357	10.9704
43.4684	-116.594	37	Survey	3432	1	0	0	1	No	0	0	799.955	0.0504271	189.329	4	4	4	1	1	.	2	.	4	25.2902	29.1093	10.5033	18.0014	5.02244	16.9405	30.0366	17.9657	-3.90907	3.28308	13.3686	4.07333	4.68545	16.526	29.6339	17.7701	-3.77741	3.47301	13.4056	4.11455	0.649456	9.92736	21.5197	10.9423
43.711	-116.753	38	Survey	3435	4	0	0	1	No	0	0	710.152	0.770094	233.875	4	1	4	2	1	1	2	2	3	31.9443	29.6066	10.1717	18.9468	4.95134	17.5693	31.1875	18.505	-4.37031	3.14659	13.1586	3.55032	4.63592	16.4774	29.5302	17.7094	-3.71704	3.57088	13.5177	4.13931	0.652174	9.95032	21.5239	10.9244
43.711	-116.753	38	Survey	3434	4	0	0	1	No	0	0	710.152	0.770094	233.875	4	1	5	1	2	3	1	2	3	31.9443	29.6066	10.1717	18.9468	4.95134	17.5693	31.1875	18.505	-4.37031	3.14659	13.1586	3.55032	4.63592	16.4774	29.5302	17.7094	-3.71704	3.57088	13.5177	4.13931	0.652174	9.95032	21.5239	10.9244
43.6942	-116.708	39	Survey	3437	4	0	0	1	No	0	0	715.942	2.47799	15.1333	1	3	1	1	2	3	1	3	1	33.5297	30.5446	10.1152	19.5795	4.92505	17.4668	31.0149	18.4183	-4.43327	2.94752	13.1099	3.42755	5.03091	17.3795	31.0079	18.4377	-4.2757	3.04009	13.0221	3.70287	0.600694	10.1303	22.015	11.0703
43.6943	-116.708	39	Survey	3436	4	0	0	1	No	0	0	714.701	1.26354	13.5431	1	1	1	1	2	3	1	1	1	33.5297	30.5446	10.1152	19.5795	4.92505	17.4668	31.0149	18.4183	-4.43327	2.94752	13.1099	3.42755	4.76563	16.6354	29.7505	17.8551	-3.75083	3.57252	13.5191	4.1884	0.705106	10.0309	21.6348	11.0218
43.5763	-116.785	40	Survey	3438	1	0	0	1	No	0	0	749.574	2.75204	261.266	2	2	2	1	3	1	2	2	4	27.0658	27.7927	10.0093	17.5047	5.22743	17.4098	30.5633	18.4417	-3.93326	3.51806	13.7133	4.15234	5.0073	17.1467	30.491	18.2261	-4.07869	3.28174	13.1997	3.91227	0.678272	10.1363	21.8454	11.0692
43.5763	-116.785	40	Survey	3439	1	0	0	1	No	0	0	748.172	2.93656	269.171	2	2	2	1	3	1	2	2	4	27.0658	27.7927	10.0093	17.5047	5.22743	17.4098	30.5633	18.4417	-3.93326	3.51806	13.7133	4.15234	5.13197	17.2737	30.9225	18.3577	-4.20349	3.0031	12.9932	3.83484	0.6885	10.0582	21.9578	11.0963
43.3875	-116.613	41	Survey	3440	1	0	0	1	No	0	0	825.947	0.239996	317.869	4	4	4	1	1	.	2	.	3	23.5892	28.0822	10.79	17.1329	4.55096	16.4463	29.3323	17.5633	-3.64432	3.79131	13.8252	4.20941	4.68413	16.5337	29.5336	17.6704	-3.6293	3.70339	13.7523	4.26023	0.721011	10.0448	21.6429	10.9653
43.3866	-116.613	41	Survey	3441	1	0	0	1	No	0	0	825.94	0.0876833	223.195	4	4	4	1	1	.	2	.	3	23.5892	28.0822	10.79	17.1329	4.55096	16.4463	29.3323	17.5633	-3.64432	3.79131	13.8252	4.20941	4.98647	16.8728	30.0473	18.0255	-3.84791	3.29087	13.2891	4.0889	0.776956	10.0056	21.6682	11.0572
43.4659	-116.583	42	Survey	3443	1	0	10	1	Yes	1	Negative	798.989	0.154421	3.12645	4	4	3	1	3	3	.	3	3	25.4538	29.287	10.4982	18.0623	4.97964	16.8681	29.9852	18.0211	-3.84555	3.29898	13.3651	4.01088	4.99388	16.8265	29.9995	18.0374	-3.67897	3.54487	13.5969	4.2564	0.862636	10.1093	21.7982	11.1469
43.4659	-116.583	42	Survey	3442	1	0	0	1	No	0	0	798.945	0.0968116	324.174	4	4	4	2	3	3	.	2	3	25.4538	29.287	10.4982	18.0623	4.97964	16.8681	29.9852	18.0211	-3.84555	3.29898	13.3651	4.01088	5.06887	17.1687	30.544	18.2737	-4.04103	3.36995	13.4417	4.06785	0.727931	10.1914	21.9928	11.1708
43.786	-116.802	43	Survey	3445	4	0	1	1	Yes	1	Negative	746.093	2.49613	103.643	3	5	3	2	2	3	.	3	4	30.2151	29.4725	10.4388	18.6682	5.04209	17.243	30.8339	18.3393	-4.12703	3.03901	12.8327	3.77963	5.22743	17.4098	30.5633	18.4417	-3.93326	3.51806	13.7133	4.15234	0.865578	10.3856	22.1383	11.297
43.7866	-116.802	43	Survey	3444	4	0	0	1	No	0	0	747.318	3.32176	100.015	1	1	1	2	3	1	2	.	4	30.2151	29.4725	10.4388	18.6682	5.04209	17.243	30.8339	18.3393	-4.12703	3.03901	12.8327	3.77963	4.94438	17.842	31.4752	18.6589	-4.61859	2.92975	12.944	3.06876	0.390053	10.3052	22.2096	10.8638
43.6168	-116.871	44	Survey	3447	3	0	0	1	No	0	0	731.52	1.61858	182.633	1	5	2	1	2	3	1	3	3	24.431	26.7883	10.1116	16.664	4.9682	17.5768	31.0582	18.4457	-4.37586	3.02156	13.0756	3.42965	4.96362	17.3037	30.7433	18.3171	-4.15259	3.25204	13.1022	3.69861	0.620545	10.2001	21.9227	11.0078
43.6168	-116.872	44	Survey	3446	3	0	0	1	No	0	0	731.394	1.68175	189.341	1	5	5	1	1	3	1	2	3	24.431	26.7883	10.1116	16.664	4.9682	17.5768	31.0582	18.4457	-4.37586	3.02156	13.0756	3.42965	5.17796	16.9434	30.1636	18.137	-3.87809	3.24805	13.2252	4.02919	0.864214	10.0172	21.6944	11.0831
43.6633	-116.601	46	Survey	3448	1	0	0	1	No	0	0	743.13	0.00013033	153.435	1	.	.	1	1	.	2	.	1	31.3614	30.6929	10.0536	19.6373	5.10179	17.2817	30.9353	18.3344	-4.26309	2.87048	13.0187	3.52949	5.05937	17.2612	30.5688	18.3004	-4.05967	3.39051	13.4157	4.02091	0.717446	10.2459	21.9922	11.1607
43.6631	-116.601	46	Survey	3449	1	0	0	1	No	0	0	743.13	2.061e-05	315	4	4	.	1	1	.	2	.	1	31.3614	30.6929	10.0536	19.6373	5.10179	17.2817	30.9353	18.3344	-4.26309	2.87048	13.0187	3.52949	5.05937	17.2612	30.5688	18.3004	-4.05967	3.39051	13.4157	4.02091	0.717446	10.2459	21.9922	11.1607
43.8183	-116.937	48	Survey	3451	1	0	0	1	No	0	0	727.229	1.95749	214.339	4	4	4	1	2	3	.	3	4	27.0691	27.9929	10.1528	17.5723	4.84776	17.1598	30.7512	18.2669	-4.28406	2.99953	12.5131	3.45935	4.86475	17.8108	31.3685	18.6698	-4.45863	3.0965	12.9852	3.35787	0.423693	10.3767	22.1768	11.0139
43.8181	-116.937	48	Survey	3450	1	0	0	1	No	0	0	727.229	1.95749	214.339	2	2	2	2	2	3	.	2	4	27.0691	27.9929	10.1528	17.5723	4.84776	17.1598	30.7512	18.2669	-4.28406	2.99953	12.5131	3.45935	4.86475	17.8108	31.3685	18.6698	-4.45863	3.0965	12.9852	3.35787	0.423693	10.3767	22.1768	11.0139
43.603	-116.817	49	Survey	3452	1	0	0	1	No	0	0	724.893	2.94939	201.167	4	5	5	.	3	1	2	2	3	26.1817	27.3744	10.0483	16.9131	5.00481	17.5678	30.8458	18.4888	-4.0926	3.35572	13.4999	3.8558	.	.	.	.	.	.	.	.	.	.	.	.
43.6029	-116.817	49	Survey	3453	1	0	0	1	No	0	0	724.893	2.94939	201.167	4	5	3	1	3	1	2	2	3	26.1817	27.3744	10.0483	16.9131	5.00481	17.5678	30.8458	18.4888	-4.0926	3.35572	13.4999	3.8558	.	.	.	.	.	.	.	.	.	.	.	.
43.8271	-116.969	50	Survey	3454	2	0	0	1	No	0	0	708.018	0.641915	336.782	4	1	1	1	.	.	.	.	4	27.648	27.376	10.5335	18.0722	4.71107	17.5796	31.2017	18.4657	-4.42421	3.19205	13.0874	3.49419	4.96628	17.6786	31.2679	18.5778	-4.36971	3.10511	13.2549	3.4989	0.522028	10.3116	22.2614	11.0384
43.8271	-116.97	50	Survey	3455	2	0	0	1	No	0	0	706.596	1.93229	327.07	1	1	1	1	.	.	.	.	4	27.648	27.376	10.5335	18.0722	4.71107	17.5796	31.2017	18.4657	-4.42421	3.19205	13.0874	3.49419	4.96628	17.6786	31.2679	18.5778	-4.36971	3.10511	13.2549	3.4989	0.522028	10.3116	22.2614	11.0384
43.7362	-116.603	51	Survey	3456	4	0	0	1	No	0	0	750.75	0.595199	113.119	4	4	4	1	1	.	2	.	3	33.0833	31.9883	10.586	19.9195	5.15844	17.2406	30.9521	18.3419	-4.21204	2.96823	13.1125	3.72722	.	.	.	.	.	.	.	.	.	.	.	.
43.7362	-116.603	51	Survey	3457	4	0	0	1	No	0	0	750.446	0.493108	117.07	.	4	.	2	3	1	2	2	3	33.0833	31.9883	10.586	19.9195	5.15844	17.2406	30.9521	18.3419	-4.21204	2.96823	13.1125	3.72722	.	.	.	.	.	.	.	.	.	.	.	.
43.4124	-116.513	52	Survey	3458	1	0	0	1	No	0	0	820.025	0.084915	269.145	4	4	3	1	1	.	2	.	2	26.175	30.1975	10.6527	18.0255	5.00735	16.732	30.0191	18.0529	-3.78747	3.37361	13.4685	4.30446	4.8883	17.6729	31.202	18.556	-4.43329	3.0012	12.7998	3.34676	0.447776	10.2602	22.0009	10.9514
43.4124	-116.514	52	Survey	3459	1	0	0	1	No	0	0	819.935	0.0978219	263.946	4	4	3	1	1	.	2	.	2	26.175	30.1975	10.6527	18.0255	5.00735	16.732	30.0191	18.0529	-3.78747	3.37361	13.4685	4.30446	4.8883	17.6729	31.202	18.556	-4.43329	3.0012	12.7998	3.34676	0.447776	10.2602	22.0009	10.9514
43.8702	-116.977	53	Survey	3461	4	0	0	1	No	0	0	692.912	0.851237	85.0492	5	5	5	1	3	3	.	2	4	30.3009	27.5606	10.7162	19.2063	4.61543	17.689	31.3192	18.4298	-4.60827	3.31874	13.4595	3.56159	5.14152	17.188	30.8857	18.3265	-4.24982	2.92275	13.0552	3.73012	0.672508	9.97478	21.9704	11.0283
43.8702	-116.978	53	Survey	3460	4	0	0	1	No	0	0	692.912	0.851237	85.0492	4	4	4	1	3	3	.	2	4	30.3009	27.5606	10.7162	19.2063	4.61543	17.689	31.3192	18.4298	-4.60827	3.31874	13.4595	3.56159	5.14152	17.188	30.8857	18.3265	-4.24982	2.92275	13.0552	3.73012	0.672508	9.97478	21.9704	11.0283
43.6842	-116.653	54	Survey	3462	1	0	0	1	No	0	0	725.93	2.35151	326.244	4	4	4	1	1	.	.	.	3	33.4335	30.9773	10.1812	19.7289	4.98178	17.3523	30.9091	18.3442	-4.41845	2.83268	12.9416	3.32927	4.9894	17.4663	31.0368	18.4198	-4.28563	2.99684	13.0144	3.52113	0.571003	10.1515	22.0256	10.9705
43.6842	-116.653	54	Survey	3463	1	0	0	1	No	0	0	724.48	2.5589	295.697	4	4	4	1	1	.	.	.	3	33.4335	30.9773	10.1812	19.7289	4.98178	17.3523	30.9091	18.3442	-4.41845	2.83268	12.9416	3.32927	4.9894	17.4663	31.0368	18.4198	-4.28563	2.99684	13.0144	3.52113	0.571003	10.1515	22.0256	10.9705
43.5201	-116.693	56	Survey	3464	1	0	0	1	No	0	0	822.93	2.72285	280.183	3	3	3	1	1	.	2	.	3	27.6324	29.9839	10.5238	18.4013	5.04143	16.8104	30.0383	18.0304	-3.86354	3.44737	13.474	4.21144	5.03083	16.885	30.0536	18.0712	-3.84431	3.52995	13.5391	4.30901	0.800143	10.1318	21.7963	11.1901
43.5201	-116.693	56	Survey	3465	1	0	0	1	No	0	0	822.93	2.72285	280.183	1	1	1	1	1	.	2	.	3	27.6324	29.9839	10.5238	18.4013	5.04143	16.8104	30.0383	18.0304	-3.86354	3.44737	13.474	4.21144	5.03083	16.885	30.0536	18.0712	-3.84431	3.52995	13.5391	4.30901	0.800143	10.1318	21.7963	11.1901
43.6333	-116.796	58	Survey	3466	3	0	0	1	No	0	0	752.066	4.40421	359.633	1	5	1	1	2	3	2	.	2	29.2095	29.2172	10.2506	18.3644	4.97503	17.3247	30.6813	18.3475	-4.18056	3.20648	13.2739	3.87967	5.20933	16.9492	30.1819	18.1559	-3.87214	3.15514	13.2086	4.05546	0.883334	9.97367	21.6952	11.1057
43.6331	-116.796	58	Survey	3467	3	0	0	1	No	0	0	753.828	1.93776	3.62093	4	4	3	1	3	1	2	2	2	29.2095	29.2172	10.2506	18.3644	4.97503	17.3247	30.6813	18.3475	-4.18056	3.20648	13.2739	3.87967	5.20933	16.9492	30.1819	18.1559	-3.87214	3.15514	13.2086	4.05546	0.883334	9.97367	21.6952	11.1057
43.59	-116.686	59	Survey	3468	4	0	0	1	No	0	0	779.141	1.33956	236.508	.	.	.	1	1	.	2	2	2	29.398	29.8863	10.1263	18.7326	5.156	17.0873	30.4699	18.2025	-4.12323	3.09664	13.1838	3.81491	5.29614	17.1249	30.5052	18.247	-4.05788	3.04642	13.1716	3.84679	0.839246	10.0062	21.8384	11.0469
43.5898	-116.686	59	Survey	3469	4	0	0	1	No	0	0	779.059	1.94106	260.773	3	5	3	1	1	.	2	2	2	29.398	29.8863	10.1263	18.7326	5.156	17.0873	30.4699	18.2025	-4.12323	3.09664	13.1838	3.81491	5.29614	17.1249	30.5052	18.247	-4.05788	3.04642	13.1716	3.84679	0.839246	10.0062	21.8384	11.0469
43.7935	-116.735	60	Survey	3471	4	0	0	1	No	0	0	750.006	1.76463	84.1816	5	1	5	1	1	1	2	2	3	31.7285	30.6174	10.47	19.2538	5.07358	17.3404	30.932	18.389	-4.23114	2.98884	12.9898	3.79762	.	.	.	.	.	.	.	.	.	.	.	.
43.7936	-116.735	60	Survey	3470	4	0	0	1	No	0	0	750.006	1.76463	84.1816	4	1	5	1	2	3	1	2	3	31.7285	30.6174	10.47	19.2538	5.07358	17.3404	30.932	18.389	-4.23114	2.98884	12.9898	3.79762	.	.	.	.	.	.	.	.	.	.	.	.
43.6907	-116.983	63	Survey	3472	1	0	0	1	No	0	0	698.992	0.638353	224.465	5	5	1	1	1	.	.	.	3	25.7266	26.9189	10.41	16.9121	4.92999	17.937	31.5225	18.7312	-4.59247	3.00866	13.005	3.19657	5.07919	17.0324	30.1751	18.2052	-3.53097	3.7434	13.8223	4.49328	0.977068	10.3115	21.9987	11.3493
43.6905	-116.983	63	Survey	3473	1	0	0	1	No	0	0	698.681	1.23491	213.926	3	3	5	1	3	1	.	2	3	25.7266	26.9189	10.41	16.9121	4.92999	17.937	31.5225	18.7312	-4.59247	3.00866	13.005	3.19657	5.07919	17.0324	30.1751	18.2052	-3.53097	3.7434	13.8223	4.49328	0.977068	10.3115	21.9987	11.3493
43.8073	-116.942	64	Survey	3474	1	0	0	1	No	0	0	704.967	0.695143	277.24	4	4	4	1	1	.	.	.	3	26.4031	27.3878	10.0955	17.5508	4.63855	17.4802	31.0635	18.3978	-4.27864	3.23459	12.9524	3.56015	4.75919	17.6107	31.1866	18.5363	-4.38628	3.12985	12.8337	3.40851	0.405841	10.2934	22.0102	10.9724
43.8072	-116.942	64	Survey	3475	1	0	0	1	No	0	0	704.972	0.60164	275.209	4	4	4	2	3	3	.	2	3	26.4031	27.3878	10.0955	17.5508	4.63855	17.4802	31.0635	18.3978	-4.27864	3.23459	12.9524	3.56015	4.75919	17.6107	31.1866	18.5363	-4.38628	3.12985	12.8337	3.40851	0.405841	10.2934	22.0102	10.9724
43.6442	-116.792	65	Survey	3477	3	0	3	1	Yes	1	Negative	772.248	1.04876	12.3484	4	4	4	2	2	3	.	3	3	29.3923	29.1755	10.2364	18.384	4.98675	17.2886	30.6612	18.3311	-4.17774	3.20295	13.2587	3.89007	5.07523	17.1887	30.4474	18.2687	-3.95942	3.44527	13.5133	4.10844	0.773888	10.2391	21.9803	11.1886
43.6442	-116.793	65	Survey	3476	3	0	0	1	No	0	0	772.392	1.13011	359.51	4	4	5	1	2	3	.	3	3	29.3923	29.1755	10.2364	18.384	4.98675	17.2886	30.6612	18.3311	-4.17774	3.20295	13.2587	3.89007	5.08162	17.2031	30.5184	18.2725	-3.9621	3.42409	13.425	4.09908	0.776002	10.2337	21.9717	11.1858
43.7344	-116.809	67	Survey	3479	4	0	0	1	No	0	0	711.744	0.2526	268.172	4	4	4	1	3	.	2	2	3	29.7526	28.5111	10.2304	17.9916	4.89093	17.5596	31.1649	18.5055	-4.39426	3.14002	13.1087	3.4816	4.96025	17.9098	31.498	18.6834	-4.59473	2.97385	12.9781	3.13067	0.409022	10.3631	22.2381	10.907
43.7345	-116.809	67	Survey	3478	4	0	0	1	No	0	0	711.75	0.245546	273.402	3	3	4	1	3	1	2	2	3	29.7526	28.5111	10.2304	17.9916	4.89093	17.5596	31.1649	18.5055	-4.39426	3.14002	13.1087	3.4816	4.96025	17.9098	31.498	18.6834	-4.59473	2.97385	12.9781	3.13067	0.409022	10.3631	22.2381	10.907
43.6187	-116.613	68	Survey	3481	1	0	0	1	No	0	0	741.644	2.11081	225.062	5	5	5	1	1	.	.	.	2	29.4554	30.4143	9.8138	19.6433	5.18569	17.351	31.0201	18.3658	-4.24191	2.7955	12.9414	3.49923	4.91445	17.4727	31.1223	18.4588	-4.34438	3.06922	12.9768	3.51418	0.504866	10.1916	22.0496	10.9865
43.6187	-116.613	68	Survey	3480	1	0	0	1	No	0	0	741.348	0.377537	226.739	1	5	1	1	2	3	.	3	2	29.4554	30.4143	9.8138	19.6433	5.18569	17.351	31.0201	18.3658	-4.24191	2.7955	12.9414	3.49923	4.91445	17.4727	31.1223	18.4588	-4.34438	3.06922	12.9768	3.51418	0.504866	10.1916	22.0496	10.9865
43.6478	-116.724	69	Survey	3483	4	0	0	1	No	0	0	732.529	0.36272	40.7091	5	4	5	1	1	.	.	.	3	32.2829	30.1653	10.0867	19.3077	5.01598	17.387	30.7703	18.3456	-4.27425	3.08169	13.2235	3.5662	5.19634	17.1601	30.3584	18.2492	-3.97745	3.21476	13.3072	3.94196	0.826491	10.1106	21.8328	11.0956
43.648	-116.724	69	Survey	3482	4	0	0	1	No	0	0	732.399	0.595075	65.175	1	1	1	1	1	.	.	.	3	32.2829	30.1653	10.0867	19.3077	5.01598	17.387	30.7703	18.3456	-4.27425	3.08169	13.2235	3.5662	5.19634	17.1601	30.3584	18.2492	-3.97745	3.21476	13.3072	3.94196	0.826491	10.1106	21.8328	11.0956
43.694	-116.533	70	Survey	3484	1	0	0	1	No	0	0	745.086	0.279066	335.379	1	1	.	1	1	.	2	.	4	31.644	31.5391	10.4966	19.6602	5.11112	17.2724	30.8448	18.3558	-4.20728	2.95427	13.0585	3.61798	5.10024	17.3241	30.9921	18.4058	-4.18487	3.08525	13.0924	3.79503	0.679872	10.1254	22.0422	11.1004
43.694	-116.533	70	Survey	3485	1	0	0	1	No	0	0	745.086	0.279066	335.379	4	4	4	1	1	.	2	.	4	31.644	31.5391	10.4966	19.6602	5.11112	17.2724	30.8448	18.3558	-4.20728	2.95427	13.0585	3.61798	5.10024	17.3241	30.9921	18.4058	-4.18487	3.08525	13.0924	3.79503	0.679872	10.1254	22.0422	11.1004
43.7708	-116.861	71	Survey	3487	1	0	0	1	No	0	0	721.897	0.905986	190.27	4	1	4	2	3	3	2	.	3	27.9658	27.7306	10.2335	17.324	4.85512	17.4771	31.0887	18.4317	-4.35835	3.03069	12.8391	3.48726	5.02358	16.7088	30.1305	18.0277	-3.87702	3.2113	13.2451	4.0885	0.780852	9.87976	21.6878	11.0581
43.771	-116.861	71	Survey	3486	1	0	0	1	No	0	0	721.954	0.20159	206.587	4	4	3	2	3	3	2	.	3	27.9658	27.7306	10.2335	17.324	4.85512	17.4771	31.0887	18.4317	-4.35835	3.03069	12.8391	3.48726	5.02358	16.7088	30.1305	18.0277	-3.87702	3.2113	13.2451	4.0885	0.780852	9.87976	21.6878	11.0581
43.5685	-116.66	72	Survey	3489	3	0	30	1	Yes	1	Negative	769.733	2.01398	94.7382	3	2	1	2	3	3	.	2	2	29.1484	30.2797	10.1327	18.9422	5.19637	17.2264	30.5968	18.3287	-4.08404	3.14396	13.2079	3.91575	5.0418	17.3951	31.0004	18.4081	-4.27064	3.03089	12.9963	3.7416	0.60865	10.1337	21.9983	11.0748
43.5682	-116.66	72	Survey	3488	3	0	0	1	No	0	0	769.608	2.26904	116.814	1	5	1	1	1	.	2	.	2	29.1484	30.2797	10.1327	18.9422	5.19637	17.2264	30.5968	18.3287	-4.08404	3.14396	13.2079	3.91575	5.0129	17.2956	30.9119	18.3352	-4.33769	2.96515	13.0618	3.5494	0.564542	10.0509	21.9868	10.9423
43.5959	-116.823	73	Survey	3491	1	0	0	1	No	0	0	696.563	1.246	191.519	4	4	5	2	1	.	2	2	3	24.9142	26.3777	9.84539	16.3692	4.90831	17.7458	31.034	18.5523	-4.27218	3.22281	13.4386	3.62209	5.0129	17.2956	30.9119	18.3352	-4.33769	2.96515	13.0618	3.5494	0.564542	10.0509	21.9868	10.9423
43.5957	-116.823	73	Survey	3490	1	0	0	1	No	0	0	696.563	1.246	191.519	4	4	4	1	3	3	2	2	3	24.9142	26.3777	9.84539	16.3692	4.90831	17.7458	31.034	18.5523	-4.27218	3.22281	13.4386	3.62209	4.68413	16.5337	29.5336	17.6704	-3.6293	3.70339	13.7523	4.26023	0.721011	10.0448	21.6429	10.9653
43.6559	-116.753	74	Survey	3492	4	0	0	1	No	0	0	720.462	0.176055	336.059	4	1	5	1	1	.	.	.	3	32.2005	29.8079	10.0931	19.1116	4.99609	17.4802	30.879	18.4456	-4.25913	3.08971	13.2662	3.5952	4.90559	17.2315	30.7582	18.3096	-4.23507	2.88474	12.48	3.45397	0.551574	9.98103	21.6191	10.8818
43.6559	-116.753	74	Survey	3493	4	0	0	1	No	0	0	720.462	0.176055	336.059	4	4	4	1	3	.	.	2	3	32.2005	29.8079	10.0931	19.1116	4.99609	17.4802	30.879	18.4456	-4.25913	3.08971	13.2662	3.5952	4.90559	17.2315	30.7582	18.3096	-4.23507	2.88474	12.48	3.45397	0.551574	9.98103	21.6191	10.8818
43.4273	-116.71	75	Survey	3494	3	0	0	1	No	0	0	695.7	9.31748	240.401	1	1	1	1	3	3	.	.	3	23.105	27.6655	10.3363	17.022	4.75358	16.779	29.6482	17.8468	-3.70792	3.73872	13.7607	4.30126	5.01933	17.199	30.6691	18.2391	-4.28324	3.08162	12.8918	3.5275	0.586179	10.0614	21.7804	10.8833
43.4273	-116.711	75	Survey	3495	3	0	0	1	No	0	0	691.785	8.97707	245.902	.	1	1	2	1	.	2	.	3	23.105	27.6655	10.3363	17.022	4.75358	16.779	29.6482	17.8468	-3.70792	3.73872	13.7607	4.30126	5.01933	17.199	30.6691	18.2391	-4.28324	3.08162	12.8918	3.5275	0.586179	10.0614	21.7804	10.8833
43.7595	-116.886	76	Survey	3496	1	0	0	1	No	0	0	700.23	0.93334	197.046	4	4	4	2	1	.	.	.	3	27.1976	26.962	10.2193	16.9238	4.76257	17.6488	31.2668	18.5678	-4.4247	3.11638	12.97	3.41472	5.30089	17.3024	30.7214	18.381	-4.11243	3.01461	13.126	3.73626	0.818668	10.0806	21.9237	11.0586
43.7596	-116.886	76	Survey	3497	1	0	0	1	No	0	0	700.23	0.93334	197.046	4	5	5	1	1	.	.	.	3	27.1976	26.962	10.2193	16.9238	4.76257	17.6488	31.2668	18.5678	-4.4247	3.11638	12.97	3.41472	5.30089	17.3024	30.7214	18.381	-4.11243	3.01461	13.126	3.73626	0.818668	10.0806	21.9237	11.0586
43.5358	-116.553	77	Survey	3499	2	0	0	1	No	0	0	767.522	1.11897	258.66	1	5	5	2	2	3	.	2	2	29.8057	31.5301	10.1068	19.7012	5.3061	17.2122	30.6868	18.2966	-4.0936	2.98366	13.1037	3.76981	4.9006	17.7346	31.3777	18.5685	-4.48688	3.12674	13.1486	3.38547	0.432361	10.3505	22.2632	10.977
43.5358	-116.553	77	Survey	3498	2	0	0	1	No	0	0	767.522	1.11897	258.66	.	1	.	1	2	3	.	2	2	29.8057	31.5301	10.1068	19.7012	5.3061	17.2122	30.6868	18.2966	-4.0936	2.98366	13.1037	3.76981	4.9006	17.7346	31.3777	18.5685	-4.48688	3.12674	13.1486	3.38547	0.432361	10.3505	22.2632	10.977
43.4738	-116.683	79	Survey	3501	1	0	0	1	No	0	0	854.492	3.76147	174.648	4	.	.	2	1	.	2	.	3	23.7583	28.7463	10.9198	17.6274	4.58943	16.4273	29.5589	17.6745	-3.79086	3.4866	13.4143	4.0313	5.19634	17.1601	30.3584	18.2492	-3.97745	3.21476	13.3072	3.94196	0.826491	10.1106	21.8328	11.0956
43.4739	-116.683	79	Survey	3500	1	0	0	1	No	0	0	854.492	3.76147	174.648	1	1	2	1	1	.	2	.	3	23.7583	28.7463	10.9198	17.6274	4.58943	16.4273	29.5589	17.6745	-3.79086	3.4866	13.4143	4.0313	5.19634	17.1601	30.3584	18.2492	-3.97745	3.21476	13.3072	3.94196	0.826491	10.1106	21.8328	11.0956
43.6932	-116.698	80	Survey	3503	3	0	0	1	No	0	0	717.598	0.88935	290.126	1	1	1	1	2	3	1	2	4	33.6227	30.6756	10.1363	19.6573	4.93066	17.4256	30.9643	18.3542	-4.38873	2.94323	13.0736	3.45137	5.02244	16.9405	30.0366	17.9657	-3.90907	3.28308	13.3686	4.07333	0.765934	10.0357	21.7026	11.0195
43.6934	-116.698	80	Survey	3502	3	0	0	1	No	0	0	717.568	1.24591	255.428	1	1	1	1	2	3	1	2	4	33.6227	30.6756	10.1363	19.6573	4.93066	17.4256	30.9643	18.3542	-4.38873	2.94323	13.0736	3.45137	5.02244	16.9405	30.0366	17.9657	-3.90907	3.28308	13.3686	4.07333	0.765934	10.0357	21.7026	11.0195
43.791	-116.775	81	Survey	3504	4	0	0	1	No	0	0	746.273	11.6744	226.156	1	1	1	1	2	3	.	2	4	30.7601	29.9756	10.4154	18.8971	5.05297	17.2378	30.8437	18.342	-4.17113	3.04141	12.9631	3.87722	4.95134	17.5693	31.1875	18.505	-4.37031	3.14659	13.1586	3.55032	0.516939	10.2759	22.1731	11.0277
43.7909	-116.775	81	Survey	3505	4	0	0	1	No	0	0	746.273	11.6744	226.156	1	1	1	1	3	1	.	2	4	30.7601	29.9756	10.4154	18.8971	5.05297	17.2378	30.8437	18.342	-4.17113	3.04141	12.9631	3.87722	4.95134	17.5693	31.1875	18.505	-4.37031	3.14659	13.1586	3.55032	0.516939	10.2759	22.1731	11.0277
43.6633	-116.528	82	Survey	3506	3	0	0	1	No	0	0	757.38	0.38046	233.102	4	4	4	1	1	.	2	.	2	30.8117	31.5096	10.2737	19.6445	5.20799	17.2281	30.8625	18.3285	-4.18398	2.96757	13.1051	3.71217	4.92505	17.4668	31.0149	18.4183	-4.43327	2.94752	13.1099	3.42755	0.472677	10.1273	22.0624	10.9229
43.663	-116.528	82	Survey	3507	3	0	0	1	No	0	0	757.215	0.327562	247.226	4	4	4	1	3	.	2	2	2	30.8117	31.5096	10.2737	19.6445	5.20799	17.2281	30.8625	18.3285	-4.18398	2.96757	13.1051	3.71217	4.92505	17.4668	31.0149	18.4183	-4.43327	2.94752	13.1099	3.42755	0.472677	10.1273	22.0624	10.9229
43.8221	-116.977	83	Survey	3509	1	0	0	1	No	0	0	686.776	2.44667	240.153	4	4	5	1	3	3	.	3	3	27.2928	27.2479	10.4437	17.9316	4.69176	17.6033	31.1797	18.4586	-4.37483	3.22398	13.0882	3.51122	5.22743	17.4098	30.5633	18.4417	-3.93326	3.51806	13.7133	4.15234	0.865578	10.3856	22.1383	11.297
43.8218	-116.977	83	Survey	3508	1	0	0	1	No	0	0	686.776	2.44667	240.153	4	4	4	1	3	1	1	2	3	27.2928	27.2479	10.4437	17.9316	4.69176	17.6033	31.1797	18.4586	-4.37483	3.22398	13.0882	3.51122	5.22743	17.4098	30.5633	18.4417	-3.93326	3.51806	13.7133	4.15234	0.865578	10.3856	22.1383	11.297
43.7041	-116.588	85	Survey	3511	3	0	5	1	Yes	1	Negative	736.125	1.29396	5.63748	1	1	1	.	2	3	.	2	1	32.2442	31.1586	10.3561	19.5313	5.06018	17.3228	30.9232	18.3591	-4.33002	2.86972	13.0516	3.47769	4.55096	16.4463	29.3323	17.5633	-3.64432	3.79131	13.8252	4.20941	0.644912	10.0463	21.5788	10.8864
43.7038	-116.588	85	Survey	3510	3	0	0	1	No	0	0	736.908	0.449313	15.5005	1	1	1	1	2	1	.	2	1	32.2442	31.1586	10.3561	19.5313	5.06018	17.3228	30.9232	18.3591	-4.33002	2.86972	13.0516	3.47769	4.55096	16.4463	29.3323	17.5633	-3.64432	3.79131	13.8252	4.20941	0.644912	10.0463	21.5788	10.8864
43.569	-116.773	87	Survey	3513	1	0	7	1	Yes	1	Negative	816.719	0.920554	34.4474	2	2	4	1	1	.	2	2	2	27.6961	28.7081	10.0536	18.0786	5.14725	16.9856	30.1222	18.226	-3.88281	3.56526	13.6436	4.33319	4.97964	16.8681	29.9852	18.0211	-3.84555	3.29898	13.3651	4.01088	0.772881	10.0076	21.6751	11.016
43.569	-116.772	87	Survey	3512	1	0	0	1	No	0	0	816.415	0.866985	33.955	2	2	2	1	1	.	2	.	2	27.6961	28.7081	10.0536	18.0786	5.14725	16.9856	30.1222	18.226	-3.88281	3.56526	13.6436	4.33319	5.04209	17.243	30.8339	18.3393	-4.12703	3.03901	12.8327	3.77963	0.677288	10.0618	21.8333	11.0595
43.4529	-116.612	88	Survey	3515	1	0	0	1	No	0	0	833.325	6.0425	64.2944	5	5	5	1	3	3	2	2	3	22.0414	27.2959	10.7512	16.9158	4.81328	16.6352	29.6664	17.8068	-3.70901	3.57384	13.6108	4.1889	4.9682	17.5768	31.0582	18.4457	-4.37586	3.02156	13.0756	3.42965	0.516835	10.2211	22.0669	10.9377
43.4527	-116.612	88	Survey	3514	1	0	0	1	No	0	0	833.325	6.0425	64.2944	3	3	3	1	3	3	2	2	3	22.0414	27.2959	10.7512	16.9158	4.81328	16.6352	29.6664	17.8068	-3.70901	3.57384	13.6108	4.1889	4.9682	17.5768	31.0582	18.4457	-4.37586	3.02156	13.0756	3.42965	0.516835	10.2211	22.0669	10.9377
43.5756	-116.811	89	Survey	3517	1	0	0	1	No	0	0	686.804	4.60378	286.688	5	1	5	1	3	3	.	2	4	25.4144	26.1851	9.78014	16.5885	5.1074	17.7364	30.9003	18.5758	-4.08914	3.38816	13.6375	3.91032	5.10179	17.2817	30.9353	18.3344	-4.26309	2.87048	13.0187	3.52949	0.644492	9.99465	21.977	10.932
43.5756	-116.812	89	Survey	3516	1	0	0	1	No	0	0	682.784	5.14828	241.703	1	5	5	2	2	3	.	1	4	25.4144	26.1851	9.78014	16.5885	5.1074	17.7364	30.9003	18.5758	-4.08914	3.38816	13.6375	3.91032	5.10179	17.2817	30.9353	18.3344	-4.26309	2.87048	13.0187	3.52949	0.644492	9.99465	21.977	10.932
43.5079	-116.639	91	Survey	3519	1	0	0	1	No	0	0	809.834	4.51453	51.5065	4	4	4	1	3	3	.	2	4	26.3696	29.7427	10.5691	18.3397	5.0628	16.8155	30.0674	18.0323	-3.91867	3.28069	13.3294	4.01489	4.84776	17.1598	30.7512	18.2669	-4.28406	2.99953	12.5131	3.45935	0.499598	10.0026	21.6322	10.8631
43.5079	-116.639	91	Survey	3518	1	0	0	1	No	0	0	807.901	4.50423	55.2714	4	4	4	1	3	3	.	2	4	26.3696	29.7427	10.5691	18.3397	5.0628	16.8155	30.0674	18.0323	-3.91867	3.28069	13.3294	4.01489	4.84776	17.1598	30.7512	18.2669	-4.28406	2.99953	12.5131	3.45935	0.499598	10.0026	21.6322	10.8631
43.4848	-116.633	92	Survey	3521	1	0	0	1	No	0	0	795.727	0.392043	55.4139	4	4	5	1	1	.	.	.	2	24.2646	28.7577	10.596	17.7234	4.97467	16.926	30.0199	18.0557	-3.87699	3.3604	13.4093	3.97954	5.00481	17.5678	30.8458	18.4888	-4.0926	3.35572	13.4999	3.8558	0.67428	10.384	22.1728	11.1723
43.4848	-116.633	92	Survey	3520	1	0	0	1	No	0	0	795.727	0.392043	55.4139	4	4	4	2	3	3	.	2	2	24.2646	28.7577	10.596	17.7234	4.97467	16.926	30.0199	18.0557	-3.87699	3.3604	13.4093	3.97954	5.00481	17.5678	30.8458	18.4888	-4.0926	3.35572	13.4999	3.8558	0.67428	10.384	22.1728	11.1723
43.3862	-116.574	93	Survey	3522	1	0	0	1	No	0	0	810.954	0.414278	57.1925	3	3	.	1	1	.	2	.	1	24.4927	28.726	10.66	17.4522	4.87723	16.7667	29.8483	17.9462	-3.62651	3.76582	13.8436	4.36195	4.71107	17.5796	31.2017	18.4657	-4.42421	3.19205	13.0874	3.49419	0.36178	10.3083	22.1446	10.98
43.3862	-116.574	93	Survey	3523	1	0	0	1	No	0	0	811.067	1.11405	74.4647	3	3	.	1	3	1	2	2	1	24.4927	28.726	10.66	17.4522	4.87723	16.7667	29.8483	17.9462	-3.62651	3.76582	13.8436	4.36195	4.71107	17.5796	31.2017	18.4657	-4.42421	3.19205	13.0874	3.49419	0.36178	10.3083	22.1446	10.98
43.729	-116.699	94	Survey	3525	4	0	0	1	No	0	0	753.66	0.642491	103.18	4	5	5	1	2	3	1	2	2	32.9581	30.9869	10.2909	19.6319	5.13544	17.2647	30.9224	18.3303	-4.21245	3.02844	13.0983	3.79229	5.15844	17.2406	30.9521	18.3419	-4.21204	2.96823	13.1125	3.72722	0.697807	10.024	22.0323	11.0346
43.729	-116.699	94	Survey	3524	4	0	0	1	No	0	0	753.66	0.642491	103.18	3	3	3	1	2	1	1	2	2	32.9581	30.9869	10.2909	19.6319	5.13544	17.2647	30.9224	18.3303	-4.21245	3.02844	13.0983	3.79229	5.15844	17.2406	30.9521	18.3419	-4.21204	2.96823	13.1125	3.72722	0.697807	10.024	22.0323	11.0346
43.5458	-116.728	95	Survey	3526	1	0	0	1	No	0	0	782.943	0.021947	134.462	4	.	.	1	1	.	2	.	2	27.802	29.1145	10.1777	18.1241	5.1574	17.1032	30.2179	18.2367	-3.81551	3.59554	13.6829	4.36003	5.00735	16.732	30.0191	18.0529	-3.78747	3.37361	13.4685	4.30446	0.816125	9.97664	21.7438	11.1787
43.5455	-116.728	95	Survey	3527	1	0	0	1	No	0	0	782.947	0.111835	120.531	4	.	4	1	1	.	2	.	2	27.802	29.1145	10.1777	18.1241	5.1574	17.1032	30.2179	18.2367	-3.81551	3.59554	13.6829	4.36003	5.00735	16.732	30.0191	18.0529	-3.78747	3.37361	13.4685	4.30446	0.816125	9.97664	21.7438	11.1787
43.4955	-116.541	97	Survey	3529	1	0	9	1	Yes	1	Negative	790.538	1.10189	5.29992	1	5	3	1	3	1	2	2	4	28.7027	30.9667	10.2607	19.0314	5.26321	17.1609	30.4526	18.2826	-4.01351	3.07995	13.177	3.88611	4.61543	17.689	31.3192	18.4298	-4.60827	3.31874	13.4595	3.56159	0.219882	10.4256	22.3894	10.9957
43.4955	-116.54	97	Survey	3528	1	0	0	1	No	0	0	790.538	1.10189	5.29992	4	5	5	2	3	3	2	2	4	28.7027	30.9667	10.2607	19.0314	5.26321	17.1609	30.4526	18.2826	-4.01351	3.07995	13.177	3.88611	4.61543	17.689	31.3192	18.4298	-4.60827	3.31874	13.4595	3.56159	0.219882	10.4256	22.3894	10.9957
43.7637	-116.808	99	Survey	3530	4	0	0	1	No	0	0	716.602	2.73805	304.144	1	3	5	1	2	3	2	.	4	29.6144	28.7053	10.2436	18.172	4.91971	17.4716	31.1126	18.4499	-4.31791	3.09029	13.0097	3.58138	4.98178	17.3523	30.9091	18.3442	-4.41845	2.83268	12.9416	3.32927	0.506833	10.011	21.9253	10.8367
43.7635	-116.808	99	Survey	3531	4	0	0	1	No	0	0	717.371	3.19692	295.026	1	1	5	1	2	3	.	3	4	29.6144	28.7053	10.2436	18.172	4.91971	17.4716	31.1126	18.4499	-4.31791	3.09029	13.0097	3.58138	4.98178	17.3523	30.9091	18.3442	-4.41845	2.83268	12.9416	3.32927	0.506833	10.011	21.9253	10.8367
43.7646	-116.59	100	Survey	3533	4	0	0	1	No	0	0	780.365	6.94255	164.143	1	1	1	2	2	3	.	3	4	34.1423	33.6606	10.9431	20.9664	5.09322	17.004	30.8147	18.188	-4.13813	2.97211	12.9522	3.90701	5.04143	16.8104	30.0383	18.0304	-3.86354	3.44737	13.474	4.21144	0.797597	10.0515	21.7561	11.1209
43.7645	-116.59	100	Survey	3532	4	0	0	1	No	0	0	780.365	6.94255	164.143	1	1	1	1	2	3	.	2	4	34.1423	33.6606	10.9431	20.9664	5.09322	17.004	30.8147	18.188	-4.13813	2.97211	12.9522	3.90701	5.04143	16.8104	30.0383	18.0304	-3.86354	3.44737	13.474	4.21144	0.797597	10.0515	21.7561	11.1209
43.7215	-116.72	101	Survey	3535	4	0	0	1	No	0	0	727.897	0.627167	177.419	1	5	3	1	1	1	2	2	3	32.8417	30.6073	10.1789	19.4665	5.03143	17.4401	31.0547	18.4201	-4.29086	3.03164	13.163	3.65107	4.97503	17.3247	30.6813	18.3475	-4.18056	3.20648	13.2739	3.87967	0.615358	10.1869	21.9776	11.1136
43.7204	-116.72	101	Survey	3534	4	0	0	1	No	0	0	726.693	0.61904	203.269	.	4	3	2	3	3	1	2	3	32.8417	30.6073	10.1789	19.4665	5.03143	17.4401	31.0547	18.4201	-4.29086	3.03164	13.163	3.65107	4.97503	17.3247	30.6813	18.3475	-4.18056	3.20648	13.2739	3.87967	0.615358	10.1869	21.9776	11.1136
43.707	-116.853	102	Survey	3536	4	0	0	1	No	0	0	695.542	0.239761	350.291	5	5	5	1	1	.	.	.	3	28.1905	27.7744	10.1754	17.352	4.90051	17.7367	31.3813	18.6336	-4.48128	3.1276	13.1359	3.38182	5.156	17.0873	30.4699	18.2025	-4.12323	3.09664	13.1838	3.81491	0.738895	10.0126	21.8269	11.0087
43.707	-116.852	102	Survey	3537	4	0	0	1	No	0	0	695.542	0.239761	350.291	1	1	1	1	2	3	.	3	3	28.1905	27.7744	10.1754	17.352	4.90051	17.7367	31.3813	18.6336	-4.48128	3.1276	13.1359	3.38182	5.156	17.0873	30.4699	18.2025	-4.12323	3.09664	13.1838	3.81491	0.738895	10.0126	21.8269	11.0087
43.7996	-116.977	104	Survey	3539	1	0	0	1	No	0	0	671.958	4.608e-05	18.4349	1	1	1	1	3	1	2	2	3	26.5881	26.7622	10.3844	17.5064	4.59574	17.7544	31.3045	18.5512	-4.43873	3.39458	13.2221	3.54598	5.07358	17.3404	30.932	18.389	-4.23114	2.98884	12.9898	3.79762	0.644829	10.085	21.9609	11.0933
43.7999	-116.977	104	Survey	3538	1	0	0	1	No	0	0	671.958	4.608e-05	71.565	1	1	1	1	3	1	2	2	3	26.5881	26.7622	10.3844	17.5064	4.59574	17.7544	31.3045	18.5512	-4.43873	3.39458	13.2221	3.54598	5.07358	17.3404	30.932	18.389	-4.23114	2.98884	12.9898	3.79762	0.644829	10.085	21.9609	11.0933
43.4577	-116.613	106	Survey	3540	1	0	0	1	No	0	0	819.538	1.18942	53.7019	4	3	5	.	.	.	.	.	3	22.655	27.6371	10.7331	17.1456	4.84256	16.6464	29.6601	17.7912	-3.71871	3.52987	13.5642	4.19147	4.92999	17.937	31.5225	18.7312	-4.59247	3.00866	13.005	3.19657	0.396247	10.3948	22.2638	10.9639
43.4577	-116.613	106	Survey	3541	1	0	0	1	No	0	0	819.538	1.18942	53.7019	4	4	.	2	.	.	.	.	3	22.655	27.6371	10.7331	17.1456	4.84256	16.6464	29.6601	17.7912	-3.71871	3.52987	13.5642	4.19147	4.92999	17.937	31.5225	18.7312	-4.59247	3.00866	13.005	3.19657	0.396247	10.3948	22.2638	10.9639
43.6529	-116.533	107	Survey	3543	3	0	0	1	No	0	0	755.915	0.195047	290.867	5	5	5	1	1	.	.	.	2	30.6226	31.5434	10.2456	19.686	5.2464	17.2432	30.8812	18.3315	-4.18983	2.94331	13.1224	3.67142	4.63855	17.4802	31.0635	18.3978	-4.27864	3.23459	12.9524	3.56015	0.394793	10.2813	22.008	10.979
43.6529	-116.533	107	Survey	3542	3	0	0	1	No	0	0	755.961	0.299961	271.016	4	5	4	1	1	.	.	.	2	30.6226	31.5434	10.2456	19.686	5.2464	17.2432	30.8812	18.3315	-4.18983	2.94331	13.1224	3.67142	4.63855	17.4802	31.0635	18.3978	-4.27864	3.23459	12.9524	3.56015	0.394793	10.2813	22.008	10.979
43.4953	-116.553	108	Survey	3544	1	0	0	1	No	0	0	803.372	2.95718	348.428	4	4	4	1	1	.	2	.	3	28.294	30.7192	10.3314	18.9269	5.17315	16.8911	30.2843	18.1567	-4.0157	3.03222	13.0776	3.89343	4.98675	17.2886	30.6612	18.3311	-4.17774	3.20295	13.2587	3.89007	0.623019	10.1659	21.9599	11.1106
43.4953	-116.553	108	Survey	3545	1	0	0	1	No	0	0	803.372	2.95718	348.428	5	4	3	1	3	3	.	2	3	28.294	30.7192	10.3314	18.9269	5.17315	16.8911	30.2843	18.1567	-4.0157	3.03222	13.0776	3.89343	4.89093	17.5596	31.1649	18.5055	-4.39426	3.14002	13.1087	3.4816	0.471407	10.27	22.1368	10.9936
43.6424	-116.543	110	Survey	3546	3	0	0	1	No	0	0	752.998	1.6008	203.238	5	4	3	1	1	.	.	.	3	30.0958	31.3074	10.0502	19.7702	5.26229	17.3523	30.9979	18.3793	-4.12496	2.98134	13.1004	3.65328	4.89093	17.5596	31.1649	18.5055	-4.39426	3.14002	13.1087	3.4816	0.471407	10.27	22.1368	10.9936
43.6424	-116.543	110	Survey	3547	3	0	0	1	No	0	0	752.998	1.6008	203.238	1	5	3	1	3	1	.	.	3	30.0958	31.3074	10.0502	19.7702	5.26229	17.3523	30.9979	18.3793	-4.12496	2.98134	13.1004	3.65328	5.18569	17.351	31.0201	18.3658	-4.24191	2.7955	12.9414	3.49923	0.698515	9.99149	21.9807	10.9325
43.4159	-116.6	111	Survey	3548	1	0	0	1	No	0	0	840.493	4.16182	17.9491	3	3	3	1	1	.	2	.	3	22.9094	28.0363	10.7907	17.2567	4.55645	16.3326	29.3357	17.5734	-3.7488	3.55517	13.5971	4.06927	5.18569	17.351	31.0201	18.3658	-4.24191	2.7955	12.9414	3.49923	0.698515	9.99149	21.9807	10.9325
43.4157	-116.6	111	Survey	3549	1	0	0	1	No	0	0	840.493	4.16182	17.9491	3	3	3	1	1	.	2	.	3	22.9094	28.0363	10.7907	17.2567	4.55645	16.3326	29.3357	17.5734	-3.7488	3.55517	13.5971	4.06927	5.01598	17.387	30.7703	18.3456	-4.27425	3.08169	13.2235	3.5662	0.595198	10.1548	21.9969	10.9559
43.6176	-116.763	112	Survey	3550	3	0	0	1	No	0	0	758.44	2.061e-05	225	.	4	.	1	1	.	2	.	2	29.2113	29.2814	10.1951	18.4265	5.0632	17.3092	30.5779	18.3351	-4.10954	3.26226	13.3974	3.94464	5.01598	17.387	30.7703	18.3456	-4.27425	3.08169	13.2235	3.5662	0.595198	10.1548	21.9969	10.9559
43.6179	-116.763	112	Survey	3551	3	0	0	1	No	0	0	758.44	0.00046308	347.276	4	3	.	1	1	.	2	.	2	29.2113	29.2814	10.1951	18.4265	5.0632	17.3092	30.5779	18.3351	-4.10954	3.26226	13.3974	3.94464	5.11112	17.2724	30.8448	18.3558	-4.20728	2.95427	13.0585	3.61798	0.676813	10.0331	21.9517	10.9869
43.7732	-116.716	113	Survey	3553	4	0	0	1	No	0	0	754.653	3.16921	139.6	1	5	4	1	3	3	1	2	2	32.4627	31.0769	10.4218	19.5592	5.15466	17.2743	30.9879	18.3555	-4.18988	3.0228	13.0113	3.81983	5.11112	17.2724	30.8448	18.3558	-4.20728	2.95427	13.0585	3.61798	0.676813	10.0331	21.9517	10.9869
43.7735	-116.716	113	Survey	3552	4	0	0	1	No	0	0	756.116	2.3715	169.068	1	4	4	1	2	3	1	2	2	32.4627	31.0769	10.4218	19.5592	5.15466	17.2743	30.9879	18.3555	-4.18988	3.0228	13.0113	3.81983	4.85512	17.4771	31.0887	18.4317	-4.35835	3.03069	12.8391	3.48726	0.4689	10.1757	21.9639	10.9595
43.7743	-116.773	114	Survey	3555	4	0	0	1	No	0	0	726.713	1.33086	331.403	4	3	3	2	3	3	2	2	3	30.6995	29.5904	10.3113	18.7312	5.00141	17.4414	31.0631	18.4368	-4.28024	3.03791	13.028	3.67639	4.85512	17.4771	31.0887	18.4317	-4.35835	3.03069	12.8391	3.48726	0.4689	10.1757	21.9639	10.9595
43.7743	-116.773	114	Survey	3554	4	0	0	1	No	0	0	726.943	1.77362	344.294	1	5	1	.	3	1	2	2	3	30.6995	29.5904	10.3113	18.7312	5.00141	17.4414	31.0631	18.4368	-4.28024	3.03791	13.028	3.67639	5.19637	17.2264	30.5968	18.3287	-4.08404	3.14396	13.2079	3.91575	0.777821	10.1056	21.9024	11.1222
43.8008	-116.942	115	Survey	3557	1	0	0	1	No	0	0	703.59	1.40083	153.304	1	4	5	1	1	.	.	.	3	25.9663	26.8823	10.1002	17.3644	4.64163	17.5274	31.0877	18.4171	-4.28671	3.23956	12.9933	3.53288	4.90831	17.7458	31.034	18.5523	-4.27218	3.22281	13.4386	3.62209	0.539622	10.4063	22.2363	11.0872
43.8008	-116.942	115	Survey	3556	1	0	0	1	No	0	0	703.59	1.40083	153.304	5	3	5	1	3	1	.	2	3	25.9663	26.8823	10.1002	17.3644	4.64163	17.5274	31.0877	18.4171	-4.28671	3.23956	12.9933	3.53288	4.90831	17.7458	31.034	18.5523	-4.27218	3.22281	13.4386	3.62209	0.539622	10.4063	22.2363	11.0872
43.7703	-116.952	116	Survey	3558	1	0	0	1	No	0	0	678.05	0.793211	195.365	1	1	1	2	1	.	.	.	1	26.125	26.3867	10.2704	16.962	4.6965	17.8682	31.4302	18.6838	-4.47657	3.23757	13.0792	3.38434	4.99609	17.4802	30.879	18.4456	-4.25913	3.08971	13.2662	3.5952	0.592629	10.2054	22.0726	11.0204
43.7703	-116.952	116	Survey	3559	1	0	0	1	No	0	0	677.661	1.34277	214.921	1	1	1	2	1	.	.	.	1	26.125	26.3867	10.2704	16.962	4.6965	17.8682	31.4302	18.6838	-4.47657	3.23757	13.0792	3.38434	4.99609	17.4802	30.879	18.4456	-4.25913	3.08971	13.2662	3.5952	0.592629	10.2054	22.0726	11.0204
43.7062	-116.655	117	Survey	3561	3	0	0	1	No	0	0	726.369	0.00751918	180.666	1	5	1	1	2	3	1	2	1	33.2921	30.9313	10.2266	19.6835	5.04163	17.3866	30.9812	18.3391	-4.41098	2.89739	13.0534	3.44942	4.75358	16.779	29.6482	17.8468	-3.70792	3.73872	13.7607	4.30126	0.719056	10.187	21.7045	11.0741
43.7063	-116.655	117	Survey	3560	3	0	0	1	No	0	0	726.368	0.00120949	0.690277	1	1	1	1	2	3	1	2	1	33.2921	30.9313	10.2266	19.6835	5.04163	17.3866	30.9812	18.3391	-4.41098	2.89739	13.0534	3.44942	4.75358	16.779	29.6482	17.8468	-3.70792	3.73872	13.7607	4.30126	0.719056	10.187	21.7045	11.0741
43.6044	-116.695	118	Survey	3562	4	0	0	1	No	0	0	790.21	1.27198	330.86	5	5	5	1	1	.	2	.	1	29.9365	29.9147	10.0366	18.8483	5.16169	17.0941	30.4605	18.2135	-4.11507	3.14054	13.2222	3.87138	4.76257	17.6488	31.2668	18.5678	-4.4247	3.11638	12.97	3.41472	0.38805	10.3056	22.1184	10.9913
43.6041	-116.695	118	Survey	3563	4	0	0	1	No	0	0	791.188	1.5508	335.22	5	5	5	1	3	1	2	2	1	29.9365	29.9147	10.0366	18.8483	5.16169	17.0941	30.4605	18.2135	-4.11507	3.14054	13.2222	3.87138	4.76257	17.6488	31.2668	18.5678	-4.4247	3.11638	12.97	3.41472	0.38805	10.3056	22.1184	10.9913
43.4157	-116.63	119	Survey	3564	1	0	0	1	No	0	0	818.207	0.408961	291.017	4	4	4	1	1	.	2	.	3	21.6955	27.2443	10.8013	16.8312	4.52761	16.476	29.2641	17.5368	-3.60973	3.81531	13.8435	4.19664	5.3061	17.2122	30.6868	18.2966	-4.0936	2.98366	13.1037	3.76981	0.828713	10.0165	21.8953	11.0332
43.4156	-116.63	119	Survey	3565	1	0	0	1	No	0	0	818.207	0.408961	291.017	4	4	4	1	1	.	2	.	3	21.6955	27.2443	10.8013	16.8312	4.52761	16.476	29.2641	17.5368	-3.60973	3.81531	13.8435	4.19664	5.3061	17.2122	30.6868	18.2966	-4.0936	2.98366	13.1037	3.76981	0.828713	10.0165	21.8953	11.0332
43.7868	-116.792	120	Survey	3566	4	0	0	1	No	0	0	757.878	3.60029	220.173	1	.	.	2	3	1	2	.	4	30.3628	29.5401	10.4106	18.7118	5.04714	17.2571	30.8656	18.3379	-4.14967	3.04311	12.9195	3.84893	4.58943	16.4273	29.5589	17.6745	-3.79086	3.4866	13.4143	4.0313	0.593511	9.88204	21.4866	10.8529
43.7868	-116.793	120	Survey	3567	4	0	0	1	No	0	0	755.842	3.19601	220.254	3	3	3	2	2	3	.	3	4	30.3628	29.5401	10.4106	18.7118	5.04714	17.2571	30.8656	18.3379	-4.14967	3.04311	12.9195	3.84893	4.58943	16.4273	29.5589	17.6745	-3.79086	3.4866	13.4143	4.0313	0.593511	9.88204	21.4866	10.8529
43.6864	-116.981	121	Survey	3569	1	0	4	1	Yes	1	Negative	695.892	0.0995812	70.8757	1	5	5	1	3	3	.	2	4	25.404	26.7185	10.3275	16.7431	4.93717	17.9319	31.5135	18.747	-4.60607	2.96688	12.9715	3.16451	4.93066	17.4256	30.9643	18.3542	-4.38873	2.94323	13.0736	3.45137	0.498101	10.1034	22.0189	10.9028
43.6863	-116.981	121	Survey	3568	1	0	0	1	No	0	0	695.892	0.0995812	70.8757	4	4	4	1	1	.	2	.	4	25.404	26.7185	10.3275	16.7431	4.93717	17.9319	31.5135	18.747	-4.60607	2.96688	12.9715	3.16451	4.93066	17.4256	30.9643	18.3542	-4.38873	2.94323	13.0736	3.45137	0.498101	10.1034	22.0189	10.9028
43.6686	-116.905	122	Survey	3570	3	0	0	1	No	0	0	751.129	0.195579	10.0139	4	3	5	1	2	3	.	2	2	26.0419	27.8865	10.1657	16.9431	4.95401	17.4993	31.0703	18.4479	-4.40851	2.94328	12.7424	3.27904	5.05297	17.2378	30.8437	18.342	-4.17113	3.04141	12.9631	3.87722	0.66182	10.0602	21.9034	11.1096
43.6689	-116.905	122	Survey	3571	3	0	0	1	No	0	0	751.075	0.106696	5.94962	3	5	5	1	1	1	2	2	2	26.0419	27.8865	10.1657	16.9431	4.95401	17.4993	31.0703	18.4479	-4.40851	2.94328	12.7424	3.27904	5.05297	17.2378	30.8437	18.342	-4.17113	3.04141	12.9631	3.87722	0.66182	10.0602	21.9034	11.1096
43.6516	-116.729	123	Survey	3572	4	0	0	1	No	0	0	728.615	3.14832	276.046	1	5	5	1	1	.	.	.	3	32.2829	30.1653	10.0867	19.3077	5.01598	17.387	30.7703	18.3456	-4.27425	3.08169	13.2235	3.5662	5.20799	17.2281	30.8625	18.3285	-4.18398	2.96757	13.1051	3.71217	0.733824	10.0184	21.9838	11.0203
43.6513	-116.729	123	Survey	3573	4	0	0	1	No	0	0	727.992	3.55614	254.793	1	5	5	1	1	.	.	.	3	32.2829	30.1653	10.0867	19.3077	5.01598	17.387	30.7703	18.3456	-4.27425	3.08169	13.2235	3.5662	5.20799	17.2281	30.8625	18.3285	-4.18398	2.96757	13.1051	3.71217	0.733824	10.0184	21.9838	11.0203
43.4668	-116.642	124	Survey	3575	1	0	0	1	No	0	0	817.451	0.928858	22.5691	4	4	4	2	3	3	2	2	3	22.0123	27.5591	10.7795	17.0439	4.78554	16.6158	29.7024	17.7842	-3.63287	3.65902	13.7058	4.25214	4.69176	17.6033	31.1797	18.4586	-4.37483	3.22398	13.0882	3.51122	0.375388	10.3378	22.134	10.9849
43.4666	-116.642	124	Survey	3574	1	0	0	1	No	0	0	817.451	0.928858	22.5691	4	3	4	1	3	3	2	2	3	22.0123	27.5591	10.7795	17.0439	4.78554	16.6158	29.7024	17.7842	-3.63287	3.65902	13.7058	4.25214	4.69176	17.6033	31.1797	18.4586	-4.37483	3.22398	13.0882	3.51122	0.375388	10.3378	22.134	10.9849
43.618	-116.713	125	Survey	3576	4	0	0	1	No	0	0	760.974	0.612031	327.246	1	.	.	1	1	.	2	.	2	30.8072	30.0813	9.99507	19.0124	5.06558	17.2173	30.5562	18.2638	-4.18301	3.10991	13.2185	3.79288	5.06018	17.3228	30.9232	18.3591	-4.33002	2.86972	13.0516	3.47769	0.589556	10.0147	21.9874	10.9184
43.618	-116.713	125	Survey	3577	4	0	0	1	No	0	0	760.885	0.34496	350.256	4	4	4	1	1	.	2	.	2	30.8072	30.0813	9.99507	19.0124	5.06558	17.2173	30.5562	18.2638	-4.18301	3.10991	13.2185	3.79288	5.14725	16.9856	30.1222	18.226	-3.88281	3.56526	13.6436	4.33319	0.841913	10.1975	21.8829	11.2796
43.5317	-116.677	126	Survey	3579	1	0	10	1	Yes	1	Negative	789.165	2.29496	3.03664	4	4	4	2	1	.	2	1	2	28.0871	29.9482	10.3341	18.5068	5.11491	17.1097	30.3196	18.2354	-3.96342	3.28201	13.3443	4.0454	4.81328	16.6352	29.6664	17.8068	-3.70901	3.57384	13.6108	4.1889	0.749361	10.029	21.6386	10.9979
43.5319	-116.677	126	Survey	3578	1	0	0	1	No	0	0	788.028	2.74065	7.82119	4	4	4	1	1	.	2	.	2	28.0871	29.9482	10.3341	18.5068	5.11491	17.1097	30.3196	18.2354	-3.96342	3.28201	13.3443	4.0454	4.81328	16.6352	29.6664	17.8068	-3.70901	3.57384	13.6108	4.1889	0.749361	10.029	21.6386	10.9979
43.3438	-116.538	127	Survey	3581	1	0	0	1	No	0	0	736.662	1.14176	256.573	3	1	4	1	3	3	1	3	4	26.1215	29.5023	10.2279	17.5506	5.45011	17.5957	30.9358	18.7591	-3.45252	3.84175	13.9893	4.5445	5.1074	17.7364	30.9003	18.5758	-4.08914	3.38816	13.6375	3.91032	0.731582	10.4844	22.2689	11.2431
43.3437	-116.538	127	Survey	3580	1	0	0	1	No	0	0	736.662	1.14176	256.573	3	4	1	1	2	3	1	3	4	26.1215	29.5023	10.2279	17.5506	5.45011	17.5957	30.9358	18.7591	-3.45252	3.84175	13.9893	4.5445	5.1074	17.7364	30.9003	18.5758	-4.08914	3.38816	13.6375	3.91032	0.731582	10.4844	22.2689	11.2431
43.7818	-116.969	128	Survey	3582	1	0	0	1	No	0	0	674.958	4.608e-05	341.565	3	5	5	1	3	1	2	2	3	26.2924	26.5303	10.3626	17.3099	4.67393	17.8608	31.4291	18.6764	-4.4606	3.27067	13.2052	3.46735	5.0628	16.8155	30.0674	18.0323	-3.91867	3.28069	13.3294	4.01489	0.781348	9.97136	21.6984	11.0236
43.7815	-116.969	128	Survey	3583	1	0	0	1	No	0	0	674.958	2.914e-05	270	1	1	1	1	3	3	2	2	3	26.3054	26.4847	10.4032	17.2574	4.68077	17.8689	31.4301	18.681	-4.47012	3.26087	13.1977	3.4499	5.0628	16.8155	30.0674	18.0323	-3.91867	3.28069	13.3294	4.01489	0.781348	9.97136	21.6984	11.0236
43.7356	-116.613	129	Survey	3584	4	0	0	1	No	0	0	750.225	1.03942	192.358	1	.	.	1	1	.	2	.	2	33.0299	31.8533	10.5288	19.8546	5.13253	17.2691	30.9694	18.3535	-4.22309	2.96478	13.0586	3.69851	4.97467	16.926	30.0199	18.0557	-3.87699	3.3604	13.4093	3.97954	0.755111	10.0665	21.7146	11.0176
43.7354	-116.613	129	Survey	3585	4	0	0	1	No	0	0	749.819	0.946392	199.251	4	4	4	1	1	.	2	.	2	33.0299	31.8533	10.5288	19.8546	5.13253	17.2691	30.9694	18.3535	-4.22309	2.96478	13.0586	3.69851	4.97467	16.926	30.0199	18.0557	-3.87699	3.3604	13.4093	3.97954	0.755111	10.0665	21.7146	11.0176
43.7923	-116.884	130	Survey	3587	1	0	0	1	No	0	0	719.471	0.861084	261.167	4	4	4	1	1	.	.	.	3	27.4787	27.5812	10.1299	17.1784	4.82962	17.4696	31.0755	18.4609	-4.34181	3.037	12.8251	3.50695	4.87723	16.7667	29.8483	17.9462	-3.62651	3.76582	13.8436	4.36195	0.824182	10.1914	21.846	11.1541
43.7926	-116.884	130	Survey	3586	1	0	0	1	No	0	0	719.686	0.849391	242.442	4	4	5	2	3	1	1	2	3	27.4787	27.5812	10.1299	17.1784	4.82962	17.4696	31.0755	18.4609	-4.34181	3.037	12.8251	3.50695	4.87723	16.7667	29.8483	17.9462	-3.62651	3.76582	13.8436	4.36195	0.824182	10.1914	21.846	11.1541
43.7656	-116.84	131	Survey	3588	2	0	0	1	No	0	0	713.862	1.35251	127.881	4	4	5	2	1	.	2	.	4	28.6224	28.1934	10.2388	17.6173	4.90399	17.5018	31.1116	18.4671	-4.33669	3.07447	12.8914	3.50028	5.13544	17.2647	30.9224	18.3303	-4.21245	3.02844	13.0983	3.79229	0.687118	10.0661	22.0103	11.0613
43.7656	-116.839	131	Survey	3589	2	0	0	1	No	0	0	713.862	1.35251	127.881	1	1	3	2	3	3	2	.	4	28.6224	28.1934	10.2388	17.6173	4.90399	17.5018	31.1116	18.4671	-4.33669	3.07447	12.8914	3.50028	5.13544	17.2647	30.9224	18.3303	-4.21245	3.02844	13.0983	3.79229	0.687118	10.0661	22.0103	11.0613
43.603	-116.856	133	Survey	3591	2	0	0	1	No	0	0	726.157	2.16972	203.566	2	5	2	1	2	3	1	3	3	24.2764	26.4639	9.9566	16.2288	4.93967	17.7035	31.0997	18.5203	-4.33091	3.1774	13.3303	3.57866	5.1574	17.1032	30.2179	18.2367	-3.81551	3.59554	13.6829	4.36003	0.882955	10.2714	21.9504	11.2984
43.6032	-116.856	133	Survey	3590	2	0	0	1	No	0	0	726.157	2.16972	203.566	4	5	4	1	1	1	2	2	3	24.2764	26.4639	9.9566	16.2288	4.93967	17.7035	31.0997	18.5203	-4.33091	3.1774	13.3303	3.57866	5.1574	17.1032	30.2179	18.2367	-3.81551	3.59554	13.6829	4.36003	0.882955	10.2714	21.9504	11.2984
43.4081	-116.657	134	Survey	3593	1	0	0	1	No	0	0	827.332	0.476994	310.026	4	4	4	1	1	.	2	.	3	22.2117	27.2977	10.6725	16.796	4.5763	16.4375	29.2306	17.5275	-3.66224	3.78451	13.7838	4.15939	5.26321	17.1609	30.4526	18.2826	-4.01351	3.07995	13.177	3.88611	0.843814	10.0399	21.8148	11.0843
43.4081	-116.657	134	Survey	3592	1	0	0	1	No	0	0	827.332	0.476994	310.026	4	3	4	1	1	.	2	.	3	22.2117	27.2977	10.6725	16.796	4.5763	16.4375	29.2306	17.5275	-3.66224	3.78451	13.7838	4.15939	4.91971	17.4716	31.1126	18.4499	-4.31791	3.09029	13.0097	3.58138	0.521147	10.2019	22.0611	11.0157
43.5537	-116.715	135	Survey	3595	1	0	1	1	Yes	1	Negative	778.688	1.78577	91.5658	4	4	4	2	1	.	2	.	3	28.09	29.0204	10.1016	18.2329	5.15726	17.0521	30.1247	18.2043	-3.93818	3.47032	13.5565	4.22125	4.91971	17.4716	31.1126	18.4499	-4.31791	3.09029	13.0097	3.58138	0.521147	10.2019	22.0611	11.0157
43.5537	-116.713	135	Survey	3594	1	0	0	1	No	0	0	774.971	0.758352	89.9009	3	1	5	.	1	.	2	.	2	28.2078	29.2407	10.1159	18.2646	5.17151	17.1464	30.2769	18.2194	-3.94285	3.35248	13.4785	4.15706	5.09322	17.004	30.8147	18.188	-4.13813	2.97211	12.9522	3.90701	0.699606	9.90786	21.8834	11.0475
43.75	-116.659	136	Survey	3597	4	0	0	1	No	0	0	751.396	1.2597	106.793	4	5	4	1	3	3	1	2	2	33.2092	31.7785	10.562	19.9339	5.18319	17.2976	31.0129	18.3536	-4.21028	2.97802	13.0834	3.80377	5.09322	17.004	30.8147	18.188	-4.13813	2.97211	12.9522	3.90701	0.699606	9.90786	21.8834	11.0475
43.7498	-116.659	136	Survey	3596	4	0	0	1	No	0	0	751.396	1.2597	106.793	4	5	3	1	3	3	1	2	2	33.2092	31.7785	10.562	19.9339	5.18319	17.2976	31.0129	18.3536	-4.21028	2.97802	13.0834	3.80377	5.03143	17.4401	31.0547	18.4201	-4.29086	3.03164	13.163	3.65107	0.596322	10.1542	22.1088	11.0356
43.6067	-116.619	137	Survey	3599	2	0	0	1	No	0	0	743.48	1.21521	227.557	5	5	5	1	1	.	.	.	4	29.6862	30.7298	9.89426	19.6799	5.23132	17.3522	30.9663	18.3947	-4.21895	2.83002	12.9343	3.49889	5.03143	17.4401	31.0547	18.4201	-4.29086	3.03164	13.163	3.65107	0.596322	10.1542	22.1088	11.0356
43.6067	-116.619	137	Survey	3598	2	0	0	1	No	0	0	742.928	1.2023	223.755	5	5	5	1	3	1	.	2	4	29.6862	30.7298	9.89426	19.6799	5.23132	17.3522	30.9663	18.3947	-4.21895	2.83002	12.9343	3.49889	4.90051	17.7367	31.3813	18.6336	-4.48128	3.1276	13.1359	3.38182	0.435134	10.3521	22.2586	11.0077
43.7376	-116.922	138	Survey	3601	3	0	0	1	No	0	0	694.333	0.263948	25.8068	4	5	4	1	1	.	.	.	3	26.8566	27.2711	10.2192	17.0438	4.85196	17.7104	31.3001	18.6015	-4.43479	3.04061	12.9471	3.33758	4.90051	17.7367	31.3813	18.6336	-4.48128	3.1276	13.1359	3.38182	0.435134	10.3521	22.2586	11.0077
43.7376	-116.922	138	Survey	3600	3	0	0	1	No	0	0	694.416	0.256878	25.174	4	5	4	1	3	3	.	2	3	26.8566	27.2711	10.2192	17.0438	4.85196	17.7104	31.3001	18.6015	-4.43479	3.04061	12.9471	3.33758	4.59574	17.7544	31.3045	18.5512	-4.43873	3.39458	13.2221	3.54598	0.29764	10.4983	22.2633	11.0486
43.836	-116.963	139	Survey	3603	2	0	0	1	No	0	0	706.515	1.41009	279.771	4	4	4	1	2	3	.	3	4	27.8897	27.6727	10.4813	18.1443	4.70527	17.5112	31.1334	18.4054	-4.40792	3.18266	13.0483	3.51937	4.59574	17.7544	31.3045	18.5512	-4.43873	3.39458	13.2221	3.54598	0.29764	10.4983	22.2633	11.0486
43.836	-116.963	139	Survey	3602	2	0	0	1	No	0	0	707.487	1.35123	276.989	4	4	4	2	3	3	.	2	4	27.8897	27.6727	10.4813	18.1443	4.70527	17.5112	31.1334	18.4054	-4.40792	3.18266	13.0483	3.51937	4.84256	16.6464	29.6601	17.7912	-3.71871	3.52987	13.5642	4.19147	0.760583	10.0137	21.6121	10.9913
43.4927	-116.688	140	Survey	3605	1	0	0	1	No	0	0	850.338	2.28738	71.2252	3	3	4	1	3	1	2	2	4	25.9228	29.7359	10.9245	18.1751	4.68545	16.526	29.6339	17.7701	-3.77741	3.47301	13.4056	4.11455	4.84256	16.6464	29.6601	17.7912	-3.71871	3.52987	13.5642	4.19147	0.760583	10.0137	21.6121	10.9913
43.488	-116.688	140	Survey	3604	1	0	0	1	No	0	0	865.446	4.02341	51.4035	.	.	.	.	.	.	.	.	4	25.4092	29.5339	10.9605	18.1211	4.64503	16.4059	29.5026	17.6795	-3.81385	3.37793	13.2752	3.9912	5.2464	17.2432	30.8812	18.3315	-4.18983	2.94331	13.1224	3.67142	0.750629	10.0119	22.0018	11.0015
43.4002	-116.668	141	Survey	3606	1	0	0	1	No	0	0	763.722	22.047	250.957	1	1	1	1	1	.	2	.	4	22.6714	27.2326	10.2391	16.7586	4.78429	17.0101	29.7108	17.9289	-3.74738	3.73459	13.75	4.05347	5.2464	17.2432	30.8812	18.3315	-4.18983	2.94331	13.1224	3.67142	0.750629	10.0119	22.0018	11.0015
43.4002	-116.669	141	Survey	3607	1	0	0	1	No	0	0	753.731	17.6758	245.709	1	1	1	1	1	.	2	.	4	22.6714	27.2326	10.2391	16.7586	4.78429	17.0101	29.7108	17.9289	-3.74738	3.73459	13.75	4.05347	5.17315	16.8911	30.2843	18.1567	-4.0157	3.03222	13.0776	3.89343	0.794608	9.88167	21.681	11.0251
43.5614	-116.639	142	Survey	3608	4	0	0	1	No	0	0	777.167	1.58456	329.222	4	4	5	1	1	.	.	.	3	29.2354	30.5679	10.1471	19.131	5.27283	17.2267	30.6231	18.3315	-4.08203	3.0527	13.1659	3.80217	5.17315	16.8911	30.2843	18.1567	-4.0157	3.03222	13.0776	3.89343	0.794608	9.88167	21.681	11.0251
43.5612	-116.639	142	Survey	3609	4	0	0	1	No	0	0	777.167	1.58456	329.222	4	5	2	1	3	3	2	2	3	29.2354	30.5679	10.1471	19.131	5.27283	17.2267	30.6231	18.3315	-4.08203	3.0527	13.1659	3.80217	5.26229	17.3523	30.9979	18.3793	-4.12496	2.98134	13.1004	3.65328	0.791335	10.0852	22.0491	11.0163
43.7637	-116.762	143	Survey	3611	4	0	0	1	No	0	0	768.915	0.727709	5.07374	5	1	5	1	2	3	1	2	3	31.636	30.1281	10.3389	19.1151	5.07704	17.2151	30.8243	18.3208	-4.1137	3.01574	13.0426	3.90273	5.26229	17.3523	30.9979	18.3793	-4.12496	2.98134	13.1004	3.65328	0.791335	10.0852	22.0491	11.0163
43.7635	-116.762	143	Survey	3610	4	0	0	1	No	0	0	768.915	0.727709	5.07374	5	1	1	1	2	3	1	2	3	31.636	30.1281	10.3389	19.1151	5.07704	17.2151	30.8243	18.3208	-4.1137	3.01574	13.0426	3.90273	4.55645	16.3326	29.3357	17.5734	-3.7488	3.55517	13.5971	4.06927	0.596161	9.86934	21.4664	10.8214
43.4606	-116.603	144	Survey	3612	1	0	0	1	No	0	0	806.029	0.867072	59.877	4	4	4	1	3	3	.	3	3	24.0016	28.3863	10.5935	17.6684	4.90886	16.8122	29.8433	17.9179	-3.81693	3.39553	13.4245	4.09947	4.55645	16.3326	29.3357	17.5734	-3.7488	3.55517	13.5971	4.06927	0.596161	9.86934	21.4664	10.8214
43.4606	-116.603	144	Survey	3613	1	0	0	1	No	0	0	806.029	0.867072	59.877	4	4	5	2	3	3	2	3	3	24.0016	28.3863	10.5935	17.6684	4.90886	16.8122	29.8433	17.9179	-3.81693	3.39553	13.4245	4.09947	5.0632	17.3092	30.5779	18.3351	-4.10954	3.26226	13.3974	3.94464	0.696138	10.2058	21.9877	11.1399
43.6488	-116.573	145	Survey	3614	1	0	0	1	No	0	0	748.959	0.306989	48.5598	4	5	5	1	1	.	.	.	2	30.134	30.7893	9.94673	19.5978	5.21891	17.3878	31.0698	18.4091	-4.20466	2.93558	13.1006	3.62327	5.0632	17.3092	30.5779	18.3351	-4.10954	3.26226	13.3974	3.94464	0.696138	10.2058	21.9877	11.1399
43.6486	-116.573	145	Survey	3615	1	0	0	1	No	0	0	749.181	0.272251	41.4112	4	4	4	2	3	3	.	2	2	30.134	30.7893	9.94673	19.5978	5.21891	17.3878	31.0698	18.4091	-4.20466	2.93558	13.1006	3.62327	5.15466	17.2743	30.9879	18.3555	-4.18988	3.0228	13.0113	3.81983	0.707692	10.0693	21.9996	11.0877
43.4737	-116.537	146	Survey	3616	1	0	0	1	No	0	0	804.768	0.960359	2.65561	1	1	5	1	1	.	2	.	2	28.1475	30.7636	10.3867	18.8006	5.22889	16.9421	30.1834	18.1444	-3.87828	3.16813	13.2063	4.0528	5.15466	17.2743	30.9879	18.3555	-4.18988	3.0228	13.0113	3.81983	0.707692	10.0693	21.9996	11.0877
43.474	-116.537	146	Survey	3617	1	0	0	1	No	0	0	803.922	0.866997	3.44912	5	5	5	1	3	3	2	.	2	28.1475	30.7636	10.3867	18.8006	5.22889	16.9421	30.1834	18.1444	-3.87828	3.16813	13.2063	4.0528	5.00141	17.4414	31.0631	18.4368	-4.28024	3.03791	13.028	3.67639	0.58308	10.1599	22.0456	11.0566
43.7126	-116.909	147	Survey	3619	3	0	0	1	No	0	0	735.744	0.827311	76.1598	4	5	4	1	1	.	.	.	3	27.3254	27.8414	10.1841	17.2362	4.93832	17.5107	31.1029	18.4853	-4.29516	3.03769	12.8712	3.44116	5.00141	17.4414	31.0631	18.4368	-4.28024	3.03791	13.028	3.67639	0.58308	10.1599	22.0456	11.0566
43.7127	-116.909	147	Survey	3618	3	0	0	1	No	0	0	735.554	1.55881	43.4195	4	5	5	2	3	1	.	2	3	27.3254	27.8414	10.1841	17.2362	4.93832	17.5107	31.1029	18.4853	-4.29516	3.03769	12.8712	3.44116	4.64163	17.5274	31.0877	18.4171	-4.28671	3.23956	12.9933	3.53288	0.392342	10.3083	22.0405	10.975
43.7954	-116.964	149	Survey	3621	1	0	0	1	No	0	0	675.937	0.185261	207.536	2	2	2	2	3	3	.	3	2	26.2124	26.7465	10.2713	17.4477	4.58905	17.77	31.3651	18.5406	-4.40779	3.38593	13.1838	3.5452	4.64163	17.5274	31.0877	18.4171	-4.28671	3.23956	12.9933	3.53288	0.392342	10.3083	22.0405	10.975
43.7954	-116.965	149	Survey	3620	1	0	0	1	No	0	0	675.934	0.477509	224.782	5	5	5	1	2	3	.	3	2	26.2124	26.7465	10.2713	17.4477	4.58905	17.77	31.3651	18.5406	-4.40779	3.38593	13.1838	3.5452	4.6965	17.8682	31.4302	18.6838	-4.47657	3.23757	13.0792	3.38434	0.328887	10.4767	22.2547	11.0341
43.7038	-116.694	151	Survey	3623	3	0	0	1	No	0	0	751.488	1.74554	206.918	5	5	1	1	1	.	.	.	3	33.3641	30.7863	10.1691	19.6127	5.03633	17.2847	30.9202	18.3316	-4.28917	3.01726	13.0963	3.68244	4.6965	17.8682	31.4302	18.6838	-4.47657	3.23757	13.0792	3.38434	0.328887	10.4767	22.2547	11.0341
43.7038	-116.694	151	Survey	3622	3	0	0	1	No	0	0	751.803	0.915051	200.87	1	1	1	1	3	3	1	2	3	33.3641	30.7863	10.1691	19.6127	5.03633	17.2847	30.9202	18.3316	-4.28917	3.01726	13.0963	3.68244	5.04163	17.3866	30.9812	18.3391	-4.41098	2.89739	13.0534	3.44942	0.544833	10.0604	22.0173	10.8943
43.692	-116.73	153	Survey	3625	4	0	0	1	No	0	0	710.984	0.13017	11.3426	1	1	1	1	2	3	1	2	4	33.2557	30.1864	10.0951	19.396	4.91141	17.5139	31.0672	18.4581	-4.43239	3.00465	13.1379	3.45278	5.04163	17.3866	30.9812	18.3391	-4.41098	2.89739	13.0534	3.44942	0.544833	10.0604	22.0173	10.8943
43.6921	-116.73	153	Survey	3624	4	0	0	1	No	0	0	710.959	0.120987	287.885	1	1	1	1	2	3	1	2	4	33.2557	30.1864	10.0951	19.396	4.91141	17.5139	31.0672	18.4581	-4.43239	3.00465	13.1379	3.45278	5.16169	17.0941	30.4605	18.2135	-4.11507	3.14054	13.2222	3.87138	0.74557	10.038	21.8414	11.0424
43.4539	-116.541	154	Survey	3626	1	0	0	1	No	0	0	810.943	4.608e-05	18.4349	5	5	5	1	1	.	2	.	3	27.9562	30.5527	10.449	18.7223	5.02406	16.8839	30.1151	18.0896	-3.86008	3.20836	13.2567	4.03133	5.16169	17.0941	30.4605	18.2135	-4.11507	3.14054	13.2222	3.87138	0.74557	10.038	21.8414	11.0424
43.4539	-116.541	154	Survey	3627	1	0	0	1	No	0	0	810.943	4.608e-05	18.4349	5	5	5	1	1	.	2	.	3	27.9562	30.5527	10.449	18.7223	5.02406	16.8839	30.1151	18.0896	-3.86008	3.20836	13.2567	4.03133	4.52761	16.476	29.2641	17.5368	-3.60973	3.81531	13.8435	4.19664	0.647753	10.0728	21.5538	10.8667
43.5071	-116.553	155	Survey	3628	1	0	0	1	No	0	0	776.886	2.28274	359.226	5	4	4	2	1	.	.	.	3	28.9836	30.9944	10.179	19.2395	5.26672	17.1887	30.4803	18.281	-4.0309	3.04965	13.1786	3.85173	4.52761	16.476	29.2641	17.5368	-3.60973	3.81531	13.8435	4.19664	0.647753	10.0728	21.5538	10.8667
43.5071	-116.553	155	Survey	3629	1	0	0	1	No	0	0	776.886	2.28274	359.226	4	4	3	2	3	3	.	2	3	28.9836	30.9944	10.179	19.2395	5.26672	17.1887	30.4803	18.281	-4.0309	3.04965	13.1786	3.85173	5.04714	17.2571	30.8656	18.3379	-4.14967	3.04311	12.9195	3.84893	0.668995	10.0705	21.8926	11.0934
43.8681	-116.975	156	Survey	3631	4	0	0	1	No	0	0	690.938	0.233763	121.038	4	4	4	1	3	3	2	2	3	30.3009	27.5606	10.7162	19.2063	4.61543	17.689	31.3192	18.4298	-4.60827	3.31874	13.4595	3.56159	5.04714	17.2571	30.8656	18.3379	-4.14967	3.04311	12.9195	3.84893	0.668995	10.0705	21.8926	11.0934
43.8681	-116.974	156	Survey	3630	4	0	0	1	No	0	0	690.945	0.0251322	337.717	4	4	4	1	3	3	1	2	3	30.3009	27.5606	10.7162	19.2063	4.61543	17.689	31.3192	18.4298	-4.60827	3.31874	13.4595	3.56159	4.93717	17.9319	31.5135	18.747	-4.60607	2.96688	12.9715	3.16451	0.393488	10.3713	22.2425	10.9557
43.7267	-116.904	157	Survey	3633	3	0	0	1	No	0	0	695.383	1.67797	48.5588	2	2	2	2	3	3	2	3	3	27.1692	27.4954	10.2369	17.1033	4.85501	17.7178	31.3098	18.604	-4.38585	3.11593	12.9983	3.40798	4.95401	17.4993	31.0703	18.4479	-4.40851	2.94328	12.7424	3.27904	0.493574	10.1412	21.9063	10.8635
43.7267	-116.904	157	Survey	3632	3	0	0	1	No	0	0	696.236	2.48287	50.6492	4	1	2	1	3	3	.	2	3	27.1692	27.4954	10.2369	17.1033	4.85501	17.7178	31.3098	18.604	-4.38585	3.11593	12.9983	3.40798	4.95401	17.4993	31.0703	18.4479	-4.40851	2.94328	12.7424	3.27904	0.493574	10.1412	21.9063	10.8635
43.5321	-116.572	158	Survey	3634	2	0	0	1	No	0	0	785.93	0.877525	213.697	4	5	4	1	1	.	.	.	2	29.696	31.4195	10.0917	19.6956	5.30396	17.1619	30.6541	18.2879	-4.0703	3.05464	13.1523	3.84334	5.01598	17.387	30.7703	18.3456	-4.27425	3.08169	13.2235	3.5662	0.595198	10.1548	21.9969	10.9559
43.5318	-116.572	158	Survey	3635	2	0	0	1	No	0	0	785.513	1.02264	211.087	4	5	4	1	3	3	.	2	2	29.696	31.4195	10.0917	19.6956	5.30396	17.1619	30.6541	18.2879	-4.0703	3.05464	13.1523	3.84334	5.01598	17.387	30.7703	18.3456	-4.27425	3.08169	13.2235	3.5662	0.595198	10.1548	21.9969	10.9559
43.7668	-116.935	159	Survey	3636	3	0	0	1	No	0	0	679.958	2.061e-05	315	1	1	5	1	2	1	.	2	3	26.2376	26.2763	10.1829	16.7141	4.72268	17.8358	31.4211	18.6494	-4.49268	3.20766	13.021	3.39638	4.78554	16.6158	29.7024	17.7842	-3.63287	3.65902	13.7058	4.25214	0.772066	10.0617	21.7041	11.0181
43.767	-116.935	159	Survey	3637	3	0	0	1	No	0	0	679.958	0.0290052	206.14	1	5	5	1	3	3	2	2	3	26.2376	26.2763	10.1829	16.7141	4.72268	17.8358	31.4211	18.6494	-4.49268	3.20766	13.021	3.39638	4.78554	16.6158	29.7024	17.7842	-3.63287	3.65902	13.7058	4.25214	0.772066	10.0617	21.7041	11.0181
43.5471	-116.596	160	Survey	3638	3	0	0	1	No	0	0	765.418	0.723605	14.292	4	5	4	1	3	1	.	2	2	29.6738	31.4512	10.0379	19.7063	5.33845	17.2364	30.6773	18.3566	-4.11061	3.01071	13.0957	3.75317	5.06558	17.2173	30.5562	18.2638	-4.18301	3.10991	13.2185	3.79288	0.663528	10.0858	21.8874	11.0283
43.5472	-116.596	160	Survey	3639	3	0	0	1	No	0	0	765.1	0.489014	354.889	4	4	5	1	3	1	2	2	2	29.6738	31.4512	10.0379	19.7063	5.33845	17.2364	30.6773	18.3566	-4.11061	3.01071	13.0957	3.75317	5.06558	17.2173	30.5562	18.2638	-4.18301	3.10991	13.2185	3.79288	0.663528	10.0858	21.8874	11.0283
43.5359	-116.474	162	Survey	3641	1	0	0	1	No	0	0	.	.	.	3	.	4	1	3	3	.	2	4	30.125	32.0655	10.3896	19.5398	5.38038	17.2273	30.681	18.3876	-3.95168	3.02714	13.1239	3.93548	5.11491	17.1097	30.3196	18.2354	-3.96342	3.28201	13.3443	4.0454	0.789866	10.1187	21.832	11.1404
43.5359	-116.474	162	Survey	3640	1	0	0	1	No	0	0	787.046	2.2412	235.409	1	1	1	1	3	3	.	2	4	30.125	32.0655	10.3896	19.5398	5.38038	17.2273	30.681	18.3876	-3.95168	3.02714	13.1239	3.93548	5.45011	17.5957	30.9358	18.7591	-3.45252	3.84175	13.9893	4.5445	1.20368	10.6398	22.4626	11.6518
43.4452	-116.727	163	Survey	3642	3	0	0	1	No	0	0	709.794	20.5666	218.762	1	1	1	.	3	3	.	2	4	.	.	.	.	.	.	.	.	.	.	.	.	5.45011	17.5957	30.9358	18.7591	-3.45252	3.84175	13.9893	4.5445	1.20368	10.6398	22.4626	11.6518
43.4452	-116.731	163	Survey	3643	3	0	0	1	No	0	0	692.838	3.31093	222.393	1	1	1	2	3	3	.	2	4	.	.	.	.	.	.	.	.	.	.	.	.	4.67393	17.8608	31.4291	18.6764	-4.4606	3.27067	13.2052	3.46735	0.325449	10.4893	22.3171	11.0719
43.7106	-116.7	164	Survey	3645	4	0	0	1	No	0	0	738.935	1.57918	298.61	4	4	4	1	2	3	1	2	1	33.2069	30.839	10.1933	19.616	5.03779	17.2866	30.929	18.3359	-4.22003	3.0198	13.0984	3.72091	4.68077	17.8689	31.4301	18.681	-4.47012	3.26087	13.1977	3.4499	0.323886	10.4887	22.3139	11.0655
43.7106	-116.701	164	Survey	3644	4	0	0	1	No	0	0	738.327	1.56921	307.448	4	1	3	1	2	3	1	2	1	33.2069	30.839	10.1933	19.616	5.03779	17.2866	30.929	18.3359	-4.22003	3.0198	13.0984	3.72091	5.13253	17.2691	30.9694	18.3535	-4.22309	2.96478	13.0586	3.69851	0.679268	10.0357	22.014	11.026
43.7689	-116.613	165	Survey	3646	4	0	0	1	No	0	0	768.142	2.31478	187.67	4	4	4	1	3	3	1	2	3	34.3129	33.4948	10.9042	20.9828	5.09965	17.0688	30.8134	18.2444	-4.20224	2.93967	12.9314	3.835	5.13253	17.2691	30.9694	18.3535	-4.22309	2.96478	13.0586	3.69851	0.679268	10.0357	22.014	11.026
43.7689	-116.613	165	Survey	3647	4	0	0	1	No	0	0	768.142	2.31478	187.67	5	4	3	1	3	3	1	2	3	34.3129	33.4948	10.9042	20.9828	5.09965	17.0688	30.8134	18.2444	-4.20224	2.93967	12.9314	3.835	4.82962	17.4696	31.0755	18.4609	-4.34181	3.037	12.8251	3.50695	0.462728	10.175	21.9503	10.9839
43.7618	-116.947	167	Survey	3649	1	0	0	1	No	0	0	678.958	2.914e-05	90	4	4	4	1	1	.	.	.	3	26.1744	26.333	10.2324	16.8551	4.70944	17.8553	31.424	18.6654	-4.48934	3.22183	13.0491	3.34258	4.82962	17.4696	31.0755	18.4609	-4.34181	3.037	12.8251	3.50695	0.462728	10.175	21.9503	10.9839
43.7618	-116.947	167	Survey	3648	1	0	0	1	No	0	0	678.958	6.182e-05	45	4	4	4	1	3	3	.	2	3	26.1744	26.333	10.2324	16.8551	4.70944	17.8553	31.424	18.6654	-4.48934	3.22183	13.0491	3.34258	4.90399	17.5018	31.1116	18.4671	-4.33669	3.07447	12.8914	3.50028	0.504781	10.2097	22.0015	10.9837
43.7425	-116.814	168	Survey	3650	4	0	0	1	No	0	0	709.098	2.38715	175.276	4	4	4	1	3	1	2	.	4	29.1466	28.2714	10.2113	17.7203	4.88665	17.5671	31.1752	18.5024	-4.39089	3.13206	13.0759	3.46631	4.90399	17.5018	31.1116	18.4671	-4.33669	3.07447	12.8914	3.50028	0.504781	10.2097	22.0015	10.9837
43.7423	-116.814	168	Survey	3651	4	0	0	1	No	0	0	709.098	2.38715	175.276	5	5	5	2	2	3	.	1	4	29.1466	28.2714	10.2113	17.7203	4.88665	17.5671	31.1752	18.5024	-4.39089	3.13206	13.0759	3.46631	4.93967	17.7035	31.0997	18.5203	-4.33091	3.1774	13.3303	3.57866	0.526389	10.3622	22.215	11.0495
43.4582	-116.593	169	Survey	3652	1	0	0	1	No	0	0	802.949	0.128489	283.002	4	4	4	2	3	.	2	.	3	24.1083	28.655	10.549	17.8292	4.8911	16.8274	29.8999	17.9421	-3.81054	3.35845	13.4544	4.07684	4.93967	17.7035	31.0997	18.5203	-4.33091	3.1774	13.3303	3.57866	0.526389	10.3622	22.215	11.0495
43.4582	-116.593	169	Survey	3653	1	0	0	1	No	0	0	802.949	0.128489	283.002	4	4	5	1	3	3	2	.	3	24.1083	28.655	10.549	17.8292	4.8911	16.8274	29.8999	17.9421	-3.81054	3.35845	13.4544	4.07684	4.5763	16.4375	29.2306	17.5275	-3.66224	3.78451	13.7838	4.15939	0.64664	10.0392	21.5072	10.8434
43.3289	-116.517	171	Survey	3655	3	0	0	1	No	0	0	766.337	0.89544	227.949	4	4	3	1	1	.	.	.	2	25.9566	29.5257	10.2259	17.3373	5.55078	17.5207	30.973	18.7715	-3.50446	3.72647	13.9985	4.57644	4.5763	16.4375	29.2306	17.5275	-3.66224	3.78451	13.7838	4.15939	0.64664	10.0392	21.5072	10.8434
43.3291	-116.517	171	Survey	3654	3	0	0	1	No	0	0	766.337	0.89544	227.949	4	3	3	1	1	.	.	.	2	25.9566	29.5257	10.2259	17.3373	5.55078	17.5207	30.973	18.7715	-3.50446	3.72647	13.9985	4.57644	5.17151	17.1464	30.2769	18.2194	-3.94285	3.35248	13.4785	4.15706	0.831628	10.1722	21.8777	11.1883
43.7565	-116.794	172	Survey	3656	4	0	0	1	No	0	0	728.96	0.0673363	176.377	5	4	5	1	1	.	2	.	3	29.9246	28.9524	10.2166	18.2547	4.94237	17.4105	31.0248	18.4376	-4.26667	3.06768	13.0261	3.62617	5.18319	17.2976	31.0129	18.3536	-4.21028	2.97802	13.0834	3.80377	0.712679	10.0563	22.0482	11.0787
43.7562	-116.794	172	Survey	3657	4	0	0	1	No	0	0	728.823	0.924261	179.467	4	5	3	2	3	1	2	.	3	29.9246	28.9524	10.2166	18.2547	4.94237	17.4105	31.0248	18.4376	-4.26667	3.06768	13.0261	3.62617	5.18319	17.2976	31.0129	18.3536	-4.21028	2.97802	13.0834	3.80377	0.712679	10.0563	22.0482	11.0787
43.5718	-116.746	173	Survey	3659	1	0	0	1	No	0	0	775.107	0.10247	78.0094	.	.	.	1	1	3	2	2	2	27.7804	28.193	9.92691	18.2033	5.2173	17.1523	30.2078	18.3166	-3.88339	3.65253	13.7708	4.42308	5.23132	17.3522	30.9663	18.3947	-4.21895	2.83002	12.9343	3.49889	0.73389	10.0095	21.9503	10.9468
43.5718	-116.746	173	Survey	3658	1	0	0	1	No	0	0	775.079	0.133826	56.6733	1	1	1	1	1	1	2	2	2	27.7804	28.193	9.92691	18.2033	5.2173	17.1523	30.2078	18.3166	-3.88339	3.65253	13.7708	4.42308	5.23132	17.3522	30.9663	18.3947	-4.21895	2.83002	12.9343	3.49889	0.73389	10.0095	21.9503	10.9468
43.6186	-116.7	174	Survey	3661	4	0	1	1	Yes	1	Negative	761.826	1.05766	29.508	3	3	3	2	3	3	2	2	1	31.0389	30.2279	9.96264	19.11	5.11654	17.2051	30.6107	18.258	-4.17463	3.0624	13.1791	3.76306	4.85196	17.7104	31.3001	18.6015	-4.43479	3.04061	12.9471	3.33758	0.429338	10.2969	22.1236	10.9695
43.6188	-116.7	174	Survey	3660	4	0	0	1	No	0	0	761.28	1.31947	26.0484	.	.	.	1	1	.	2	.	1	31.0389	30.2279	9.96264	19.11	5.11654	17.2051	30.6107	18.258	-4.17463	3.0624	13.1791	3.76306	4.85196	17.7104	31.3001	18.6015	-4.43479	3.04061	12.9471	3.33758	0.429338	10.2969	22.1236	10.9695
43.6177	-116.899	175	Survey	3662	2	0	0	1	No	0	0	698.897	3.09059	224.358	5	4	3	2	1	1	1	2	2	23.8801	26.3394	10.0401	16.2803	4.96824	17.4686	31.0502	18.3855	-4.41558	2.99823	12.8784	3.3569	4.70527	17.5112	31.1334	18.4054	-4.40792	3.18266	13.0483	3.51937	0.365744	10.2691	22.0909	10.9624
43.6174	-116.899	175	Survey	3663	2	0	0	1	No	0	0	697.609	2.75033	223.584	3	3	5	1	1	3	1	2	2	23.4516	25.9454	9.95277	15.95	4.94002	17.7029	31.2589	18.5261	-4.53005	3.00652	13.0276	3.28786	4.70527	17.5112	31.1334	18.4054	-4.40792	3.18266	13.0483	3.51937	0.365744	10.2691	22.0909	10.9624
43.5825	-116.494	176	Survey	3664	4	0	0	1	No	0	0	797.247	0.32948	250.605	.	5	5	1	1	.	.	.	2	30.6577	33.2028	10.3665	20.3652	5.22886	16.9948	30.6913	18.2056	-4.10939	2.89148	12.962	3.74341	4.64503	16.4059	29.5026	17.6795	-3.81385	3.37793	13.2752	3.9912	0.610659	9.8187	21.3889	10.8354
43.5825	-116.494	176	Survey	3665	4	0	0	1	No	0	0	797.036	0.50878	267.545	5	5	5	1	1	.	.	.	2	30.6577	33.2028	10.3665	20.3652	5.22886	16.9948	30.6913	18.2056	-4.10939	2.89148	12.962	3.74341	4.68545	16.526	29.6339	17.7701	-3.77741	3.47301	13.4056	4.11455	0.649456	9.92736	21.5197	10.9423
43.6677	-116.952	177	Survey	3667	3	0	0	1	No	0	0	685.591	3.01833	178.356	4	5	1	1	3	3	.	3	3	24.9517	26.8047	10.116	16.4356	4.9808	17.7071	31.2948	18.5792	-4.51635	2.91154	12.8022	3.17311	4.78429	17.0101	29.7108	17.9289	-3.74738	3.73459	13.75	4.05347	0.720096	10.3	21.7304	10.9912
43.6677	-116.952	177	Survey	3666	3	0	0	1	No	0	0	685.591	3.01833	178.356	3	3	1	1	1	1	1	2	3	24.9517	26.8047	10.116	16.4356	4.9808	17.7071	31.2948	18.5792	-4.51635	2.91154	12.8022	3.17311	4.78429	17.0101	29.7108	17.9289	-3.74738	3.73459	13.75	4.05347	0.720096	10.3	21.7304	10.9912
43.7934	-116.673	178	Survey	3669	4	0	0	1	No	0	0	781.948	7.43e-05	258.69	5	1	1	1	3	3	1	2	3	33.744	32.9935	10.8075	20.72	5.14704	17.0347	30.8197	18.2696	-4.09512	3.07046	12.9245	3.99486	5.27283	17.2267	30.6231	18.3315	-4.08203	3.0527	13.1659	3.80217	0.818844	10.0623	21.8945	11.0669
43.7932	-116.673	178	Survey	3668	4	0	0	1	No	0	0	781.948	9.216e-05	288.435	4	4	4	1	1	1	1	2	3	33.744	32.9935	10.8075	20.72	5.14704	17.0347	30.8197	18.2696	-4.09512	3.07046	12.9245	3.99486	5.27283	17.2267	30.6231	18.3315	-4.08203	3.0527	13.1659	3.80217	0.818844	10.0623	21.8945	11.0669
43.4702	-116.67	179	Survey	3671	1	0	0	1	No	0	0	849.304	4.86397	223.659	4	4	4	2	1	.	2	.	3	23.2279	28.4955	10.8976	17.4842	4.57091	16.4048	29.5229	17.6361	-3.76644	3.49261	13.4232	4.06859	5.07704	17.2151	30.8243	18.3208	-4.1137	3.01574	13.0426	3.90273	0.700774	10.0338	21.9335	11.1118
43.4704	-116.67	179	Survey	3670	1	0	0	1	No	0	0	851.652	6.12281	216.935	5	4	5	1	1	.	2	.	3	23.2279	28.4955	10.8976	17.4842	4.57091	16.4048	29.5229	17.6361	-3.76644	3.49261	13.4232	4.06859	5.07704	17.2151	30.8243	18.3208	-4.1137	3.01574	13.0426	3.90273	0.700774	10.0338	21.9335	11.1118
43.572	-116.668	183	Survey	3673	3	0	0	1	No	0	0	796.108	3.31763	55.1526	4	.	.	.	.	.	.	.	3	29.0296	30.0732	10.1548	18.8089	5.1744	17.0412	30.4433	18.2286	-4.09707	3.1155	13.182	3.92608	4.90886	16.8122	29.8433	17.9179	-3.81693	3.39553	13.4245	4.09947	0.749899	10.0298	21.6339	11.0087
43.572	-116.668	183	Survey	3672	3	0	0	1	No	0	0	797.74	3.27225	54.2408	3	.	.	.	.	.	.	.	3	29.0296	30.0732	10.1548	18.8089	5.1744	17.0412	30.4433	18.2286	-4.09707	3.1155	13.182	3.92608	4.90886	16.8122	29.8433	17.9179	-3.81693	3.39553	13.4245	4.09947	0.749899	10.0298	21.6339	11.0087
43.7572	-116.625	184	Survey	3674	4	0	0	1	No	0	0	757.312	0.261316	358.287	4	4	.	2	2	3	1	3	4	33.4167	32.2622	10.6615	20.1695	5.08443	17.2645	30.9319	18.3758	-4.24779	2.95922	12.9761	3.72816	5.21891	17.3878	31.0698	18.4091	-4.20466	2.93558	13.1006	3.62327	0.732507	10.0803	22.0852	11.0162
43.7571	-116.625	184	Survey	3675	4	0	0	1	No	0	0	757.435	0.149785	11.3668	4	4	4	2	2	3	1	3	4	33.4167	32.2622	10.6615	20.1695	5.08443	17.2645	30.9319	18.3758	-4.24779	2.95922	12.9761	3.72816	5.21891	17.3878	31.0698	18.4091	-4.20466	2.93558	13.1006	3.62327	0.732507	10.0803	22.0852	11.0162
43.5129	-116.77	185	Survey	3676	1	0	0	1	No	0	0	689.751	0.733342	282.596	4	1	4	1	1	.	2	.	4	26.2633	27.1305	9.74405	16.9791	5.16641	17.7153	30.7111	18.5666	-3.96595	3.55555	13.7734	4.03876	5.22889	16.9421	30.1834	18.1444	-3.87828	3.16813	13.2063	4.0528	0.891029	9.97642	21.6948	11.0986
43.5128	-116.77	185	Survey	3677	1	0	0	1	No	0	0	689.817	0.775295	280.103	1	.	1	1	1	.	2	.	4	26.2633	27.1305	9.74405	16.9791	5.16641	17.7153	30.7111	18.5666	-3.96595	3.55555	13.7734	4.03876	5.22889	16.9421	30.1834	18.1444	-3.87828	3.16813	13.2063	4.0528	0.891029	9.97642	21.6948	11.0986
43.5456	-116.734	186	Survey	3679	1	0	0	1	No	0	0	782.943	0.0306135	66.3144	4	4	4	1	1	.	2	.	1	27.802	29.1145	10.1777	18.1241	5.1574	17.1032	30.2179	18.2367	-3.81551	3.59554	13.6829	4.36003	4.93832	17.5107	31.1029	18.4853	-4.29516	3.03769	12.8712	3.44116	0.541045	10.1957	21.987	10.9632
43.5454	-116.734	186	Survey	3678	1	0	0	1	No	0	0	782.942	0.0967018	62.3191	4	4	4	1	1	.	2	.	1	27.802	29.1145	10.1777	18.1241	5.1574	17.1032	30.2179	18.2367	-3.81551	3.59554	13.6829	4.36003	4.93832	17.5107	31.1029	18.4853	-4.29516	3.03769	12.8712	3.44116	0.541045	10.1957	21.987	10.9632
43.519	-116.624	187	Survey	3681	1	0	0	1	No	0	0	774.456	0.571667	21.1356	1	1	1	1	1	.	.	.	2	27.8035	30.2094	10.3067	18.7549	5.25685	17.1368	30.3646	18.2367	-3.9922	3.18806	13.2711	3.89392	4.58905	17.77	31.3651	18.5406	-4.40779	3.38593	13.1838	3.5452	0.30818	10.5002	22.2744	11.0429
43.5189	-116.624	187	Survey	3680	1	0	0	1	No	0	0	774.753	0.500174	15.778	5	5	5	1	3	1	1	2	2	27.8035	30.2094	10.3067	18.7549	5.25685	17.1368	30.3646	18.2367	-3.9922	3.18806	13.2711	3.89392	4.58905	17.77	31.3651	18.5406	-4.40779	3.38593	13.1838	3.5452	0.30818	10.5002	22.2744	11.0429
43.7424	-116.515	188	Survey	3682	3	0	0	1	No	0	0	818.645	3.68002	138.221	.	.	.	1	1	.	2	.	4	.	.	.	.	.	.	.	.	.	.	.	.	5.03633	17.2847	30.9202	18.3316	-4.28917	3.01726	13.0963	3.68244	0.599989	10.0693	22.0083	11.007
43.7429	-116.515	188	Survey	3683	3	0	0	1	No	0	0	819.562	1.15631	205.62	4	4	4	1	2	3	.	2	4	.	.	.	.	.	.	.	.	.	.	.	.	5.03633	17.2847	30.9202	18.3316	-4.28917	3.01726	13.0963	3.68244	0.599989	10.0693	22.0083	11.007
43.7308	-116.913	189	Survey	3684	3	0	0	1	No	0	0	696.415	1.61548	42.5296	5	1	1	1	2	3	.	2	3	27.088	27.5765	10.2241	17.1041	4.90299	17.6685	31.2511	18.5789	-4.35402	3.09809	12.9502	3.42133	4.91141	17.5139	31.0672	18.4581	-4.43239	3.00465	13.1379	3.45278	0.463637	10.1778	22.1025	10.9555
43.7308	-116.913	189	Survey	3685	3	0	0	1	No	0	0	697.806	1.75647	45.4731	5	4	5	1	3	3	2	2	3	27.088	27.5765	10.2241	17.1041	4.90299	17.6685	31.2511	18.5789	-4.35402	3.09809	12.9502	3.42133	4.91141	17.5139	31.0672	18.4581	-4.43239	3.00465	13.1379	3.45278	0.463637	10.1778	22.1025	10.9555
43.469	-116.494	190	Survey	3686	1	0	0	1	No	0	0	813.986	0.365339	17.8149	4	5	4	1	3	.	2	.	2	28.9588	31.2712	10.3877	18.9043	5.28334	17.0291	30.3659	18.2793	-3.94713	3.02045	13.0381	3.95455	5.02406	16.8839	30.1151	18.0896	-3.86008	3.20836	13.2567	4.03133	0.792279	9.96816	21.6859	11.0605
43.469	-116.494	190	Survey	3687	1	0	0	1	No	0	0	813.986	0.365339	17.8149	4	4	4	2	2	3	.	2	2	28.9588	31.2712	10.3877	18.9043	5.28334	17.0291	30.3659	18.2793	-3.94713	3.02045	13.0381	3.95455	5.02406	16.8839	30.1151	18.0896	-3.86008	3.20836	13.2567	4.03133	0.792279	9.96816	21.6859	11.0605
43.7658	-116.812	191	Survey	3689	3	0	0	1	No	0	0	713.932	0.0713965	186.116	4	4	4	2	3	3	2	.	3	29.2703	28.4918	10.2688	17.9817	4.91445	17.4727	31.1223	18.4588	-4.34438	3.06922	12.9768	3.51418	5.26672	17.1887	30.4803	18.281	-4.0309	3.04965	13.1786	3.85173	0.837727	10.0403	21.8294	11.0664
43.7658	-116.813	191	Survey	3688	3	0	0	1	No	0	0	713.936	0.0622333	144.107	4	4	4	2	3	1	2	.	3	29.2703	28.4918	10.2688	17.9817	4.91445	17.4727	31.1223	18.4588	-4.34438	3.06922	12.9768	3.51418	5.26672	17.1887	30.4803	18.281	-4.0309	3.04965	13.1786	3.85173	0.837727	10.0403	21.8294	11.0664
43.7345	-116.968	192	Survey	3690	1	0	0	1	No	0	0	726.079	0.0100684	151.284	2	2	2	2	3	3	.	2	3	26.769	27.3768	10.3863	17.1801	4.8883	17.6729	31.202	18.556	-4.43329	3.0012	12.7998	3.34676	4.61543	17.689	31.3192	18.4298	-4.60827	3.31874	13.4595	3.56159	0.219882	10.4256	22.3894	10.9957
43.7348	-116.968	192	Survey	3691	1	0	0	1	No	0	0	726.088	0.15441	151.969	4	2	4	1	3	3	2	2	3	26.769	27.3768	10.3863	17.1801	4.8883	17.6729	31.202	18.556	-4.43329	3.0012	12.7998	3.34676	4.61543	17.689	31.3192	18.4298	-4.60827	3.31874	13.4595	3.56159	0.219882	10.4256	22.3894	10.9957
43.3643	-116.606	195	Survey	3692	2	0	0	1	No	0	0	717.26	9.52437	235.639	1	1	1	1	3	3	.	2	4	24.5663	27.9124	10.2819	17.0355	5.05014	17.243	30.1305	18.2368	-3.67264	3.78787	13.8827	4.24614	4.85501	17.7178	31.3098	18.604	-4.38585	3.11593	12.9983	3.40798	0.456664	10.3395	22.154	11.006
43.3643	-116.611	195	Survey	3693	2	0	0	1	No	0	0	708.355	0.817744	243.406	1	1	1	1	3	3	.	3	4	24.4458	27.8026	10.2439	17.0183	5.10015	17.3806	30.191	18.3459	-3.67964	3.7796	13.8861	4.24325	4.85501	17.7178	31.3098	18.604	-4.38585	3.11593	12.9983	3.40798	0.456664	10.3395	22.154	11.006
43.7562	-116.97	196	Survey	3695	1	0	0	1	No	0	0	683.959	0.00141767	347.535	4	4	4	1	3	1	.	2	3	26.4567	26.7255	10.4811	17.1699	4.77912	17.889	31.4597	18.693	-4.48248	3.1978	13.0924	3.3712	5.30396	17.1619	30.6541	18.2879	-4.0703	3.05464	13.1523	3.84334	0.838156	10.0273	21.9032	11.0656
43.7564	-116.97	196	Survey	3694	1	0	0	1	No	0	0	683.958	0.00119625	357.207	4	4	4	1	3	1	2	2	3	26.4567	26.7255	10.4811	17.1699	4.77912	17.889	31.4597	18.693	-4.48248	3.1978	13.0924	3.3712	5.30396	17.1619	30.6541	18.2879	-4.0703	3.05464	13.1523	3.84334	0.838156	10.0273	21.9032	11.0656
43.5015	-116.633	197	Survey	3697	1	0	0	1	No	0	0	804.874	2.85511	74.8193	5	5	5	1	3	3	.	2	2	25.6005	29.4613	10.5295	18.1813	5.05444	16.9343	30.1181	18.0704	-3.9249	3.28918	13.3291	3.95386	4.72268	17.8358	31.4211	18.6494	-4.49268	3.20766	13.021	3.39638	0.336045	10.4449	22.2211	11.0229
43.5015	-116.633	197	Survey	3696	1	0	0	1	No	0	0	803.336	3.44382	74.7453	5	5	5	1	3	1	.	2	2	25.6005	29.4613	10.5295	18.1813	5.05444	16.9343	30.1181	18.0704	-3.9249	3.28918	13.3291	3.95386	4.72268	17.8358	31.4211	18.6494	-4.49268	3.20766	13.021	3.39638	0.336045	10.4449	22.2211	11.0229
43.7361	-117.022	198	Survey	3698	2	0	0	1	No	0	0	675.879	0.605925	323.677	1	5	1	1	1	.	.	.	1	25.9901	26.8287	10.8859	17.2375	4.76623	17.9691	31.5762	18.7604	-4.59257	3.16536	13.1344	3.28252	5.33845	17.2364	30.6773	18.3566	-4.11061	3.01071	13.0957	3.75317	0.838648	10.0443	21.8865	11.0549
43.7361	-117.022	198	Survey	3699	2	0	0	1	No	0	0	675.879	0.605925	323.677	4	1	4	1	3	1	.	2	1	25.9901	26.8287	10.8859	17.2375	4.76623	17.9691	31.5762	18.7604	-4.59257	3.16536	13.1344	3.28252	5.33845	17.2364	30.6773	18.3566	-4.11061	3.01071	13.0957	3.75317	0.838648	10.0443	21.8865	11.0549
43.5959	-116.499	199	Survey	3700	4	0	0	1	No	0	0	801.455	1.65814	63.6776	5	5	5	1	1	.	.	.	4	30.5271	32.9465	10.2994	20.3306	5.28186	17.1366	30.8156	18.2581	-4.13457	2.97229	13.0162	3.70868	5.38038	17.2273	30.681	18.3876	-3.95168	3.02714	13.1239	3.93548	0.93366	10.0462	21.9025	11.1615
43.5959	-116.499	199	Survey	3701	4	0	0	1	No	0	0	801.777	0.463927	45	5	5	5	1	1	.	2	.	4	30.5271	32.9465	10.2994	20.3306	5.28186	17.1366	30.8156	18.2581	-4.13457	2.97229	13.0162	3.70868	5.38038	17.2273	30.681	18.3876	-3.95168	3.02714	13.1239	3.93548	0.93366	10.0462	21.9025	11.1615
43.6001	-116.871	200	Survey	3703	1	0	0	1	No	0	0	704.12	1.23441	220.877	5	1	5	1	1	.	.	.	4	23.3681	25.8582	9.91579	15.8124	4.87145	17.751	31.2388	18.5312	-4.40337	3.08853	13.2101	3.3722	.	.	.	.	.	.	.	.	.	.	.	.
43.6001	-116.872	200	Survey	3702	1	0	0	1	No	0	0	703.655	1.04695	217.248	5	1	5	1	1	.	.	.	4	23.3681	25.8582	9.91579	15.8124	4.87145	17.751	31.2388	18.5312	-4.40337	3.08853	13.2101	3.3722	.	.	.	.	.	.	.	.	.	.	.	.
43.8745	-116.976	201	Survey	3705	4	0	0	1	No	0	0	679.787	4.09827	254.147	2	2	2	1	2	3	.	3	1	.	.	.	.	.	.	.	.	.	.	.	.	5.03779	17.2866	30.929	18.3359	-4.22003	3.0198	13.0984	3.72091	0.63332	10.0713	22.0137	11.0284
43.8745	-116.975	201	Survey	3704	4	0	0	1	No	0	0	683.061	4.55064	267.321	1	1	1	1	2	3	.	2	1	.	.	.	.	.	.	.	.	.	.	.	.	5.03779	17.2866	30.929	18.3359	-4.22003	3.0198	13.0984	3.72091	0.63332	10.0713	22.0137	11.0284
43.5873	-116.731	202	Survey	3706	2	0	80.5	1	Yes	1	Negative	767.688	5.01701	318.534	.	.	.	1	2	1	1	2	1	28.2306	28.6975	10.0396	18.3634	5.17728	17.2006	30.3244	18.3192	-3.96578	3.49309	13.5929	4.18879	5.09965	17.0688	30.8134	18.2444	-4.20224	2.93967	12.9314	3.835	0.672091	9.92402	21.8724	11.0397
43.5873	-116.731	202	Survey	3707	2	0	80.5	1	Yes	1	Negative	766.473	3.99967	333.171	.	.	.	1	2	1	1	2	1	28.2306	28.6975	10.0396	18.3634	5.17728	17.2006	30.3244	18.3192	-3.96578	3.49309	13.5929	4.18879	5.09965	17.0688	30.8134	18.2444	-4.20224	2.93967	12.9314	3.835	0.672091	9.92402	21.8724	11.0397
43.3441	-116.571	203	Survey	3708	2	0	0	1	No	0	0	722.213	2.6667	76.9466	3	1	3	1	1	.	.	.	2	25.2891	28.0759	10.1303	17.0765	5.26676	17.5669	30.4922	18.5036	-3.68515	3.75532	13.833	4.24918	4.70944	17.8553	31.424	18.6654	-4.48934	3.22183	13.0491	3.34258	0.329511	10.4623	22.2366	11.004
43.3438	-116.571	203	Survey	3709	2	0	0	1	No	0	0	722.524	1.50144	88.9509	1	1	3	1	1	.	.	.	2	25.2891	28.0759	10.1303	17.0765	5.26676	17.5669	30.4922	18.5036	-3.68515	3.75532	13.833	4.24918	4.70944	17.8553	31.424	18.6654	-4.48934	3.22183	13.0491	3.34258	0.329511	10.4623	22.2366	11.004
43.7213	-116.54	204	Survey	3710	2	0	0	1	No	0	0	763.704	12.7697	172.515	1	1	1	1	2	3	.	3	4	32.6901	32.666	10.7933	20.1666	5.14354	17.1022	30.8224	18.315	-4.22235	2.87392	12.9154	3.69962	4.88665	17.5671	31.1752	18.5024	-4.39089	3.13206	13.0759	3.46631	0.470667	10.2702	22.1255	10.9844
43.7213	-116.543	204	Survey	3711	2	0	0	1	No	0	0	754.271	2.85715	146.171	1	1	1	1	2	3	.	3	4	32.6901	32.666	10.7933	20.1666	5.14354	17.1022	30.8224	18.315	-4.22235	2.87392	12.9154	3.69962	4.88665	17.5671	31.1752	18.5024	-4.39089	3.13206	13.0759	3.46631	0.470667	10.2702	22.1255	10.9844
43.4666	-116.556	206	Survey	3712	1	0	0	1	No	0	0	814.132	1.02146	121.043	1	3	5	1	3	3	.	2	3	27.6893	30.4375	10.4422	18.7373	4.99193	16.8773	30.0628	18.0516	-3.89081	3.20144	13.2576	4.0292	4.8911	16.8274	29.8999	17.9421	-3.81054	3.35845	13.4544	4.07684	0.744676	10.017	21.6772	11.0095
43.4667	-116.556	206	Survey	3713	1	0	0	1	No	0	0	814.969	1.00848	133.997	4	4	1	1	3	1	2	2	3	27.6893	30.4375	10.4422	18.7373	4.99193	16.8773	30.0628	18.0516	-3.89081	3.20144	13.2576	4.0292	4.8911	16.8274	29.8999	17.9421	-3.81054	3.35845	13.4544	4.07684	0.744676	10.017	21.6772	11.0095
43.4362	-116.633	208	Survey	3714	1	0	0	1	No	0	0	823.504	0.161745	146.486	4	4	4	1	1	.	2	.	2	20.9587	26.7143	10.7752	16.6739	4.62359	16.5156	29.4619	17.6171	-3.63672	3.68802	13.7384	4.20227	5.55078	17.5207	30.973	18.7715	-3.50446	3.72647	13.9985	4.57644	1.22973	10.544	22.4858	11.674
43.4362	-116.633	208	Survey	3715	1	0	0	1	No	0	0	823.568	0.27409	80.8817	3	3	3	1	1	.	2	.	2	20.9587	26.7143	10.7752	16.6739	4.62359	16.5156	29.4619	17.6171	-3.63672	3.68802	13.7384	4.20227	5.55078	17.5207	30.973	18.7715	-3.50446	3.72647	13.9985	4.57644	1.22973	10.544	22.4858	11.674
43.5905	-116.473	210	Survey	3716	4	0	0	1	No	0	0	.	.	.	5	5	.	1	3	3	.	2	3	31.148	33.9958	10.4039	20.6116	5.20766	16.9266	30.6711	18.2318	-4.0683	2.91243	12.9951	3.84035	4.94237	17.4105	31.0248	18.4376	-4.26667	3.06768	13.0261	3.62617	0.557025	10.1604	22.0255	11.0319
43.5905	-116.474	210	Survey	3717	4	0	0	1	No	0	0	809.565	0.686625	229.194	4	4	5	1	3	3	.	2	3	31.148	33.9958	10.4039	20.6116	5.20766	16.9266	30.6711	18.2318	-4.0683	2.91243	12.9951	3.84035	4.94237	17.4105	31.0248	18.4376	-4.26667	3.06768	13.0261	3.62617	0.557025	10.1604	22.0255	11.0319
43.603	-116.792	211	Survey	3719	1	0	9	1	Yes	1	Negative	776.178	3.45411	266.753	1	1	2	1	2	3	.	3	1	28.1537	28.7042	10.1179	18.028	5.07523	17.1887	30.4474	18.2687	-3.95942	3.44527	13.5133	4.10844	5.2173	17.1523	30.2078	18.3166	-3.88339	3.65253	13.7708	4.42308	0.882561	10.3252	21.9893	11.3698
43.6031	-116.792	211	Survey	3718	1	0	0	1	No	0	0	776.178	3.45411	266.753	5	5	5	1	1	.	2	.	1	28.1537	28.7042	10.1179	18.028	5.07523	17.1887	30.4474	18.2687	-3.95942	3.44527	13.5133	4.10844	5.2173	17.1523	30.2078	18.3166	-3.88339	3.65253	13.7708	4.42308	0.882561	10.3252	21.9893	11.3698
43.7926	-116.906	212	Survey	3721	1	0	0	1	No	0	0	709.14	1.13831	246.095	3	5	3	1	3	3	.	2	3	26.6367	26.5002	9.87358	16.5921	4.8045	17.5619	31.1311	18.5008	-4.38326	3.11096	12.7894	3.43115	5.11654	17.2051	30.6107	18.258	-4.17463	3.0624	13.1791	3.76306	0.695559	10.0543	21.8949	11.0105
43.7923	-116.906	212	Survey	3720	1	0	0	1	No	0	0	708.947	0.923585	238.358	4	4	3	1	3	3	.	2	3	26.6367	26.5002	9.87358	16.5921	4.8045	17.5619	31.1311	18.5008	-4.38326	3.11096	12.7894	3.43115	4.96824	17.4686	31.0502	18.3855	-4.41558	2.99823	12.8784	3.3569	0.498395	10.1531	21.9643	10.8712
43.6757	-116.973	213	Survey	3723	2	0	0	1	No	0	0	704.636	3.14283	313.693	3	5	5	1	3	1	.	2	2	25.2037	26.6304	10.2018	16.5284	4.97639	17.9051	31.4912	18.7009	-4.61534	2.96021	12.9354	3.15045	4.94002	17.7029	31.2589	18.5261	-4.53005	3.00652	13.0276	3.28786	0.430388	10.2754	22.1433	10.907
43.6758	-116.973	213	Survey	3722	2	0	0	1	No	0	0	704.636	3.14283	313.693	4	3	1	1	3	1	.	2	2	25.2037	26.6304	10.2018	16.5284	4.97639	17.9051	31.4912	18.7009	-4.61534	2.96021	12.9354	3.15045	5.22886	16.9948	30.6913	18.2056	-4.10939	2.89148	12.962	3.74341	0.778701	9.86214	21.8266	10.9745
43.6176	-116.761	214	Survey	3725	3	0	0	1	No	0	0	758.44	6.182e-05	225	4	4	4	1	1	.	2	.	2	29.3745	29.3366	10.181	18.5451	5.06196	17.2543	30.5208	18.298	-4.11506	3.2748	13.3856	3.96975	5.22886	16.9948	30.6913	18.2056	-4.10939	2.89148	12.962	3.74341	0.778701	9.86214	21.8266	10.9745
43.6179	-116.761	214	Survey	3724	3	0	0	1	No	0	0	758.44	0.0003411	199.983	3	3	3	1	1	.	2	.	2	29.3745	29.3366	10.181	18.5451	5.06196	17.2543	30.5208	18.298	-4.11506	3.2748	13.3856	3.96975	4.9808	17.7071	31.2948	18.5792	-4.51635	2.91154	12.8022	3.17311	0.456385	10.2306	22.0485	10.8761
43.585	-116.76	215	Survey	3727	1	0	80.5	1	Yes	1	Negative	776.969	0.975075	67.6038	3	4	4	1	3	3	.	2	3	27.9011	28.4129	9.99596	18.241	5.19037	17.1809	30.2715	18.3237	-3.90748	3.59181	13.7237	4.31673	4.9808	17.7071	31.2948	18.5792	-4.51635	2.91154	12.8022	3.17311	0.456385	10.2306	22.0485	10.8761
43.585	-116.76	215	Survey	3726	1	0	0	1	No	0	0	776.969	0.975075	67.6038	4	4	4	1	1	.	2	.	3	27.9011	28.4129	9.99596	18.241	5.19037	17.1809	30.2715	18.3237	-3.90748	3.59181	13.7237	4.31673	5.14704	17.0347	30.8197	18.2696	-4.09512	3.07046	12.9245	3.99486	0.748207	9.97218	21.8721	11.1322
43.3587	-116.548	216	Survey	3728	1	0	0	1	No	0	0	747.113	3.70351	32.8886	4	4	1	1	3	3	.	2	3	25.8746	29.3919	10.29	17.5985	5.36127	17.451	30.6468	18.5759	-3.5019	3.80435	13.8948	4.48809	5.14704	17.0347	30.8197	18.2696	-4.09512	3.07046	12.9245	3.99486	0.748207	9.97218	21.8721	11.1322
43.3587	-116.549	216	Survey	3729	1	0	0	1	No	0	0	748.791	5.68217	52.289	1	1	1	1	3	3	1	2	3	25.8746	29.3919	10.29	17.5985	5.36127	17.451	30.6468	18.5759	-3.5019	3.80435	13.8948	4.48809	4.57091	16.4048	29.5229	17.6361	-3.76644	3.49261	13.4232	4.06859	0.594106	9.8743	21.473	10.8524
43.6136	-116.911	217	Survey	3731	1	0	19	1	Yes	1	Negative	686.838	0.44763	221.606	1	5	5	1	3	3	1	3	3	22.8347	25.3132	9.86842	15.5522	4.88689	17.8041	31.4399	18.5662	-4.64171	2.94761	13.0204	3.12213	4.57091	16.4048	29.5229	17.6361	-3.76644	3.49261	13.4232	4.06859	0.594106	9.8743	21.473	10.8524
43.6136	-116.912	217	Survey	3730	1	0	0	1	No	0	0	686.838	0.44763	221.606	3	5	5	1	3	3	1	2	3	22.8347	25.3132	9.86842	15.5522	4.88689	17.8041	31.4399	18.5662	-4.64171	2.94761	13.0204	3.12213	5.1744	17.0412	30.4433	18.2286	-4.09707	3.1155	13.182	3.92608	0.759545	9.99885	21.8127	11.0774
43.4838	-116.653	219	Survey	3732	1	0	0	1	No	0	0	818.616	1.07678	100.659	4	4	4	1	1	.	2	.	2	24.1578	28.864	10.7518	17.667	4.94099	16.7739	29.8659	17.9684	-3.77806	3.54297	13.563	4.19935	5.1744	17.0412	30.4433	18.2286	-4.09707	3.1155	13.182	3.92608	0.759545	9.99885	21.8127	11.0774
43.4838	-116.653	219	Survey	3733	1	0	0	1	No	0	0	818.616	1.07678	100.659	4	4	4	1	3	1	.	2	2	24.1578	28.864	10.7518	17.667	4.94099	16.7739	29.8659	17.9684	-3.77806	3.54297	13.563	4.19935	5.08443	17.2645	30.9319	18.3758	-4.24779	2.95922	12.9761	3.72816	0.643092	10.0321	21.954	11.052
43.603	-116.773	220	Survey	3735	1	0	0	1	No	0	0	766.551	0.974895	36.9314	.	4	.	1	1	.	2	.	1	28.164	28.7453	10.1193	18.0934	5.10155	17.1731	30.3663	18.2828	-3.94047	3.46608	13.5199	4.19989	5.08443	17.2645	30.9319	18.3758	-4.24779	2.95922	12.9761	3.72816	0.643092	10.0321	21.954	11.052
43.603	-116.773	220	Survey	3734	1	0	0	1	No	0	0	766.551	0.974895	36.9314	3	4	.	1	1	.	2	.	1	28.2984	28.8121	10.0994	18.1936	5.04804	17.2203	30.4276	18.2795	-3.99097	3.45629	13.4784	4.16465	5.16641	17.7153	30.7111	18.5666	-3.96595	3.55555	13.7734	4.03876	0.820206	10.5592	22.2423	11.3027
43.7477	-116.545	221	Survey	3737	4	0	0	1	No	0	0	773.22	0.227334	335.991	4	4	4	2	1	.	2	.	4	34.4714	34.1822	11.1673	21.0535	5.14683	16.9887	30.7348	18.2653	-4.22125	2.83566	12.9165	3.78893	5.16641	17.7153	30.7111	18.5666	-3.96595	3.55555	13.7734	4.03876	0.820206	10.5592	22.2423	11.3027
43.7477	-116.544	221	Survey	3736	4	0	0	1	No	0	0	773.416	0.772767	333.939	1	1	1	2	1	.	2	.	4	34.4714	34.1822	11.1673	21.0535	5.14683	16.9887	30.7348	18.2653	-4.22125	2.83566	12.9165	3.78893	5.1574	17.1032	30.2179	18.2367	-3.81551	3.59554	13.6829	4.36003	0.882955	10.2714	21.9504	11.2984
43.4589	-116.693	222	Survey	3739	1	0	2	1	Yes	1	Negative	848.917	2.24418	118.936	4	4	4	1	3	1	2	1	4	23.0152	28.2735	10.8732	17.297	4.53276	16.474	29.4576	17.6663	-3.73581	3.62616	13.5613	4.0548	5.1574	17.1032	30.2179	18.2367	-3.81551	3.59554	13.6829	4.36003	0.882955	10.2714	21.9504	11.2984
43.4591	-116.693	222	Survey	3738	1	0	0	1	No	0	0	848.917	2.24418	118.936	2	2	2	1	1	.	2	.	4	23.0152	28.2735	10.8732	17.297	4.53276	16.474	29.4576	17.6663	-3.73581	3.62616	13.5613	4.0548	5.25685	17.1368	30.3646	18.2367	-3.9922	3.18806	13.2711	3.89392	0.851789	10.0853	21.8179	11.0653
43.6141	-116.892	223	Survey	3741	2	0	0	1	No	0	0	703.838	4.25791	254.208	3	5	3	1	2	3	1	2	3	23.4516	25.9454	9.95277	15.95	4.94002	17.7029	31.2589	18.5261	-4.53005	3.00652	13.0276	3.28786	5.25685	17.1368	30.3646	18.2367	-3.9922	3.18806	13.2711	3.89392	0.851789	10.0853	21.8179	11.0653
43.6141	-116.892	223	Survey	3740	2	0	0	1	No	0	0	706.387	4.69368	259.818	1	1	3	1	2	3	1	2	3	23.4516	25.9454	9.95277	15.95	4.94002	17.7029	31.2589	18.5261	-4.53005	3.00652	13.0276	3.28786	.	.	.	.	.	.	.	.	.	.	.	.
43.6034	-116.867	224	Survey	3742	2	0	0	1	No	0	0	712.062	2.70189	239.808	3	3	1	1	1	3	1	2	3	24.3244	26.6502	10.0386	16.4456	4.94652	17.5887	31.0395	18.4774	-4.26503	3.14579	13.2556	3.59164	.	.	.	.	.	.	.	.	.	.	.	.
43.6032	-116.867	224	Survey	3743	2	0	0	1	No	0	0	711.095	2.61335	231.11	5	5	5	1	3	3	1	2	3	23.7669	26.1576	9.92951	15.9747	4.93372	17.7115	31.1557	18.5421	-4.36156	3.13331	13.3003	3.4978	4.90299	17.6685	31.2511	18.5789	-4.35402	3.09809	12.9502	3.42133	0.494288	10.3052	22.1006	11.0001
43.7036	-117.027	225	Survey	3745	2	0	0	1	No	0	0	717.63	3.09658	252.443	4	1	5	1	3	3	.	2	1	26.3792	27.1407	10.9991	17.3124	4.94228	17.6514	31.2684	18.5785	-4.51543	2.83071	12.6208	3.17386	4.90299	17.6685	31.2511	18.5789	-4.35402	3.09809	12.9502	3.42133	0.494288	10.3052	22.1006	11.0001
43.7036	-117.027	225	Survey	3744	2	0	0	1	No	0	0	717.63	3.09658	252.443	3	5	3	1	3	1	.	2	1	26.3792	27.1407	10.9991	17.3124	4.94228	17.6514	31.2684	18.5785	-4.51543	2.83071	12.6208	3.17386	5.28334	17.0291	30.3659	18.2793	-3.94713	3.02045	13.0381	3.95455	0.884495	9.94486	21.702	11.1169
43.7432	-116.673	226	Survey	3747	4	0	0	1	No	0	0	761.63	0.958454	235.068	1	5	1	1	1	.	.	.	3	33.1066	31.4924	10.4937	19.8088	5.16596	17.2648	30.9927	18.3389	-4.20623	2.99236	13.0897	3.80394	5.28334	17.0291	30.3659	18.2793	-3.94713	3.02045	13.0381	3.95455	0.884495	9.94486	21.702	11.1169
43.7432	-116.673	226	Survey	3746	4	0	0	1	No	0	0	761.222	0.998155	249.74	1	1	1	1	3	3	1	2	3	33.1066	31.4924	10.4937	19.8088	5.16596	17.2648	30.9927	18.3389	-4.20623	2.99236	13.0897	3.80394	4.91445	17.4727	31.1223	18.4588	-4.34438	3.06922	12.9768	3.51418	0.504866	10.1916	22.0496	10.9865
43.8007	-116.658	227	Survey	3749	4	0	0	1	No	0	0	794.84	1.28846	119.891	.	.	.	1	1	.	.	.	4	34.3051	33.5903	10.9412	21.0447	5.12645	16.9531	30.7761	18.1836	-4.06483	3.11144	12.9532	4.11312	4.91445	17.4727	31.1223	18.4588	-4.34438	3.06922	12.9768	3.51418	0.504866	10.1916	22.0496	10.9865
43.8008	-116.658	227	Survey	3748	4	0	0	1	No	0	0	794.84	1.28846	119.891	1	1	1	1	1	3	1	2	4	34.3051	33.5903	10.9412	21.0447	5.12645	16.9531	30.7761	18.1836	-4.06483	3.11144	12.9532	4.11312	4.8883	17.6729	31.202	18.556	-4.43329	3.0012	12.7998	3.34676	0.447776	10.2602	22.0009	10.9514
43.4663	-116.684	228	Survey	3751	1	0	45.5	1	Yes	1	Positive	835.586	0.493767	144.779	4	4	4	1	1	.	2	.	1	23.1461	28.4339	10.8933	17.4105	4.64793	16.5254	29.6005	17.7286	-3.74427	3.58729	13.5569	4.14702	4.8883	17.6729	31.202	18.556	-4.43329	3.0012	12.7998	3.34676	0.447776	10.2602	22.0009	10.9514
43.4662	-116.684	228	Survey	3750	1	0	0	1	No	0	0	835.586	0.493767	144.779	2	3	3	1	1	.	2	.	1	23.1461	28.4339	10.8933	17.4105	4.64793	16.5254	29.6005	17.7286	-3.74427	3.58729	13.5569	4.14702	5.05014	17.243	30.1305	18.2368	-3.67264	3.78787	13.8827	4.24614	0.896897	10.4413	22.0066	11.2414
43.6343	-116.543	229	Survey	3753	3	0	0	1	No	0	0	755.98	0.329845	337.354	4	5	5	1	3	3	.	2	2	29.9368	31.3803	9.98203	19.8173	5.28572	17.3757	31.0053	18.3987	-4.11936	2.96192	13.1363	3.66766	5.10015	17.3806	30.191	18.3459	-3.67964	3.7796	13.8861	4.24325	0.922988	10.5063	22.0385	11.2946
43.6341	-116.543	229	Survey	3752	3	0	0	1	No	0	0	756.264	0.321095	334.015	3	5	5	1	3	3	.	2	2	29.9368	31.3803	9.98203	19.8173	5.28572	17.3757	31.0053	18.3987	-4.11936	2.96192	13.1363	3.66766	4.77912	17.889	31.4597	18.693	-4.48248	3.1978	13.0924	3.3712	0.370582	10.467	22.2761	11.0321
43.5821	-116.813	231	Survey	3755	1	0	0	1	No	0	0	696.563	4.28045	262.018	4	4	4	1	3	1	2	2	2	24.9394	26.1095	9.80515	16.3845	4.92224	17.7711	31.0008	18.5849	-4.2425	3.2477	13.5211	3.66664	4.77912	17.889	31.4597	18.693	-4.48248	3.1978	13.0924	3.3712	0.370582	10.467	22.2761	11.0321
43.5821	-116.812	231	Survey	3754	1	0	0	1	No	0	0	699.325	4.80653	265.856	2	2	2	1	3	1	2	2	2	24.9394	26.1095	9.80515	16.3845	4.92224	17.7711	31.0008	18.5849	-4.2425	3.2477	13.5211	3.66664	5.05444	16.9343	30.1181	18.0704	-3.9249	3.28918	13.3291	3.95386	0.775237	10.0351	21.7236	11.0122
43.7636	-116.983	232	Survey	3757	1	0	0	1	No	0	0	680.958	6.182e-05	315	4	5	5	1	3	3	2	2	3	26.4455	26.5708	10.5378	17.1821	4.73934	17.8851	31.4567	18.6888	-4.47373	3.244	13.0995	3.41555	5.05444	16.9343	30.1181	18.0704	-3.9249	3.28918	13.3291	3.95386	0.775237	10.0351	21.7236	11.0122
43.7635	-116.983	232	Survey	3756	1	0	0	1	No	0	0	680.958	2.914e-05	270	4	4	4	2	3	1	2	2	3	26.4455	26.5708	10.5378	17.1821	4.73934	17.8851	31.4567	18.6888	-4.47373	3.244	13.0995	3.41555	4.76623	17.9691	31.5762	18.7604	-4.59257	3.16536	13.1344	3.28252	0.311565	10.4894	22.3553	11.0215
43.3846	-116.575	233	Survey	3758	1	0	0	1	No	0	0	814.263	2.86311	89.3549	3	3	3	.	1	.	2	.	1	24.4927	28.726	10.66	17.4522	4.87723	16.7667	29.8483	17.9462	-3.62651	3.76582	13.8436	4.36195	4.76623	17.9691	31.5762	18.7604	-4.59257	3.16536	13.1344	3.28252	0.311565	10.4894	22.3553	11.0215
43.3846	-116.574	233	Survey	3759	1	0	0	1	No	0	0	812.987	2.17796	89.2337	3	3	3	1	1	.	2	.	1	24.4927	28.726	10.66	17.4522	4.87723	16.7667	29.8483	17.9462	-3.62651	3.76582	13.8436	4.36195	5.28186	17.1366	30.8156	18.2581	-4.13457	2.97229	13.0162	3.70868	0.796675	9.97283	21.9159	10.9834
43.7402	-116.848	234	Survey	3760	3	0	0	1	No	0	0	698.942	7.43e-05	348.69	5	5	5	1	2	3	.	3	1	28.0314	27.5768	10.1829	17.2624	4.87713	17.6463	31.2622	18.5658	-4.40559	3.09078	13.0074	3.46611	5.28186	17.1366	30.8156	18.2581	-4.13457	2.97229	13.0162	3.70868	0.796675	9.97283	21.9159	10.9834
43.7406	-116.848	234	Survey	3761	3	0	0	1	No	0	0	698.943	0.0167841	342.572	1	3	1	1	2	3	1	3	1	28.0314	27.5768	10.1829	17.2624	4.87713	17.6463	31.2622	18.5658	-4.40559	3.09078	13.0074	3.46611	4.87145	17.751	31.2388	18.5312	-4.40337	3.08853	13.2101	3.3722	0.455541	10.3414	22.2245	10.9517
43.6671	-116.713	235	Survey	3763	3	0	0	1	No	0	0	716.309	0.0114331	49.6522	4	4	1	1	1	.	.	.	2	33.6782	30.5151	10.0587	19.6081	4.89014	17.4348	30.8916	18.3656	-4.40478	2.95177	13.1287	3.42144	4.87145	17.751	31.2388	18.5312	-4.40337	3.08853	13.2101	3.3722	0.455541	10.3414	22.2245	10.9517
43.6671	-116.713	235	Survey	3762	3	0	0	1	No	0	0	716.309	0.0479126	310.214	1	1	1	1	1	.	.	.	2	33.6782	30.5151	10.0587	19.6081	4.89014	17.4348	30.8916	18.3656	-4.40478	2.95177	13.1287	3.42144	.	.	.	.	.	.	.	.	.	.	.	.
43.5354	-116.778	237	Survey	3764	1	0	0	1	No	0	0	693.176	0.215986	260.094	4	4	4	1	1	.	2	.	4	25.6092	26.5275	9.72076	16.8313	5.17391	17.7644	30.8007	18.606	-3.97526	3.56433	13.7946	4.06835	.	.	.	.	.	.	.	.	.	.	.	.
43.5354	-116.778	237	Survey	3765	1	0	0	1	No	0	0	693.094	0.253962	266.102	4	4	4	1	2	1	.	2	4	25.6092	26.5275	9.72076	16.8313	5.17391	17.7644	30.8007	18.606	-3.97526	3.56433	13.7946	4.06835	5.26676	17.5669	30.4922	18.5036	-3.68515	3.75532	13.833	4.24918	1.00201	10.5877	22.1626	11.3764
43.421	-116.613	238	Survey	3766	1	0	0	1	No	0	0	826.235	3.06824	327.895	4	4	4	1	1	.	2	.	3	21.98	27.4876	10.8252	16.9702	4.61595	16.4671	29.408	17.5949	-3.66333	3.67338	13.7222	4.16318	5.26676	17.5669	30.4922	18.5036	-3.68515	3.75532	13.833	4.24918	1.00201	10.5877	22.1626	11.3764
43.421	-116.613	238	Survey	3767	1	0	0	1	No	0	0	825.387	2.48621	323.474	4	4	4	1	1	.	2	.	3	21.98	27.4876	10.8252	16.9702	4.61595	16.4671	29.408	17.5949	-3.66333	3.67338	13.7222	4.16318	5.14354	17.1022	30.8224	18.315	-4.22235	2.87392	12.9154	3.69962	0.685458	9.90777	21.8689	11.0073
43.7191	-116.579	239	Survey	3768	3	0	0	1	No	0	0	747.27	2.60842	162.018	1	1	1	1	1	.	2	.	2	32.5669	31.7866	10.5389	19.7915	5.16665	17.181	30.8977	18.2952	-4.22127	2.92106	13.0658	3.76413	5.14354	17.1022	30.8224	18.315	-4.22235	2.87392	12.9154	3.69962	0.685458	9.90777	21.8689	11.0073
43.7194	-116.579	239	Survey	3769	3	0	0	1	No	0	0	749.258	5.09521	155.457	1	1	1	1	3	1	2	.	2	32.5669	31.7866	10.5389	19.7915	5.16665	17.181	30.8977	18.2952	-4.22127	2.92106	13.0658	3.76413	4.99193	16.8773	30.0628	18.0516	-3.89081	3.20144	13.2576	4.0292	0.759795	9.9628	21.6602	11.0404
43.7778	-116.673	240	Survey	3771	4	0	0	1	No	0	0	768.997	0.272714	144.205	4	4	1	1	2	3	1	3	3	33.5375	32.4493	10.7218	20.3571	5.2166	17.1367	30.8871	18.3006	-4.1047	2.98226	13.0225	3.87317	4.99193	16.8773	30.0628	18.0516	-3.89081	3.20144	13.2576	4.0292	0.759795	9.9628	21.6602	11.0404
43.7778	-116.673	240	Survey	3770	4	0	0	1	No	0	0	768.997	0.272714	144.205	5	1	1	1	1	3	1	2	3	33.5375	32.4493	10.7218	20.3571	5.2166	17.1367	30.8871	18.3006	-4.1047	2.98226	13.0225	3.87317	4.62359	16.5156	29.4619	17.6171	-3.63672	3.68802	13.7384	4.20227	0.685881	10.0261	21.6001	10.9097
43.7266	-116.992	241	Survey	3773	1	0	0	1	No	0	0	733.118	2.0171	296.746	4	4	4	1	1	.	.	.	3	26.6285	27.3901	10.6173	17.2584	4.89023	17.5463	31.1701	18.5151	-4.45561	2.96509	12.6783	3.31235	4.62359	16.5156	29.4619	17.6171	-3.63672	3.68802	13.7384	4.20227	0.685881	10.0261	21.6001	10.9097
43.7266	-116.992	241	Survey	3772	1	0	0	1	No	0	0	734.192	2.0152	327.282	3	3	3	1	1	.	.	.	3	26.6285	27.3901	10.6173	17.2584	4.89023	17.5463	31.1701	18.5151	-4.45561	2.96509	12.6783	3.31235	5.20766	16.9266	30.6711	18.2318	-4.0683	2.91243	12.9951	3.84035	0.787621	9.83874	21.8331	11.0361
43.7029	-116.607	242	Survey	3774	3	0	10	1	Yes	1	Negative	733.457	0.710919	310.173	5	.	.	1	2	.	.	2	1	32.5676	31.1061	10.332	19.556	5.02488	17.3518	30.9518	18.3772	-4.38082	2.85246	13.0156	3.45047	5.20766	16.9266	30.6711	18.2318	-4.0683	2.91243	12.9951	3.84035	0.787621	9.83874	21.8331	11.0361
43.702	-116.607	242	Survey	3775	3	0	4	1	Yes	1	Negative	732.718	0.627043	182.215	4	4	4	1	2	1	1	2	1	32.4809	31.0614	10.2482	19.5554	5.01665	17.3461	30.953	18.3409	-4.39453	2.8429	12.9727	3.43375	5.07523	17.1887	30.4474	18.2687	-3.95942	3.44527	13.5133	4.10844	0.773888	10.2391	21.9803	11.1886
43.6395	-116.934	243	Survey	3777	3	0	0	1	No	0	0	693.421	0.587881	244.333	3	5	5	1	1	1	1	2	3	23.3905	25.8567	9.84476	15.6786	4.94438	17.842	31.4752	18.6589	-4.61859	2.92975	12.944	3.06876	4.8045	17.5619	31.1311	18.5008	-4.38326	3.11096	12.7894	3.43115	0.431585	10.2582	21.9602	10.966
43.6393	-116.934	243	Survey	3776	3	0	0	1	No	0	0	693.329	0.529278	254.134	3	4	3	1	1	1	1	2	3	23.3905	25.8567	9.84476	15.6786	4.94438	17.842	31.4752	18.6589	-4.61859	2.92975	12.944	3.06876	4.8045	17.5619	31.1311	18.5008	-4.38326	3.11096	12.7894	3.43115	0.431585	10.2582	21.9602	10.966
43.5179	-116.507	245	Survey	3778	2	0	0	1	No	0	0	780.771	0.546175	2.82737	1	1	5	1	1	.	.	.	3	29.6139	31.4718	10.2676	19.3731	5.30419	17.2407	30.6242	18.3574	-4.02196	3.03116	13.086	3.85775	4.97639	17.9051	31.4912	18.7009	-4.61534	2.96021	12.9354	3.15045	0.408131	10.3541	22.2133	10.9257
43.5176	-116.507	245	Survey	3779	2	0	0	1	No	0	0	781.056	0.389487	14.6798	4	5	4	2	3	3	.	3	3	29.6139	31.4718	10.2676	19.3731	5.30419	17.2407	30.6242	18.3574	-4.02196	3.03116	13.086	3.85775	4.97639	17.9051	31.4912	18.7009	-4.61534	2.96021	12.9354	3.15045	0.408131	10.3541	22.2133	10.9257
43.6922	-116.587	246	Survey	3780	2	0	0	1	No	0	0	735.51	0.0102138	344.358	3	3	3	2	1	.	2	.	3	31.9186	30.973	10.2647	19.5607	5.01794	17.3145	30.9202	18.3405	-4.34386	2.84223	12.9502	3.42651	5.06196	17.2543	30.5208	18.298	-4.11506	3.2748	13.3856	3.96975	0.692629	10.1865	21.9532	11.1339
43.692	-116.587	246	Survey	3781	2	0	0	1	No	0	0	735.523	0.0609086	153.38	3	3	3	1	1	.	2	.	3	31.9186	30.973	10.2647	19.5607	5.01794	17.3145	30.9202	18.3405	-4.34386	2.84223	12.9502	3.42651	5.06196	17.2543	30.5208	18.298	-4.11506	3.2748	13.3856	3.96975	0.692629	10.1865	21.9532	11.1339
43.5166	-116.751	247	Survey	3783	1	0	0	1	No	0	0	717.066	2.06954	265.924	1	1	4	.	3	1	2	2	3	26.5093	27.8968	9.96242	17.2245	5.13793	17.4856	30.5041	18.4589	-3.86309	3.59145	13.749	4.24653	5.19037	17.1809	30.2715	18.3237	-3.90748	3.59181	13.7237	4.31673	0.859253	10.3069	21.9976	11.3202
43.5164	-116.751	247	Survey	3782	1	0	0	1	No	0	0	716.885	2.20485	257.475	3	3	3	1	2	1	2	2	3	26.5093	27.8968	9.96242	17.2245	5.13793	17.4856	30.5041	18.4589	-3.86309	3.59145	13.749	4.24653	5.36127	17.451	30.6468	18.5759	-3.5019	3.80435	13.8948	4.48809	1.13345	10.5499	22.2708	11.532
43.7306	-116.816	248	Survey	3785	4	0	0	1	No	0	0	700.777	0.58955	200.237	5	5	5	2	2	3	.	1	1	29.2675	28.2744	10.2092	17.8455	4.90202	17.6472	31.2565	18.5809	-4.41843	3.11246	13.1285	3.45554	5.36127	17.451	30.6468	18.5759	-3.5019	3.80435	13.8948	4.48809	1.13345	10.5499	22.2708	11.532
43.7302	-116.816	248	Survey	3784	4	0	0	1	No	0	0	700.767	0.026709	45.8399	4	1	1	2	2	3	.	1	1	29.2675	28.2744	10.2092	17.8455	4.90202	17.6472	31.2565	18.5809	-4.41843	3.11246	13.1285	3.45554	4.88689	17.8041	31.4399	18.5662	-4.64171	2.94761	13.0204	3.12213	0.351069	10.2951	22.2301	10.8442
43.5177	-116.493	250	Survey	3786	1	0	0	1	No	0	0	790.12	1.00218	314.698	5	5	5	1	1	.	.	.	3	29.6817	31.5633	10.2817	19.3362	5.35759	17.1992	30.6142	18.3634	-3.96432	3.04061	13.1561	3.94281	4.94099	16.7739	29.8659	17.9684	-3.77806	3.54297	13.563	4.19935	0.785581	10.0842	21.7144	11.0839
43.5176	-116.493	250	Survey	3787	1	0	0	1	No	0	0	790.364	0.887063	296.541	5	5	5	1	3	1	.	2	3	29.6817	31.5633	10.2817	19.3362	5.35759	17.1992	30.6142	18.3634	-3.96432	3.04061	13.1561	3.94281	4.94099	16.7739	29.8659	17.9684	-3.77806	3.54297	13.563	4.19935	0.785581	10.0842	21.7144	11.0839
43.4555	-116.706	251	Survey	3789	1	0	0	1	No	0	0	818.639	1.82643	309.053	4	.	.	2	1	.	2	.	3	23.6179	28.4647	10.6539	17.2714	4.69461	16.7102	29.6621	17.7969	-3.66059	3.83053	13.7353	4.34682	5.04804	17.2203	30.4276	18.2795	-3.99097	3.45629	13.4784	4.16465	0.745588	10.2589	21.953	11.2221
43.4554	-116.706	251	Survey	3788	1	0	0	1	No	0	0	819.511	2.1104	321.58	4	.	.	1	1	.	2	.	3	23.6179	28.4647	10.6539	17.2714	4.69461	16.7102	29.6621	17.7969	-3.66059	3.83053	13.7353	4.34682	5.10155	17.1731	30.3663	18.2828	-3.94047	3.46608	13.5199	4.19989	0.794196	10.2422	21.9431	11.2414
43.5211	-116.555	252	Survey	3791	1	0	0	1	No	0	0	773.731	0.581733	4.27763	5	5	5	1	2	3	.	2	4	29.5523	31.28	10.1185	19.5334	5.30057	17.2016	30.5647	18.2963	-4.06172	3.01041	13.1513	3.80927	5.14683	16.9887	30.7348	18.2653	-4.22125	2.83566	12.9165	3.78893	0.687971	9.83222	21.8257	11.0271
43.5209	-116.555	252	Survey	3790	1	0	0	1	No	0	0	774.052	0.603905	2.54996	5	.	5	1	3	1	.	2	4	29.5523	31.28	10.1185	19.5334	5.30057	17.2016	30.5647	18.2963	-4.06172	3.01041	13.1513	3.80927	5.14683	16.9887	30.7348	18.2653	-4.22125	2.83566	12.9165	3.78893	0.687971	9.83222	21.8257	11.0271
43.7863	-116.833	253	Survey	3792	3	0	0	1	No	0	0	763.079	1.81963	131.619	1	1	1	1	2	3	.	2	4	29.6639	29.1141	10.443	18.3307	4.93009	17.2467	30.8173	18.3286	-4.33191	2.85633	12.5945	3.45005	4.53276	16.474	29.4576	17.6663	-3.73581	3.62616	13.5613	4.0548	0.590003	9.97757	21.5094	10.8605
43.7863	-116.833	253	Survey	3793	3	0	0	1	No	0	0	762.452	2.30011	232.661	1	1	1	1	2	3	.	2	4	29.6639	29.1141	10.443	18.3307	4.93009	17.2467	30.8173	18.3286	-4.33191	2.85633	12.5945	3.45005	4.94002	17.7029	31.2589	18.5261	-4.53005	3.00652	13.0276	3.28786	0.430388	10.2754	22.1433	10.907
43.6599	-116.753	254	Survey	3794	4	0	0	1	No	0	0	717.969	3.90856	22.6952	5	4	4	1	1	.	.	.	3	31.9848	29.567	10.1159	18.9359	5.00394	17.4802	30.9107	18.4209	-4.28355	3.10014	13.2709	3.60793	4.94002	17.7029	31.2589	18.5261	-4.53005	3.00652	13.0276	3.28786	0.430388	10.2754	22.1433	10.907
43.6602	-116.753	254	Survey	3795	4	0	0	1	No	0	0	715.649	4.17468	21.0382	1	1	2	1	1	.	.	.	3	31.9371	29.5788	10.077	19.0115	4.98593	17.5425	30.9815	18.4563	-4.35809	3.09729	13.2508	3.51387	4.94652	17.5887	31.0395	18.4774	-4.26503	3.14579	13.2556	3.59164	0.560758	10.289	22.1475	11.0345
43.3476	-116.561	256	Survey	3797	2	0	0	1	No	0	0	728.324	1.76313	312.221	3	3	3	1	1	.	2	.	2	25.3734	28.6341	10.2492	17.2162	5.34607	17.5597	30.6101	18.564	-3.55748	3.83361	13.9477	4.40958	4.93372	17.7115	31.1557	18.5421	-4.36156	3.13331	13.3003	3.4978	0.508755	10.3441	22.228	11.02
43.3476	-116.561	256	Survey	3796	2	0	0	1	No	0	0	729.02	2.10419	309.985	4	3	4	1	1	1	1	2	2	25.3734	28.6341	10.2492	17.2162	5.34607	17.5597	30.6101	18.564	-3.55748	3.83361	13.9477	4.40958	4.94228	17.6514	31.2684	18.5785	-4.51543	2.83071	12.6208	3.17386	0.438391	10.1607	21.9446	10.8762
43.6369	-116.932	257	Survey	3799	3	0	1	1	Yes	1	Negative	693.16	2.061e-05	135	.	.	.	1	3	3	1	2	3	23.1253	25.6447	9.83506	15.5821	4.94668	17.8429	31.473	18.6328	-4.63408	2.9205	12.9327	3.04637	4.94228	17.6514	31.2684	18.5785	-4.51543	2.83071	12.6208	3.17386	0.438391	10.1607	21.9446	10.8762
43.6369	-116.932	257	Survey	3798	3	0	0	1	No	0	0	693.16	0.00045615	63.4349	4	4	4	1	1	.	1	.	3	23.1253	25.6447	9.83506	15.5821	4.94668	17.8429	31.473	18.6328	-4.63408	2.9205	12.9327	3.04637	5.16596	17.2648	30.9927	18.3389	-4.20623	2.99236	13.0897	3.80394	0.706336	10.0477	22.0412	11.0714
43.5169	-116.702	258	Survey	3801	1	0	0	1	No	0	0	807.933	0.888469	9.73866	3	3	3	1	1	.	2	.	4	27.4806	29.9363	10.6001	18.3741	4.99198	16.8467	29.9359	18.0247	-3.73332	3.64429	13.6557	4.374	5.16596	17.2648	30.9927	18.3389	-4.20623	2.99236	13.0897	3.80394	0.706336	10.0477	22.0412	11.0714
43.5172	-116.702	258	Survey	3800	1	0	0	1	No	0	0	807.246	0.990808	8.42607	3	3	3	1	1	.	2	.	4	27.4806	29.9363	10.6001	18.3741	4.99198	16.8467	29.9359	18.0247	-3.73332	3.64429	13.6557	4.374	5.12645	16.9531	30.7761	18.1836	-4.06483	3.11144	12.9532	4.11312	0.751092	9.95116	21.8646	11.1484
43.6735	-116.553	259	Survey	3802	2	0	0	1	No	0	0	741.702	0.771914	332.341	3	3	3	1	1	.	2	.	4	31.0014	31.0249	10.1828	19.6033	5.20133	17.325	30.9663	18.3863	-4.17253	2.98898	13.1276	3.6717	5.12645	16.9531	30.7761	18.1836	-4.06483	3.11144	12.9532	4.11312	0.751092	9.95116	21.8646	11.1484
43.6735	-116.554	259	Survey	3803	2	0	0	1	No	0	0	741.689	0.53589	335.76	1	1	1	1	1	.	2	.	4	31.0014	31.0249	10.1828	19.6033	5.20133	17.325	30.9663	18.3863	-4.17253	2.98898	13.1276	3.6717	4.64793	16.5254	29.6005	17.7286	-3.74427	3.58729	13.5569	4.14702	0.646901	9.98018	21.5787	10.9378
43.4843	-116.73	260	Survey	3805	2	0	0	1	No	0	0	834.524	1.70862	187.838	2	2	2	1	3	.	2	.	3	26.1357	29.3284	10.6263	17.899	4.80719	16.6334	29.727	17.8631	-3.74023	3.56266	13.4842	4.21908	5.28572	17.3757	31.0053	18.3987	-4.11936	2.96192	13.1363	3.66766	0.806031	10.0869	22.0708	11.0332
43.4841	-116.73	260	Survey	3804	2	0	0	1	No	0	0	834.524	1.70862	187.838	4	4	1	1	1	.	2	.	3	26.1357	29.3284	10.6263	17.899	4.80719	16.6334	29.727	17.8631	-3.74023	3.56266	13.4842	4.21908	5.28572	17.3757	31.0053	18.3987	-4.11936	2.96192	13.1363	3.66766	0.806031	10.0869	22.0708	11.0332
43.6148	-116.632	261	Survey	3807	2	0	0	1	No	0	0	740.919	0.334387	235.435	5	5	5	1	1	.	.	.	4	30.1568	30.5816	9.90623	19.6409	5.1295	17.2562	30.8873	18.288	-4.25115	2.78148	12.8711	3.46453	4.92224	17.7711	31.0008	18.5849	-4.2425	3.2477	13.5211	3.66664	0.561133	10.4307	22.2609	11.1258
43.615	-116.632	261	Survey	3806	2	0	0	1	No	0	0	740.896	0.845058	186.159	5	5	5	1	1	.	.	.	4	30.1568	30.5816	9.90623	19.6409	5.1295	17.2562	30.8873	18.288	-4.25115	2.78148	12.8711	3.46453	4.92224	17.7711	31.0008	18.5849	-4.2425	3.2477	13.5211	3.66664	0.561133	10.4307	22.2609	11.1258
43.7371	-116.633	262	Survey	3808	4	0	0	1	No	0	0	750.802	0.233099	211.128	.	1	.	1	3	3	2	2	3	33.0407	31.6716	10.4882	19.8479	5.18391	17.2428	30.9174	18.3588	-4.21176	2.95957	13.0529	3.73066	4.73934	17.8851	31.4567	18.6888	-4.47373	3.244	13.0995	3.41555	0.352664	10.4882	22.2781	11.0522
43.7371	-116.633	262	Survey	3809	4	0	0	1	No	0	0	750.754	0.0881405	228.109	.	.	.	1	3	1	2	2	3	33.0407	31.6716	10.4882	19.8479	5.18391	17.2428	30.9174	18.3588	-4.21176	2.95957	13.0529	3.73066	4.73934	17.8851	31.4567	18.6888	-4.47373	3.244	13.0995	3.41555	0.352664	10.4882	22.2781	11.0522
43.6689	-116.732	263	Survey	3811	4	0	0	1	No	0	0	714.156	0.213856	204.019	5	5	5	1	1	.	.	.	1	33.3128	30.2047	10.0824	19.4428	4.89173	17.4731	30.9348	18.3992	-4.37986	3.00354	13.1573	3.46437	4.87723	16.7667	29.8483	17.9462	-3.62651	3.76582	13.8436	4.36195	0.824182	10.1914	21.846	11.1541
43.6698	-116.732	263	Survey	3810	4	0	0	1	No	0	0	711.59	0.565334	356.238	3	3	3	1	1	.	.	.	1	33.3128	30.2047	10.0824	19.4428	4.89173	17.4731	30.9348	18.3992	-4.37986	3.00354	13.1573	3.46437	4.87723	16.7667	29.8483	17.9462	-3.62651	3.76582	13.8436	4.36195	0.824182	10.1914	21.846	11.1541
43.786	-116.847	264	Survey	3812	2	0	0	1	No	0	0	749.165	3.7229	156.231	1	1	1	2	3	.	2	.	4	29.3137	28.879	10.4186	18.09	4.92101	17.2947	30.8599	18.3419	-4.33704	2.8731	12.6087	3.4211	4.87713	17.6463	31.2622	18.5658	-4.40559	3.09078	13.0074	3.46611	0.457821	10.2903	22.1348	11.0159
43.786	-116.847	264	Survey	3813	2	0	0	1	No	0	0	749.165	3.7229	156.231	1	1	1	2	3	.	2	.	4	29.3137	28.879	10.4186	18.09	4.92101	17.2947	30.8599	18.3419	-4.33704	2.8731	12.6087	3.4211	4.87713	17.6463	31.2622	18.5658	-4.40559	3.09078	13.0074	3.46611	0.457821	10.2903	22.1348	11.0159
43.7098	-116.573	265	Survey	3814	3	0	0	1	No	0	0	738.558	4.608e-05	288.435	.	.	.	2	1	.	2	.	2	32.2742	31.5328	10.4977	19.6599	5.07828	17.2995	30.9662	18.3568	-4.33206	2.88896	13.0108	3.57786	4.89014	17.4348	30.8916	18.3656	-4.40478	2.95177	13.1287	3.42144	0.466658	10.1139	22.0101	10.8935
43.7098	-116.573	265	Survey	3815	3	0	0	1	No	0	0	738.558	4.608e-05	288.435	1	.	.	2	2	3	.	2	2	32.2742	31.5328	10.4977	19.6599	5.07828	17.2995	30.9662	18.3568	-4.33206	2.88896	13.0108	3.57786	4.89014	17.4348	30.8916	18.3656	-4.40478	2.95177	13.1287	3.42144	0.466658	10.1139	22.0101	10.8935
43.5028	-116.528	267	Survey	3816	1	0	0	1	No	0	0	793.678	0.187128	30.0348	4	5	5	1	1	.	.	.	2	29.0211	31.1121	10.2303	19.1784	5.32662	17.1892	30.5144	18.2997	-4.01192	3.025	13.125	3.88869	5.17391	17.7644	30.8007	18.606	-3.97526	3.56433	13.7946	4.06835	0.821098	10.5878	22.2976	11.3372
43.5028	-116.528	267	Survey	3817	1	0	0	1	No	0	0	793.678	0.187128	30.0348	1	5	4	1	3	1	.	2	2	29.0211	31.1121	10.2303	19.1784	5.32662	17.1892	30.5144	18.2997	-4.01192	3.025	13.125	3.88869	5.17391	17.7644	30.8007	18.606	-3.97526	3.56433	13.7946	4.06835	0.821098	10.5878	22.2976	11.3372
43.8011	-116.87	268	Survey	3818	2	0	0	1	No	0	0	748.101	0.427614	185.859	1	1	5	2	1	.	.	.	4	28.6796	29.0473	10.3598	17.9811	4.88349	17.3	30.814	18.3258	-4.31226	2.83948	12.5561	3.44795	4.61595	16.4671	29.408	17.5949	-3.66333	3.67338	13.7222	4.16318	0.668572	9.99526	21.5651	10.879
43.8011	-116.87	268	Survey	3819	2	0	0	1	No	0	0	748.45	1.35422	96.4095	1	1	1	1	1	.	.	.	4	28.6796	29.0473	10.3598	17.9811	4.88349	17.3	30.814	18.3258	-4.31226	2.83948	12.5561	3.44795	4.61595	16.4671	29.408	17.5949	-3.66333	3.67338	13.7222	4.16318	0.668572	9.99526	21.5651	10.879
43.8439	-116.989	270	Survey	3820	3	0	0	1	No	0	0	682.341	3.98762	243.679	4	1	4	1	3	1	1	2	3	28.9241	27.2557	10.6033	18.6123	4.62997	17.8048	31.4408	18.5464	-4.53257	3.35387	13.4122	3.52859	5.16665	17.181	30.8977	18.2952	-4.22127	2.92106	13.0658	3.76413	0.699169	9.97058	21.9817	11.0297
43.8439	-116.989	270	Survey	3821	3	0	0	1	No	0	0	680.531	3.39221	245.054	5	1	1	1	3	1	1	2	3	28.9241	27.2557	10.6033	18.6123	4.62997	17.8048	31.4408	18.5464	-4.53257	3.35387	13.4122	3.52859	5.16665	17.181	30.8977	18.2952	-4.22127	2.92106	13.0658	3.76413	0.699169	9.97058	21.9817	11.0297
43.3934	-116.661	271	Survey	3822	1	0	0	1	No	0	0	700.232	10.5436	215.778	4	4	4	1	.	.	.	.	3	22.8999	27.2829	10.2425	16.7848	4.86467	17.0662	29.7379	17.9663	-3.74491	3.72956	13.7413	4.04909	5.2166	17.1367	30.8871	18.3006	-4.1047	2.98226	13.0225	3.87317	0.78144	9.98052	21.9548	11.0869
43.3934	-116.661	271	Survey	3823	1	0	0	1	No	0	0	704.416	15.6191	211.573	1	1	1	1	3	3	2	2	3	22.8999	27.2829	10.2425	16.7848	4.86467	17.0662	29.7379	17.9663	-3.74491	3.72956	13.7413	4.04909	5.2166	17.1367	30.8871	18.3006	-4.1047	2.98226	13.0225	3.87317	0.78144	9.98052	21.9548	11.0869
43.7384	-116.997	272	Survey	3824	1	0	0	1	No	0	0	723.424	2.47858	309.426	4	4	4	1	2	3	.	2	3	26.5625	27.2496	10.6452	17.2602	4.8867	17.6047	31.1956	18.5597	-4.46143	2.99811	12.7727	3.32772	4.89023	17.5463	31.1701	18.5151	-4.45561	2.96509	12.6783	3.31235	0.439613	10.1765	21.9242	10.9137
43.7384	-116.997	272	Survey	3825	1	0	0	1	No	0	0	722.309	2.89358	309.618	5	1	1	1	3	1	2	2	3	26.5625	27.2496	10.6452	17.2602	4.8867	17.6047	31.1956	18.5597	-4.46143	2.99811	12.7727	3.32772	4.89023	17.5463	31.1701	18.5151	-4.45561	2.96509	12.6783	3.31235	0.439613	10.1765	21.9242	10.9137
43.7908	-116.782	273	Survey	3826	4	0	0	1	No	0	0	749.275	4.735	57.568	.	.	.	2	3	.	2	.	4	30.6838	29.8832	10.4424	18.9132	5.05218	17.2261	30.8393	18.3237	-4.14441	3.02735	12.9444	3.89103	4.94438	17.842	31.4752	18.6589	-4.61859	2.92975	12.944	3.06876	0.390053	10.3052	22.2096	10.8638
43.7908	-116.782	273	Survey	3827	4	0	0	1	No	0	0	747.508	3.99848	67.2726	.	.	.	2	3	3	2	2	4	30.6838	29.8832	10.4424	18.9132	5.05218	17.2261	30.8393	18.3237	-4.14441	3.02735	12.9444	3.89103	4.94438	17.842	31.4752	18.6589	-4.61859	2.92975	12.944	3.06876	0.390053	10.3052	22.2096	10.8638
43.5237	-116.513	274	Survey	3829	1	0	0	1	No	0	0	780.655	1.70174	209.204	1	5	5	2	3	3	.	2	2	29.5446	31.393	10.2394	19.4043	5.30808	17.2458	30.6314	18.3284	-4.03	3.0315	13.0869	3.83627	5.30419	17.2407	30.6242	18.3574	-4.02196	3.03116	13.086	3.85775	0.860937	10.0547	21.8551	11.1076
43.5237	-116.514	274	Survey	3828	1	0	0	1	No	0	0	780.048	3.38146	224.022	.	5	5	1	3	3	.	2	2	29.5446	31.393	10.2394	19.4043	5.30808	17.2458	30.6314	18.3284	-4.03	3.0315	13.0869	3.83627	5.30419	17.2407	30.6242	18.3574	-4.02196	3.03116	13.086	3.85775	0.860937	10.0547	21.8551	11.1076
43.7563	-116.801	275	Survey	3831	4	0	0	1	No	0	0	727.113	1.08382	136.327	5	5	5	1	1	.	2	.	3	29.9246	28.9524	10.2166	18.2547	4.94237	17.4105	31.0248	18.4376	-4.26667	3.06768	13.0261	3.62617	5.01794	17.3145	30.9202	18.3405	-4.34386	2.84223	12.9502	3.42651	0.561919	9.99678	21.9352	10.8835
43.7562	-116.801	275	Survey	3830	4	0	0	1	No	0	0	726.978	0.481834	133.591	4	4	3	1	1	.	2	.	3	29.9246	28.9524	10.2166	18.2547	4.94237	17.4105	31.0248	18.4376	-4.26667	3.06768	13.0261	3.62617	5.01794	17.3145	30.9202	18.3405	-4.34386	2.84223	12.9502	3.42651	0.561919	9.99678	21.9352	10.8835
43.773	-116.598	276	Survey	3832	4	0	0	1	No	0	0	778.623	3.60851	192.84	1	1	1	1	2	3	.	2	4	34.5304	33.8634	10.9697	21.1646	5.10956	17.0468	30.7765	18.2249	-4.12248	2.95332	12.9593	3.93216	5.13793	17.4856	30.5041	18.4589	-3.86309	3.59145	13.749	4.24653	0.852272	10.463	22.1266	11.3527
43.7732	-116.598	276	Survey	3833	4	0	0	1	No	0	0	780.999	4.10074	167.757	1	1	1	2	3	.	2	2	4	34.5304	33.8634	10.9697	21.1646	5.10956	17.0468	30.7765	18.2249	-4.12248	2.95332	12.9593	3.93216	5.13793	17.4856	30.5041	18.4589	-3.86309	3.59145	13.749	4.24653	0.852272	10.463	22.1266	11.3527
43.7358	-116.546	277	Survey	3835	3	0	6	1	Yes	1	Negative	788.61	1.91276	297.035	4	4	4	1	3	1	2	.	2	33.3786	33.2624	10.9332	20.5446	5.16776	16.9837	30.7522	18.2264	-4.14646	2.90753	13.0072	3.91524	4.90202	17.6472	31.2565	18.5809	-4.41843	3.11246	13.1285	3.45554	0.465051	10.2997	22.1925	11.0182
43.7356	-116.546	277	Survey	3834	3	0	0	1	No	0	0	789.624	2.11759	314.534	1	1	1	1	1	.	2	.	2	33.3786	33.2624	10.9332	20.5446	5.16776	16.9837	30.7522	18.2264	-4.14646	2.90753	13.0072	3.91524	4.90202	17.6472	31.2565	18.5809	-4.41843	3.11246	13.1285	3.45554	0.465051	10.2997	22.1925	11.0182
43.4371	-116.546	279	Survey	3836	1	0	0	1	No	0	0	819.875	2.84213	271.081	4	4	4	1	1	.	2	.	3	26.2726	29.9096	10.604	18.1643	4.90873	16.6977	29.9289	17.9503	-3.73939	3.44987	13.5029	4.23642	5.35759	17.1992	30.6142	18.3634	-3.96432	3.04061	13.1561	3.94281	0.916681	10.0397	21.8852	11.1531
43.4371	-116.546	279	Survey	3837	1	0	0	1	No	0	0	821.749	3.81701	269.68	1	1	1	1	1	.	2	.	3	26.2726	29.9096	10.604	18.1643	4.90873	16.6977	29.9289	17.9503	-3.73939	3.44987	13.5029	4.23642	5.35759	17.1992	30.6142	18.3634	-3.96432	3.04061	13.1561	3.94281	0.916681	10.0397	21.8852	11.1531
43.4846	-116.593	280	Survey	3839	1	0	0	1	No	0	0	783.948	0.636236	48.8478	4	5	4	2	1	.	.	.	3	26.6963	29.7029	10.2768	18.502	5.16681	17.0461	30.2461	18.1588	-3.97466	3.15197	13.2674	3.90454	4.69461	16.7102	29.6621	17.7969	-3.66059	3.83053	13.7353	4.34682	0.711342	10.1954	21.6987	11.0719
43.4846	-116.593	280	Survey	3838	1	0	0	1	No	0	0	783.321	0.488525	10.5974	4	5	4	1	1	.	.	.	3	26.6963	29.7029	10.2768	18.502	5.16681	17.0461	30.2461	18.1588	-3.97466	3.15197	13.2674	3.90454	4.69461	16.7102	29.6621	17.7969	-3.66059	3.83053	13.7353	4.34682	0.711342	10.1954	21.6987	11.0719
43.7789	-116.691	281	Survey	3841	4	0	0	1	No	0	0	761.69	2.92025	296.133	3	3	4	1	1	1	2	2	3	33.0918	31.8689	10.5763	20.0024	5.20737	17.1978	30.9403	18.3193	-4.15655	3.0075	13.0231	3.86316	5.30057	17.2016	30.5647	18.2963	-4.06172	3.01041	13.1513	3.80927	0.840565	10.0271	21.858	11.0528
43.7788	-116.691	281	Survey	3840	4	0	0	1	No	0	0	761.69	2.92025	296.133	5	4	4	1	3	1	1	2	3	33.0918	31.8689	10.5763	20.0024	5.20737	17.1978	30.9403	18.3193	-4.15655	3.0075	13.0231	3.86316	5.30057	17.2016	30.5647	18.2963	-4.06172	3.01041	13.1513	3.80927	0.840565	10.0271	21.858	11.0528
43.4083	-116.646	282	Survey	3842	1	0	0	1	No	0	0	830.985	0.544309	300.844	4	4	4	.	1	.	2	.	3	22.0694	27.3357	10.8734	16.8369	4.50887	16.3625	29.1786	17.4902	-3.646	3.81851	13.8049	4.15869	4.93009	17.2467	30.8173	18.3286	-4.33191	2.85633	12.5945	3.45005	0.519683	9.97257	21.7059	10.8893
43.4083	-116.646	282	Survey	3843	1	0	0	1	No	0	0	831.126	0.584128	304.119	4	4	4	1	1	.	2	.	3	22.0694	27.3357	10.8734	16.8369	4.50887	16.3625	29.1786	17.4902	-3.646	3.81851	13.8049	4.15869	4.93009	17.2467	30.8173	18.3286	-4.33191	2.85633	12.5945	3.45005	0.519683	9.97257	21.7059	10.8893
43.4375	-116.714	284	Survey	3845	2	0	0	1	No	0	0	705.494	4.66645	212.711	4	4	4	1	3	3	2	.	3	23.0546	27.7634	10.3717	17.0512	4.80227	16.8903	29.73	17.9199	-3.71018	3.74914	13.7734	4.25503	5.00394	17.4802	30.9107	18.4209	-4.28355	3.10014	13.2709	3.60793	0.584116	10.2105	22.0908	11.0144
43.4375	-116.713	284	Survey	3844	2	0	0	1	No	0	0	706.317	4.83372	222.382	1	1	1	1	3	1	2	.	3	23.0546	27.7634	10.3717	17.0512	4.80227	16.8903	29.73	17.9199	-3.71018	3.74914	13.7734	4.25503	4.98593	17.5425	30.9815	18.4563	-4.35809	3.09729	13.2508	3.51387	0.537915	10.2402	22.1162	10.9851
43.4448	-116.564	285	Survey	3847	1	0	0	1	No	0	0	815.94	0.132944	144.556	5	1	3	1	2	3	.	3	2	25.5529	29.4065	10.562	18.1234	4.88228	16.777	29.9313	17.9407	-3.79793	3.35696	13.4261	4.0965	5.34607	17.5597	30.6101	18.564	-3.55748	3.83361	13.9477	4.40958	1.10534	10.6203	22.2789	11.4868
43.4447	-116.564	285	Survey	3846	1	0	0	1	No	0	0	815.943	0.0190201	314.752	4	4	4	1	3	.	2	2	2	25.5529	29.4065	10.562	18.1234	4.88228	16.777	29.9313	17.9407	-3.79793	3.35696	13.4261	4.0965	5.34607	17.5597	30.6101	18.564	-3.55748	3.83361	13.9477	4.40958	1.10534	10.6203	22.2789	11.4868
43.7197	-116.613	286	Survey	3848	4	0	0	1	No	0	0	755.186	1.78977	313.634	4	4	4	1	1	.	2	.	2	32.715	31.4103	10.3892	19.6593	5.11004	17.2676	30.9363	18.3551	-4.26327	2.92823	13.057	3.63418	4.94668	17.8429	31.473	18.6328	-4.63408	2.9205	12.9327	3.04637	0.38336	10.3011	22.2028	10.8396
43.7197	-116.613	286	Survey	3849	4	0	0	1	No	0	0	754.436	2.09973	314.768	4	4	4	1	1	.	2	.	2	32.715	31.4103	10.3892	19.6593	5.11004	17.2676	30.9363	18.3551	-4.26327	2.92823	13.057	3.63418	4.99198	16.8467	29.9359	18.0247	-3.73332	3.64429	13.6557	4.374	0.832749	10.1703	21.7958	11.1994
43.4401	-116.673	287	Survey	3851	1	0	0	1	No	0	0	824.749	0.402136	286.369	4	4	4	1	1	.	2	.	3	21.5628	27.3589	10.797	16.8989	4.51701	16.4796	29.3619	17.5863	-3.72075	3.71631	13.7396	4.12273	4.99198	16.8467	29.9359	18.0247	-3.73332	3.64429	13.6557	4.374	0.832749	10.1703	21.7958	11.1994
43.4401	-116.673	287	Survey	3850	1	0	0	1	No	0	0	824.544	0.436328	292.995	4	4	4	1	1	.	2	.	3	21.5628	27.3589	10.797	16.8989	4.51701	16.4796	29.3619	17.5863	-3.72075	3.71631	13.7396	4.12273	5.20133	17.325	30.9663	18.3863	-4.17253	2.98898	13.1276	3.6717	0.737112	10.0754	22.0469	11.029
43.601	-116.695	288	Survey	3852	4	0	0	1	No	0	0	787.147	1.00775	334.231	5	5	5	1	1	.	2	.	3	29.4916	29.7807	10.0756	18.6982	5.16268	17.0691	30.4489	18.1896	-4.09256	3.18521	13.273	3.97846	5.20133	17.325	30.9663	18.3863	-4.17253	2.98898	13.1276	3.6717	0.737112	10.0754	22.0469	11.029
43.6011	-116.695	288	Survey	3853	4	0	0	1	No	0	0	786.928	0.235494	311.86	5	5	5	1	1	.	2	.	3	29.4916	29.7807	10.0756	18.6982	5.16268	17.0691	30.4489	18.1896	-4.09256	3.18521	13.273	3.97846	4.80719	16.6334	29.727	17.8631	-3.74023	3.56266	13.4842	4.21908	0.732365	10.0244	21.6056	11.0411
43.3723	-116.623	289	Survey	3855	2	0	0	1	No	0	0	710.355	11.6007	197.94	4	4	4	1	2	3	.	3	4	23.7807	27.6686	10.3127	16.9401	4.83051	16.8175	29.6702	17.8838	-3.68701	3.74735	13.7987	4.16217	4.80719	16.6334	29.727	17.8631	-3.74023	3.56266	13.4842	4.21908	0.732365	10.0244	21.6056	11.0411
43.3716	-116.623	289	Survey	3854	2	0	0	1	No	0	0	699.545	6.4595	205.726	1	1	1	1	2	3	.	3	4	23.7807	27.6686	10.3127	16.9401	4.83051	16.8175	29.6702	17.8838	-3.68701	3.74735	13.7987	4.16217	5.1295	17.2562	30.8873	18.288	-4.25115	2.78148	12.8711	3.46453	0.666455	9.9374	21.8792	10.8762
43.7995	-116.912	290	Survey	3857	1	0	0	1	No	0	0	716.201	0.969501	167.995	5	4	4	1	1	.	.	.	3	26.3647	26.2348	9.70657	16.2615	4.76067	17.5395	31.0898	18.462	-4.36593	3.1153	12.7852	3.42395	5.1295	17.2562	30.8873	18.288	-4.25115	2.78148	12.8711	3.46453	0.666455	9.9374	21.8792	10.8762
43.7995	-116.912	290	Survey	3856	1	0	0	1	No	0	0	716.521	0.975444	153.929	4	4	4	1	3	3	1	2	3	26.3647	26.2348	9.70657	16.2615	4.76067	17.5395	31.0898	18.462	-4.36593	3.1153	12.7852	3.42395	5.18391	17.2428	30.9174	18.3588	-4.21176	2.95957	13.0529	3.73066	0.713281	10.0221	21.9852	11.0447
43.6437	-116.832	291	Survey	3858	3	0	0	1	No	0	0	768.967	0.855772	205.855	4	5	5	1	3	3	.	2	3	27.4458	28.9459	10.2865	17.853	5.00238	17.2625	30.7091	18.312	-4.07247	3.27312	13.1936	3.84872	5.18391	17.2428	30.9174	18.3588	-4.21176	2.95957	13.0529	3.73066	0.713281	10.0221	21.9852	11.0447
43.6437	-116.833	291	Survey	3859	3	0	0	1	No	0	0	768.967	0.855772	205.855	3	3	5	1	3	3	.	2	3	27.4458	28.9459	10.2865	17.853	5.00238	17.2625	30.7091	18.312	-4.07247	3.27312	13.1936	3.84872	4.89173	17.4731	30.9348	18.3992	-4.37986	3.00354	13.1573	3.46437	0.479727	10.159	22.0461	10.9318
43.8647	-116.959	292	Survey	3860	3	0	0	1	No	0	0	693.958	0.0755568	282.576	.	.	.	1	1	.	.	.	4	29.8829	27.7695	10.7274	19.0177	4.61621	17.6409	31.2762	18.4128	-4.59312	3.27622	13.3584	3.53885	4.89173	17.4731	30.9348	18.3992	-4.37986	3.00354	13.1573	3.46437	0.479727	10.159	22.0461	10.9318
43.8647	-116.959	292	Survey	3861	3	0	0	1	No	0	0	693.925	0.237668	203.73	.	.	.	1	1	.	.	.	4	29.8829	27.7695	10.7274	19.0177	4.61621	17.6409	31.2762	18.4128	-4.59312	3.27622	13.3584	3.53885	4.92101	17.2947	30.8599	18.3419	-4.33704	2.8731	12.6087	3.4211	0.512749	10.0061	21.7343	10.8815
43.7052	-116.91	293	Survey	3863	2	0	0	1	No	0	0	735.332	0.606805	36.7984	4	4	4	2	1	.	.	.	3	27.4219	27.9572	10.1429	17.2993	4.93347	17.4869	31.0977	18.4741	-4.33002	2.9828	12.8333	3.42906	4.92101	17.2947	30.8599	18.3419	-4.33704	2.8731	12.6087	3.4211	0.512749	10.0061	21.7343	10.8815
43.7055	-116.91	293	Survey	3862	2	0	0	1	No	0	0	735.062	0.770655	43.3407	4	5	4	1	3	1	.	2	3	27.4219	27.9572	10.1429	17.2993	4.93347	17.4869	31.0977	18.4741	-4.33002	2.9828	12.8333	3.42906	5.07828	17.2995	30.9662	18.3568	-4.33206	2.88896	13.0108	3.57786	0.600268	10.0137	21.9885	10.9673
43.738	-116.593	294	Survey	3865	4	0	0	1	No	0	0	755.721	0.686736	305.494	1	1	.	2	1	.	2	.	2	33.1591	32.2393	10.6347	19.9756	5.20631	17.1649	30.8644	18.3164	-4.17252	2.9407	13.0778	3.83501	5.07828	17.2995	30.9662	18.3568	-4.33206	2.88896	13.0108	3.57786	0.600268	10.0137	21.9885	10.9673
43.738	-116.593	294	Survey	3864	4	0	0	1	No	0	0	755.721	0.686736	305.494	1	4	1	1	1	.	2	.	2	33.1591	32.2393	10.6347	19.9756	5.20631	17.1649	30.8644	18.3164	-4.17252	2.9407	13.0778	3.83501	5.32662	17.1892	30.5144	18.2997	-4.01192	3.025	13.125	3.88869	0.876778	10.0283	21.8197	11.0942
43.5613	-116.475	295	Survey	3867	3	0	0	1	No	0	0	789.031	0.82166	223.978	1	5	5	1	2	3	.	3	2	30.8262	33.2525	10.4186	20.2493	5.29242	17.0954	30.6869	18.3352	-4.0447	2.97568	13.0545	3.84422	5.32662	17.1892	30.5144	18.2997	-4.01192	3.025	13.125	3.88869	0.876778	10.0283	21.8197	11.0942
43.5611	-116.475	295	Survey	3866	3	0	0	1	No	0	0	789.031	0.82166	223.978	1	1	1	2	3	3	.	2	2	30.8262	33.2525	10.4186	20.2493	5.29242	17.0954	30.6869	18.3352	-4.0447	2.97568	13.0545	3.84422	4.88349	17.3	30.814	18.3258	-4.31226	2.83948	12.5561	3.44795	0.504302	9.99327	21.6851	10.8869
43.6477	-116.713	296	Survey	3869	4	0	0	1	No	0	0	727.537	3.37216	284.125	5	4	5	1	1	.	.	.	2	33.4327	30.4634	10.086	19.5836	4.99946	17.3712	30.7828	18.3273	-4.30636	3.01712	13.1442	3.5741	4.88349	17.3	30.814	18.3258	-4.31226	2.83948	12.5561	3.44795	0.504302	9.99327	21.6851	10.8869
43.6477	-116.713	296	Survey	3868	4	0	0	1	No	0	0	727.537	3.37216	284.125	1	1	1	1	1	.	.	.	2	33.4327	30.4634	10.086	19.5836	4.99946	17.3712	30.7828	18.3273	-4.30636	3.01712	13.1442	3.5741	4.62997	17.8048	31.4408	18.5464	-4.53257	3.35387	13.4122	3.52859	0.268136	10.5025	22.4265	11.0375
43.6249	-116.771	298	Survey	3870	3	0	0	1	No	0	0	759.097	0.0742654	46.8922	4	4	.	1	1	.	2	.	3	29.6106	29.3611	10.2017	18.5236	5.05525	17.2639	30.5881	18.3135	-4.13189	3.23522	13.3421	3.8993	4.62997	17.8048	31.4408	18.5464	-4.53257	3.35387	13.4122	3.52859	0.268136	10.5025	22.4265	11.0375
43.6252	-116.771	298	Survey	3871	3	0	0	1	No	0	0	759.136	0.121407	127.049	3	4	.	1	1	.	2	.	3	29.6106	29.3611	10.2017	18.5236	5.05525	17.2639	30.5881	18.3135	-4.13189	3.23522	13.3421	3.8993	4.86467	17.0662	29.7379	17.9663	-3.74491	3.72956	13.7413	4.04909	0.764682	10.326	21.7396	11.0077
43.5758	-116.502	301	Survey	3872	4	0	0	1	No	0	0	781.926	0.878852	263.11	4	4	4	2	1	.	.	.	3	30.4061	32.757	10.295	20.2175	5.28182	17.0884	30.7201	18.2917	-4.13976	2.90769	13.003	3.68342	4.86467	17.0662	29.7379	17.9663	-3.74491	3.72956	13.7413	4.04909	0.764682	10.326	21.7396	11.0077
43.576	-116.502	301	Survey	3873	4	0	0	1	No	0	0	781.926	0.878852	263.11	5	5	5	1	2	3	.	3	3	30.4061	32.757	10.295	20.2175	5.28182	17.0884	30.7201	18.2917	-4.13976	2.90769	13.003	3.68342	4.8867	17.6047	31.1956	18.5597	-4.46143	2.99811	12.7727	3.32772	0.434954	10.2228	21.9841	10.9437
43.685	-116.932	302	Survey	3875	1	0	0	1	No	0	0	742.242	0.217655	50.8196	4	2	2	2	1	.	.	.	3	26.5055	27.872	10.1583	16.9735	4.98128	17.5542	31.1026	18.4792	-4.39643	2.95883	12.714	3.29993	4.8867	17.6047	31.1956	18.5597	-4.46143	2.99811	12.7727	3.32772	0.434954	10.2228	21.9841	10.9437
43.685	-116.932	302	Survey	3874	1	0	0	1	No	0	0	742.233	0.0767197	45.3386	4	5	5	2	3	3	.	2	3	26.5055	27.872	10.1583	16.9735	4.98128	17.5542	31.1026	18.4792	-4.39643	2.95883	12.714	3.29993	5.05218	17.2261	30.8393	18.3237	-4.14441	3.02735	12.9444	3.89103	0.673981	10.0465	21.8919	11.1073
43.6153	-116.733	303	Survey	3876	3	0	0	1	No	0	0	776.987	1.03291	59.9885	1	1	.	1	1	.	2	.	3	29.5761	29.5276	10.1099	18.6737	5.10989	17.1441	30.4086	18.2426	-4.09392	3.23397	13.3281	3.9718	5.05218	17.2261	30.8393	18.3237	-4.14441	3.02735	12.9444	3.89103	0.673981	10.0465	21.8919	11.1073
43.6153	-116.733	303	Survey	3877	3	0	0	1	No	0	0	776.987	1.03291	59.9885	3	.	3	1	1	.	2	.	3	29.5761	29.5276	10.1099	18.6737	5.10989	17.1441	30.4086	18.2426	-4.09392	3.23397	13.3281	3.9718	5.30808	17.2458	30.6314	18.3284	-4.03	3.0315	13.0869	3.83627	0.859701	10.0574	21.8591	11.0823
43.7097	-116.872	304	Survey	3878	4	0	0	1	No	0	0	693.926	0.875704	26.9151	1	1	1	1	.	.	.	.	4	27.8159	27.9403	10.1694	17.3756	4.9235	17.586	31.2043	18.5046	-4.3997	3.07533	12.9991	3.45831	5.30808	17.2458	30.6314	18.3284	-4.03	3.0315	13.0869	3.83627	0.859701	10.0574	21.8591	11.0823
43.7097	-116.873	304	Survey	3879	4	0	0	1	No	0	0	695.645	2.68492	35.5417	1	1	1	2	1	.	.	.	4	27.8159	27.9403	10.1694	17.3756	4.9235	17.586	31.2043	18.5046	-4.3997	3.07533	12.9991	3.45831	4.94237	17.4105	31.0248	18.4376	-4.26667	3.06768	13.0261	3.62617	0.557025	10.1604	22.0255	11.0319
43.3564	-116.58	305	Survey	3881	2	0	0	1	No	0	0	733.154	5.79941	138.627	4	4	4	1	2	3	1	2	3	24.8967	28.0873	10.2399	17.0424	5.08363	17.1181	30.2213	18.1874	-3.63374	3.82987	13.8756	4.34029	4.94237	17.4105	31.0248	18.4376	-4.26667	3.06768	13.0261	3.62617	0.557025	10.1604	22.0255	11.0319
43.3564	-116.58	305	Survey	3880	2	0	0	1	No	0	0	731.798	3.88493	144.475	4	4	4	1	2	3	1	2	3	24.8967	28.0873	10.2399	17.0424	5.08363	17.1181	30.2213	18.1874	-3.63374	3.82987	13.8756	4.34029	5.10956	17.0468	30.7765	18.2249	-4.12248	2.95332	12.9593	3.93216	0.715258	9.92194	21.8679	11.0785
43.7509	-116.867	306	Survey	3883	1	0	0	1	No	0	0	701.891	2.8682	224.99	4	5	4	2	1	.	.	.	3	27.6438	27.4088	10.186	17.1566	4.85434	17.6579	31.2112	18.5799	-4.37542	3.15569	12.9744	3.47375	5.10956	17.0468	30.7765	18.2249	-4.12248	2.95332	12.9593	3.93216	0.715258	9.92194	21.8679	11.0785
43.7509	-116.867	306	Survey	3882	1	0	0	1	No	0	0	702.953	2.67761	213.131	4	4	4	2	1	.	.	.	3	27.6438	27.4088	10.186	17.1566	4.85434	17.6579	31.2112	18.5799	-4.37542	3.15569	12.9744	3.47375	5.16776	16.9837	30.7522	18.2264	-4.14646	2.90753	13.0072	3.91524	0.734704	9.86539	21.8797	11.0708
43.6323	-116.812	307	Survey	3884	3	0	0	1	No	0	0	760.542	0.909274	44.0495	3	3	5	2	1	.	2	.	2	28.8089	29.2069	10.2573	18.2308	4.99645	17.3143	30.681	18.3347	-4.05863	3.30043	13.2978	3.90652	4.90873	16.6977	29.9289	17.9503	-3.73939	3.44987	13.5029	4.23642	0.786235	9.99745	21.7159	11.0934
43.6323	-116.813	307	Survey	3885	3	0	0	1	No	0	0	760.542	0.909274	44.0495	4	4	5	1	3	.	2	2	2	28.8089	29.2069	10.2573	18.2308	4.99645	17.3143	30.681	18.3347	-4.05863	3.30043	13.2978	3.90652	4.90873	16.6977	29.9289	17.9503	-3.73939	3.44987	13.5029	4.23642	0.786235	9.99745	21.7159	11.0934
43.5302	-116.563	308	Survey	3886	2	0	0	1	No	0	0	779.073	2.17086	58.5818	5	5	5	1	1	.	.	.	2	29.6497	31.3492	10.086	19.6392	5.29944	17.1697	30.6179	18.2995	-4.06995	3.00872	13.1452	3.80619	5.16681	17.0461	30.2461	18.1588	-3.97466	3.15197	13.2674	3.90454	0.809855	10.0204	21.7568	11.0317
43.5302	-116.563	308	Survey	3887	2	0	0	1	No	0	0	779.073	2.17086	58.5818	5	5	1	1	3	1	1	2	2	29.6497	31.3492	10.086	19.6392	5.29944	17.1697	30.6179	18.2995	-4.06995	3.00872	13.1452	3.80619	5.16681	17.0461	30.2461	18.1588	-3.97466	3.15197	13.2674	3.90454	0.809855	10.0204	21.7568	11.0317
43.8614	-116.982	309	Survey	3889	4	0	0	1	No	0	0	687.473	2.30459	272.541	4	4	4	1	2	3	.	2	4	30.2387	27.4433	10.6617	19.2296	4.48275	17.831	31.4853	18.5025	-4.67282	3.42375	13.5803	3.55035	5.20737	17.1978	30.9403	18.3193	-4.15655	3.0075	13.0231	3.86316	0.750737	10.0222	21.9817	11.0912
43.8612	-116.982	309	Survey	3888	4	0	0	1	No	0	0	687.786	3.02013	291.127	1	1	1	1	2	3	.	2	4	30.2387	27.4433	10.6617	19.2296	4.48275	17.831	31.4853	18.5025	-4.67282	3.42375	13.5803	3.55035	5.20737	17.1978	30.9403	18.3193	-4.15655	3.0075	13.0231	3.86316	0.750737	10.0222	21.9817	11.0912
43.7543	-116.587	311	Survey	3890	4	0	10	1	Yes	1	Positive	780.155	3.08179	99.0115	3	3	3	1	3	3	.	.	4	33.7786	33.1478	10.8483	20.6972	5.10297	17.0307	30.8094	18.2479	-4.17321	2.97246	12.9464	3.89258	4.50887	16.3625	29.1786	17.4902	-3.646	3.81851	13.8049	4.15869	0.618502	10.0174	21.4918	10.8244
43.7543	-116.588	311	Survey	3891	4	0	10	1	Yes	1	Negative	779.588	2.88962	216.769	1	1	1	1	2	3	.	2	4	33.7786	33.1478	10.8483	20.6972	5.10297	17.0307	30.8094	18.2479	-4.17321	2.97246	12.9464	3.89258	4.50887	16.3625	29.1786	17.4902	-3.646	3.81851	13.8049	4.15869	0.618502	10.0174	21.4918	10.8244
43.5206	-116.649	312	Survey	3892	2	0	0	1	No	0	0	823.408	3.852	83.3572	5	5	5	1	1	.	.	.	4	27.7198	30.0824	10.4483	18.4789	5.08994	16.8748	30.1486	18.0933	-3.93379	3.27729	13.2904	3.99997	4.80227	16.8903	29.73	17.9199	-3.71018	3.74914	13.7734	4.25503	0.745273	10.2477	21.7517	11.0875
43.5206	-116.649	312	Survey	3893	2	0	0	1	No	0	0	823.408	3.852	83.3572	5	5	5	1	1	.	.	.	4	27.7198	30.0824	10.4483	18.4789	5.08994	16.8748	30.1486	18.0933	-3.93379	3.27729	13.2904	3.99997	4.80227	16.8903	29.73	17.9199	-3.71018	3.74914	13.7734	4.25503	0.745273	10.2477	21.7517	11.0875
43.6805	-116.648	313	Survey	3894	1	0	0	1	No	0	0	727.882	0.201699	237.257	4	4	4	1	3	1	.	2	3	33.3996	30.9598	10.1834	19.7603	4.96274	17.3063	30.8932	18.3085	-4.4181	2.8218	12.9427	3.3512	4.88228	16.777	29.9313	17.9407	-3.79793	3.35696	13.4261	4.0965	0.744815	9.98904	21.6787	11.0186
43.6805	-116.648	313	Survey	3895	1	0	0	1	No	0	0	727.882	0.201699	237.257	4	4	4	1	3	1	.	2	3	33.3996	30.9598	10.1834	19.7603	4.96274	17.3063	30.8932	18.3085	-4.4181	2.8218	12.9427	3.3512	4.88228	16.777	29.9313	17.9407	-3.79793	3.35696	13.4261	4.0965	0.744815	9.98904	21.6787	11.0186
43.7161	-116.653	314	Survey	3897	4	0	0	1	No	0	0	742.059	0.936881	152.868	5	5	5	1	1	.	.	.	3	33.1125	30.9993	10.2708	19.7065	5.0979	17.3076	30.9289	18.3236	-4.33177	2.91964	13.0504	3.57079	5.11004	17.2676	30.9363	18.3551	-4.26327	2.92823	13.057	3.63418	0.648789	10.0167	21.9967	10.9946
43.7161	-116.653	314	Survey	3896	4	0	0	1	No	0	0	742.059	0.936881	152.868	3	5	1	1	3	3	1	2	3	33.1125	30.9993	10.2708	19.7065	5.0979	17.3076	30.9289	18.3236	-4.33177	2.91964	13.0504	3.57079	5.11004	17.2676	30.9363	18.3551	-4.26327	2.92823	13.057	3.63418	0.648789	10.0167	21.9967	10.9946
43.6851	-116.543	315	Survey	3898	1	0	0	1	No	0	0	743.13	2.061e-05	315	1	1	1	1	2	3	.	2	4	31.4181	31.3127	10.3783	19.5872	5.1581	17.301	30.9047	18.3745	-4.19687	2.94909	13.0732	3.60982	4.51701	16.4796	29.3619	17.5863	-3.72075	3.71631	13.7396	4.12273	0.588634	10.0243	21.5508	10.8545
43.6851	-116.544	315	Survey	3899	1	0	0	1	No	0	0	743.04	0.247608	241.934	1	1	1	.	3	1	2	2	4	31.4181	31.3127	10.3783	19.5872	5.1581	17.301	30.9047	18.3745	-4.19687	2.94909	13.0732	3.60982	4.51701	16.4796	29.3619	17.5863	-3.72075	3.71631	13.7396	4.12273	0.588634	10.0243	21.5508	10.8545
43.647	-116.897	316	Survey	3901	4	0	0	1	No	0	0	724.437	1.97468	230.213	5	1	5	1	1	3	1	2	3	25.4526	27.3329	10.1148	16.8103	4.95689	17.4224	31.017	18.3638	-4.3959	2.96665	12.7534	3.33699	5.16268	17.0691	30.4489	18.1896	-4.09256	3.18521	13.273	3.97846	0.756667	10.0477	21.8609	11.084
43.6468	-116.897	316	Survey	3900	4	0	0	1	No	0	0	724.437	1.97468	230.213	4	4	5	1	1	1	1	2	3	25.4526	27.3329	10.1148	16.8103	4.95689	17.4224	31.017	18.3638	-4.3959	2.96665	12.7534	3.33699	5.16268	17.0691	30.4489	18.1896	-4.09256	3.18521	13.273	3.97846	0.756667	10.0477	21.8609	11.084
43.7981	-116.656	317	Survey	3903	4	0	0	1	No	0	0	785.991	0.753468	48.8732	3	3	1	1	1	.	.	.	4	34.3051	33.5903	10.9412	21.0447	5.12645	16.9531	30.7761	18.1836	-4.06483	3.11144	12.9532	4.11312	4.83051	16.8175	29.6702	17.8838	-3.68701	3.74735	13.7987	4.16217	0.774354	10.209	21.7345	11.023
43.7987	-116.656	317	Survey	3902	4	0	0	1	No	0	0	787.526	2.60538	160.584	1	3	1	1	1	1	2	2	4	34.3051	33.5903	10.9412	21.0447	5.12645	16.9531	30.7761	18.1836	-4.06483	3.11144	12.9532	4.11312	4.83051	16.8175	29.6702	17.8838	-3.68701	3.74735	13.7987	4.16217	0.774354	10.209	21.7345	11.023
43.469	-116.673	318	Survey	3904	1	0	45.5	1	Yes	1	Positive	839.919	1.14185	203.206	4	4	4	1	3	1	2	.	4	23.2279	28.4955	10.8976	17.4842	4.57091	16.4048	29.5229	17.6361	-3.76644	3.49261	13.4232	4.06859	4.76067	17.5395	31.0898	18.462	-4.36593	3.1153	12.7852	3.42395	0.415603	10.251	21.9375	10.943
43.4693	-116.673	318	Survey	3905	1	0	10	1	Yes	1	Negative	840.448	1.11328	201.805	4	4	4	2	3	1	2	.	1	23.2279	28.4955	10.8976	17.4842	4.57091	16.4048	29.5229	17.6361	-3.76644	3.49261	13.4232	4.06859	4.76067	17.5395	31.0898	18.462	-4.36593	3.1153	12.7852	3.42395	0.415603	10.251	21.9375	10.943
43.7636	-116.833	319	Survey	3906	3	0	0	1	No	0	0	715.48	1.45266	208.694	4	4	4	2	3	3	2	.	4	28.6224	28.1934	10.2388	17.6173	4.90399	17.5018	31.1116	18.4671	-4.33669	3.07447	12.8914	3.50028	5.00238	17.2625	30.7091	18.312	-4.07247	3.27312	13.1936	3.84872	0.680365	10.1876	21.9513	11.0804
43.7636	-116.834	319	Survey	3907	3	0	0	1	No	0	0	714.973	0.11307	154.449	4	4	4	2	2	3	2	3	4	28.6224	28.1934	10.2388	17.6173	4.90399	17.5018	31.1116	18.4671	-4.33669	3.07447	12.8914	3.50028	5.00238	17.2625	30.7091	18.312	-4.07247	3.27312	13.1936	3.84872	0.680365	10.1876	21.9513	11.0804
43.5447	-116.637	320	Survey	3909	3	0	0	1	No	0	0	774.253	0.272285	80.143	4	4	4	1	1	.	.	.	4	28.6555	30.327	10.2486	18.8442	5.25292	17.1638	30.4481	18.2608	-4.03527	3.14675	13.2584	3.90455	4.61621	17.6409	31.2762	18.4128	-4.59312	3.27622	13.3584	3.53885	0.228376	10.3801	22.3173	10.9758
43.5447	-116.637	320	Survey	3908	3	0	0	1	No	0	0	774.535	2.28454	279.941	2	2	2	2	3	3	.	2	4	28.6555	30.327	10.2486	18.8442	5.25292	17.1638	30.4481	18.2608	-4.03527	3.14675	13.2584	3.90455	4.61621	17.6409	31.2762	18.4128	-4.59312	3.27622	13.3584	3.53885	0.228376	10.3801	22.3173	10.9758
43.6033	-116.85	322	Survey	3910	2	0	0	1	No	0	0	736.145	2.92556	167.75	4	5	4	1	1	.	2	.	3	24.7806	26.7209	9.99518	16.4369	4.94216	17.6248	31.0029	18.4711	-4.26843	3.26309	13.3715	3.65341	4.93347	17.4869	31.0977	18.4741	-4.33002	2.9828	12.8333	3.42906	0.521544	10.1556	21.9655	10.9516
43.6029	-116.85	322	Survey	3911	2	0	0	1	No	0	0	733.008	3.40239	198.682	1	5	1	2	3	3	2	2	3	24.7806	26.7209	9.99518	16.4369	4.94216	17.6248	31.0029	18.4711	-4.26843	3.26309	13.3715	3.65341	4.93347	17.4869	31.0977	18.4741	-4.33002	2.9828	12.8333	3.42906	0.521544	10.1556	21.9655	10.9516
43.6627	-116.72	323	Survey	3913	4	0	10	1	Yes	1	Negative	715.7	4.608e-05	161.565	4	4	4	1	3	1	.	2	1	33.3991	30.382	10.0991	19.5309	4.89688	17.4506	30.9286	18.3723	-4.36055	3.00768	13.1477	3.47135	5.20631	17.1649	30.8644	18.3164	-4.17252	2.9407	13.0778	3.83501	0.742798	9.9726	21.9711	11.0757
43.6624	-116.72	323	Survey	3912	4	0	0	1	No	0	0	715.7	0.00011097	66.8014	.	.	.	.	.	.	.	.	1	33.3991	30.382	10.0991	19.5309	4.89688	17.4506	30.9286	18.3723	-4.36055	3.00768	13.1477	3.47135	5.20631	17.1649	30.8644	18.3164	-4.17252	2.9407	13.0778	3.83501	0.742798	9.9726	21.9711	11.0757
43.438	-116.573	324	Survey	3914	1	0	0	1	No	0	0	814.91	1.20357	69.618	4	4	4	1	1	.	2	.	1	24.7265	28.6513	10.6453	17.5507	4.87031	16.7656	29.8722	17.9126	-3.75821	3.46418	13.5734	4.12518	5.29242	17.0954	30.6869	18.3352	-4.0447	2.97568	13.0545	3.84422	0.84534	9.95389	21.8707	11.0897
43.438	-116.573	324	Survey	3915	1	0	0	1	No	0	0	814.91	1.20357	69.618	4	4	.	1	1	.	2	2	1	24.7265	28.6513	10.6453	17.5507	4.87031	16.7656	29.8722	17.9126	-3.75821	3.46418	13.5734	4.12518	5.29242	17.0954	30.6869	18.3352	-4.0447	2.97568	13.0545	3.84422	0.84534	9.95389	21.8707	11.0897
43.3587	-116.573	325	Survey	3916	1	0	0	1	No	0	0	729.964	2.46799	231.076	4	5	4	1	2	3	.	2	4	25.0077	28.2563	10.2529	17.089	5.26273	17.4975	30.4623	18.4423	-3.63756	3.79083	13.887	4.27533	4.99946	17.3712	30.7828	18.3273	-4.30636	3.01712	13.1442	3.5741	0.571425	10.1146	21.9635	10.9507
43.3579	-116.573	325	Survey	3917	1	0	0	1	No	0	0	726.473	1.94099	209.266	1	5	1	1	2	3	.	2	4	25.0077	28.2563	10.2529	17.089	5.26273	17.4975	30.4623	18.4423	-3.63756	3.79083	13.887	4.27533	4.99946	17.3712	30.7828	18.3273	-4.30636	3.01712	13.1442	3.5741	0.571425	10.1146	21.9635	10.9507
43.7057	-116.815	326	Survey	3918	4	0	0	1	No	0	0	698.942	6.516e-05	116.565	3	1	5	1	3	3	.	2	3	30.2493	28.657	10.1796	18.2404	4.90346	17.6979	31.3308	18.6082	-4.42296	3.0872	13.1758	3.42896	5.05525	17.2639	30.5881	18.3135	-4.13189	3.23522	13.3421	3.8993	0.681058	10.1708	21.9651	11.1064
43.7055	-116.815	326	Survey	3919	4	0	0	1	No	0	0	698.942	6.516e-05	63.4349	1	5	1	1	2	3	2	2	3	30.2493	28.657	10.1796	18.2404	4.90346	17.6979	31.3308	18.6082	-4.42296	3.0872	13.1758	3.42896	5.05525	17.2639	30.5881	18.3135	-4.13189	3.23522	13.3421	3.8993	0.681058	10.1708	21.9651	11.1064
43.6615	-116.918	327	Survey	3921	3	0	0	1	No	0	0	727.984	2.97398	233.397	1	2	1	1	2	3	.	3	3	25.5016	27.535	10.0948	16.7788	4.97735	17.4854	31.0339	18.402	-4.41101	2.9076	12.6691	3.25684	5.28182	17.0884	30.7201	18.2917	-4.13976	2.90769	13.003	3.68342	0.794062	9.91656	21.8616	10.9876
43.6615	-116.918	327	Survey	3920	3	0	0	1	No	0	0	727.984	2.97398	233.397	1	2	1	1	1	3	.	3	3	25.5016	27.535	10.0948	16.7788	4.97735	17.4854	31.0339	18.402	-4.41101	2.9076	12.6691	3.25684	5.28182	17.0884	30.7201	18.2917	-4.13976	2.90769	13.003	3.68342	0.794062	9.91656	21.8616	10.9876
43.6103	-116.754	328	Survey	3923	2	0	0	1	No	0	0	758.547	0.0565909	293.264	.	.	.	.	1	.	2	.	3	28.9621	29.214	10.1745	18.4517	5.06911	17.3009	30.5131	18.2969	-4.11058	3.29237	13.4156	3.9939	4.98128	17.5542	31.1026	18.4792	-4.39643	2.95883	12.714	3.29993	0.512367	10.178	21.9083	10.8895
43.6105	-116.754	328	Survey	3922	2	0	0	1	No	0	0	758.536	0.0487421	298.848	.	4	.	.	1	.	2	.	3	28.9621	29.214	10.1745	18.4517	5.06911	17.3009	30.5131	18.2969	-4.11058	3.29237	13.4156	3.9939	4.98128	17.5542	31.1026	18.4792	-4.39643	2.95883	12.714	3.29993	0.512367	10.178	21.9083	10.8895
43.3248	-116.587	329	Survey	3925	4	0	0	1	No	0	0	728.676	1.03158	251.505	1	1	1	1	2	3	1	2	4	25.4982	27.913	10.057	16.9794	5.19026	17.5197	30.4866	18.4577	-3.79397	3.68372	13.6756	4.14336	5.10989	17.1441	30.4086	18.2426	-4.09392	3.23397	13.3281	3.9718	0.728573	10.1093	21.8684	11.1072
43.3248	-116.588	329	Survey	3924	4	0	0	1	No	0	0	727.076	3.47842	246.321	1	1	1	1	2	3	1	2	4	25.4295	27.7618	9.97537	16.8551	5.24865	17.5501	30.4798	18.4943	-3.80293	3.67645	13.6951	4.1021	5.10989	17.1441	30.4086	18.2426	-4.09392	3.23397	13.3281	3.9718	0.728573	10.1093	21.8684	11.1072
43.4801	-116.762	330	Survey	3926	2	0	10	1	Yes	1	Negative	698.004	1.37901	315.763	4	4	3	2	3	3	1	.	4	25.996	28.0541	9.96761	17.2171	4.97297	17.3941	30.3621	18.2902	-3.85657	3.61854	13.6792	4.16611	4.9235	17.586	31.2043	18.5046	-4.3997	3.07533	12.9991	3.45831	0.482107	10.2526	22.1017	10.9815
43.4801	-116.762	330	Survey	3927	2	0	2	1	Yes	1	Negative	698.004	1.37901	315.763	1	1	1	2	3	3	.	3	4	25.996	28.0541	9.96761	17.2171	4.97297	17.3941	30.3621	18.2902	-3.85657	3.61854	13.6792	4.16611	4.9235	17.586	31.2043	18.5046	-4.3997	3.07533	12.9991	3.45831	0.482107	10.2526	22.1017	10.9815
43.777	-116.987	331	Survey	3929	1	0	0	1	No	0	0	674.582	1.5015	344.271	2	5	4	1	1	.	.	.	3	26.4281	26.5447	10.4498	17.2963	4.68368	17.8686	31.4398	18.6785	-4.48428	3.25379	13.2146	3.44656	5.08363	17.1181	30.2213	18.1874	-3.63374	3.82987	13.8756	4.34029	0.93094	10.3969	22.0485	11.2638
43.777	-116.986	331	Survey	3928	1	0	0	1	No	0	0	674.566	2.01144	16.5963	1	1	1	1	3	3	2	2	3	26.4281	26.5447	10.4498	17.2963	4.68368	17.8686	31.4398	18.6785	-4.48428	3.25379	13.2146	3.44656	5.08363	17.1181	30.2213	18.1874	-3.63374	3.82987	13.8756	4.34029	0.93094	10.3969	22.0485	11.2638
43.6096	-116.902	332	Survey	3931	1	0	0	1	No	0	0	690.181	0.247263	227.694	4	4	5	1	3	3	1	2	3	22.8528	25.2767	9.91392	15.5852	4.88645	17.8448	31.4283	18.5775	-4.62522	2.94817	13.056	3.15138	4.85434	17.6579	31.2112	18.5799	-4.37542	3.15569	12.9744	3.47375	0.459596	10.3299	22.0928	11.0268
43.6096	-116.902	332	Survey	3930	1	0	0	1	No	0	0	690.241	0.34919	206.714	3	4	3	1	1	3	1	2	3	22.8528	25.2767	9.91392	15.5852	4.88645	17.8448	31.4283	18.5775	-4.62522	2.94817	13.056	3.15138	4.85434	17.6579	31.2112	18.5799	-4.37542	3.15569	12.9744	3.47375	0.459596	10.3299	22.0928	11.0268
43.7646	-116.61	333	Survey	3933	4	0	0	1	No	0	0	764.68	3.81743	221.015	4	4	5	1	2	3	1	2	3	33.8972	32.9421	10.8252	20.6327	5.11604	17.1514	30.853	18.3225	-4.21975	2.96333	12.944	3.81405	4.99645	17.3143	30.681	18.3347	-4.05863	3.30043	13.2978	3.90652	0.683392	10.2274	21.9894	11.1206
43.7644	-116.61	333	Survey	3932	4	0	0	1	No	0	0	763.399	2.14674	212.018	4	4	4	1	1	3	1	2	3	33.8972	32.9421	10.8252	20.6327	5.11604	17.1514	30.853	18.3225	-4.21975	2.96333	12.944	3.81405	4.99645	17.3143	30.681	18.3347	-4.05863	3.30043	13.2978	3.90652	0.683392	10.2274	21.9894	11.1206
43.4837	-116.725	334	Survey	3934	2	0	0	1	No	0	0	836.287	1.76129	260.906	4	4	4	1	1	.	2	.	3	26.1357	29.3284	10.6263	17.899	4.80719	16.6334	29.727	17.8631	-3.74023	3.56266	13.4842	4.21908	5.29944	17.1697	30.6179	18.2995	-4.06995	3.00872	13.1452	3.80619	0.835856	10.0091	21.8815	11.0528
43.4837	-116.724	334	Survey	3935	2	0	0	1	No	0	0	837.81	2.79409	269.811	1	1	1	1	2	3	.	2	3	26.5056	29.8565	10.8103	18.2254	4.7621	16.3744	29.5306	17.6772	-3.93162	3.22355	13.1334	3.87542	5.29944	17.1697	30.6179	18.2995	-4.06995	3.00872	13.1452	3.80619	0.835856	10.0091	21.8815	11.0528
43.6688	-116.778	335	Survey	3936	4	0	0	1	No	0	0	708.419	0.289925	333.288	5	1	5	1	3	.	2	.	3	30.9938	29.1094	10.1084	18.6909	5.01613	17.6487	31.182	18.5582	-4.35877	3.10588	13.3047	3.53522	4.48275	17.831	31.4853	18.5025	-4.67282	3.42375	13.5803	3.55035	0.121596	10.5479	22.5328	11.0264
43.6688	-116.778	335	Survey	3937	4	0	0	1	No	0	0	708.419	0.289925	333.288	5	5	5	1	2	3	.	3	3	30.9938	29.1094	10.1084	18.6909	5.01613	17.6487	31.182	18.5582	-4.35877	3.10588	13.3047	3.53522	4.48275	17.831	31.4853	18.5025	-4.67282	3.42375	13.5803	3.55035	0.121596	10.5479	22.5328	11.0264
43.6255	-116.725	336	Survey	3938	4	0	0	1	No	0	0	761.943	0.464341	90.0432	3	1	4	1	1	.	.	.	3	30.7891	29.9414	10.0656	18.917	5.05086	17.1804	30.5246	18.2634	-4.15666	3.15735	13.2267	3.83756	5.08994	16.8748	30.1486	18.0933	-3.93379	3.27729	13.2904	3.99997	0.788972	9.9997	21.7195	11.0466
43.6258	-116.725	336	Survey	3939	4	0	0	1	No	0	0	761.884	0.555389	76.1198	4	4	1	1	1	.	.	.	3	30.7891	29.9414	10.0656	18.917	5.05086	17.1804	30.5246	18.2634	-4.15666	3.15735	13.2267	3.83756	5.08994	16.8748	30.1486	18.0933	-3.93379	3.27729	13.2904	3.99997	0.788972	9.9997	21.7195	11.0466
43.5221	-116.632	337	Survey	3941	2	0	0	1	No	0	0	774.956	0.0845531	18.6223	2	2	2	1	2	3	.	3	2	27.7525	30.131	10.3125	18.7056	5.20895	17.119	30.3369	18.2284	-3.98168	3.21285	13.3242	3.93458	4.96274	17.3063	30.8932	18.3085	-4.4181	2.8218	12.9427	3.3512	0.496815	9.98252	21.918	10.8299
43.5221	-116.633	337	Survey	3940	2	0	0	1	No	0	0	774.905	0.320855	22.1715	4	4	5	1	3	3	.	2	2	27.7525	30.131	10.3125	18.7056	5.20895	17.119	30.3369	18.2284	-3.98168	3.21285	13.3242	3.93458	4.96274	17.3063	30.8932	18.3085	-4.4181	2.8218	12.9427	3.3512	0.496815	9.98252	21.918	10.8299
43.756	-116.878	338	Survey	3943	1	0	0	1	No	0	0	702.048	1.17934	213.82	4	5	5	1	1	.	.	.	3	27.4401	27.1575	10.1474	17.0138	4.82941	17.6003	31.2207	18.5557	-4.39508	3.10918	12.9344	3.44324	5.0979	17.3076	30.9289	18.3236	-4.33177	2.91964	13.0504	3.57079	0.610725	10.0321	21.9896	10.9472
43.7559	-116.878	338	Survey	3942	1	0	0	1	No	0	0	702.048	1.17934	213.82	5	4	4	1	1	.	.	.	3	27.4401	27.1575	10.1474	17.0138	4.82941	17.6003	31.2207	18.5557	-4.39508	3.10918	12.9344	3.44324	5.0979	17.3076	30.9289	18.3236	-4.33177	2.91964	13.0504	3.57079	0.610725	10.0321	21.9896	10.9472
43.7058	-116.835	339	Survey	3945	4	0	0	1	No	0	0	697.114	2.914e-05	180	3	5	5	2	2	3	.	3	3	29.2548	28.1052	10.1703	17.8198	4.89527	17.7315	31.3513	18.5941	-4.46762	3.12401	13.1572	3.385	5.1581	17.301	30.9047	18.3745	-4.19687	2.94909	13.0732	3.60982	0.70518	10.0456	21.989	10.9921
43.7055	-116.835	339	Survey	3944	4	0	0	1	No	0	0	697.114	2.061e-05	315	1	1	1	1	3	3	.	2	3	29.2548	28.1052	10.1703	17.8198	4.89527	17.7315	31.3513	18.5941	-4.46762	3.12401	13.1572	3.385	5.1581	17.301	30.9047	18.3745	-4.19687	2.94909	13.0732	3.60982	0.70518	10.0456	21.989	10.9921
43.7842	-116.653	340	Survey	3947	4	0	0	1	No	0	0	767.948	0.00187622	133.112	1	1	1	1	2	3	1	3	2	34.0715	33.3701	10.8777	20.816	5.08956	17.0422	30.8439	18.2647	-4.15501	2.97643	12.8518	3.88404	4.95689	17.4224	31.017	18.3638	-4.3959	2.96665	12.7534	3.33699	0.500888	10.1142	21.8852	10.8504
43.7842	-116.654	340	Survey	3946	4	0	0	1	No	0	0	767.948	4.608e-05	108.435	4	4	3	1	3	3	1	2	2	34.0715	33.3701	10.8777	20.816	5.08956	17.0422	30.8439	18.2647	-4.15501	2.97643	12.8518	3.88404	4.95689	17.4224	31.017	18.3638	-4.3959	2.96665	12.7534	3.33699	0.500888	10.1142	21.8852	10.8504
43.8016	-116.892	341	Survey	3949	1	0	0	1	No	0	0	722.085	1.04484	204.612	4	4	4	1	3	1	2	2	3	27.2425	27.4584	10.0742	17.0569	4.81448	17.4809	31.0515	18.4331	-4.33721	3.05024	12.7538	3.47796	5.12645	16.9531	30.7761	18.1836	-4.06483	3.11144	12.9532	4.11312	0.751092	9.95116	21.8646	11.1484
43.8016	-116.892	341	Survey	3948	1	0	0	1	No	0	0	722.085	1.04484	204.612	4	5	4	1	2	1	1	2	3	27.2425	27.4584	10.0742	17.0569	4.81448	17.4809	31.0515	18.4331	-4.33721	3.05024	12.7538	3.47796	5.12645	16.9531	30.7761	18.1836	-4.06483	3.11144	12.9532	4.11312	0.751092	9.95116	21.8646	11.1484
43.6515	-116.823	342	Survey	3950	4	0	0	1	No	0	0	757.824	0.437145	30.5268	4	4	4	1	3	1	2	.	3	28.3904	29.0361	10.2532	18.1214	5.04676	17.3211	30.7951	18.3402	-4.15932	3.17552	13.1339	3.83333	4.90399	17.5018	31.1116	18.4671	-4.33669	3.07447	12.8914	3.50028	0.504781	10.2097	22.0015	10.9837
43.6515	-116.822	342	Survey	3951	4	0	0	1	No	0	0	757.808	0.523158	4.56393	4	4	1	1	3	1	2	2	3	28.3904	29.0361	10.2532	18.1214	5.04676	17.3211	30.7951	18.3402	-4.15932	3.17552	13.1339	3.83333	4.90399	17.5018	31.1116	18.4671	-4.33669	3.07447	12.8914	3.50028	0.504781	10.2097	22.0015	10.9837
43.6968	-116.551	343	Survey	3952	1	0	0	1	No	0	0	741.702	0.254954	23.1289	1	1	.	1	2	.	.	2	3	31.8675	31.3006	10.4184	19.6435	5.09708	17.2832	30.8887	18.3235	-4.31685	2.89851	13.0437	3.55396	5.25292	17.1638	30.4481	18.2608	-4.03527	3.14675	13.2584	3.90455	0.829293	10.078	21.8532	11.0827
43.6968	-116.551	343	Survey	3953	1	0	0	1	No	0	0	741.702	0.254954	23.1289	1	1	.	.	2	1	1	2	3	31.8675	31.3006	10.4184	19.6435	5.09708	17.2832	30.8887	18.3235	-4.31685	2.89851	13.0437	3.55396	5.25292	17.1638	30.4481	18.2608	-4.03527	3.14675	13.2584	3.90455	0.829293	10.078	21.8532	11.0827
43.752	-116.58	344	Survey	3955	4	0	0	1	No	0	0	778.609	1.16839	314.277	5	5	5	1	1	.	2	.	3	33.5701	32.8285	10.8715	20.4472	5.12022	17.0975	30.842	18.2837	-4.16247	2.97276	12.97	3.83353	4.94216	17.6248	31.0029	18.4711	-4.26843	3.26309	13.3715	3.65341	0.557343	10.3658	22.1872	11.0622
43.7512	-116.58	344	Survey	3954	4	0	0	1	No	0	0	779.286	0.548751	264.357	1	1	5	1	1	.	2	.	3	33.5701	32.8285	10.8715	20.4472	5.12022	17.0975	30.842	18.2837	-4.16247	2.97276	12.97	3.83353	4.94216	17.6248	31.0029	18.4711	-4.26843	3.26309	13.3715	3.65341	0.557343	10.3658	22.1872	11.0622
43.473	-116.742	345	Survey	3956	3	0	0	1	No	0	0	799.468	0.571453	214.613	4	.	.	2	3	.	2	.	4	25.2335	28.6072	10.2969	17.4185	4.86543	16.9302	29.867	17.9893	-3.70731	3.75859	13.7593	4.36841	4.89688	17.4506	30.9286	18.3723	-4.36055	3.00768	13.1477	3.47135	0.490827	10.148	22.0381	10.9218
43.4754	-116.742	345	Survey	3957	3	0	0	1	No	0	0	806.589	1.00442	227.371	4	1	4	2	2	3	.	2	4	25.6333	28.8525	10.3819	17.5743	4.81217	16.7367	29.7244	17.8837	-3.709	3.71551	13.6651	4.35795	4.87031	16.7656	29.8722	17.9126	-3.75821	3.46418	13.5734	4.12518	0.758553	10.0391	21.7228	11.0189
43.7437	-116.603	346	Survey	3959	4	0	10	1	Yes	1	Negative	763.032	1.7644	217.079	.	.	.	2	2	3	.	3	3	33.2111	32.259	10.6276	20.1531	5.15766	17.2174	30.9291	18.3097	-4.20437	2.96611	13.0498	3.77183	4.87031	16.7656	29.8722	17.9126	-3.75821	3.46418	13.5734	4.12518	0.758553	10.0391	21.7228	11.0189
43.7437	-116.603	346	Survey	3958	4	0	0	1	No	0	0	761.965	2.46959	224.312	3	.	4	1	1	.	2	.	3	33.2111	32.259	10.6276	20.1531	5.15766	17.2174	30.9291	18.3097	-4.20437	2.96611	13.0498	3.77183	5.26273	17.4975	30.4623	18.4423	-3.63756	3.79083	13.887	4.27533	1.02619	10.5689	22.1747	11.3588
43.6958	-116.972	347	Survey	3961	1	0	0	1	No	0	0	704.438	0.00742184	223.25	3	4	3	1	1	.	.	.	3	25.9066	27.0065	10.3154	16.8969	4.96154	17.8289	31.3944	18.6895	-4.5806	3.0124	12.9668	3.21668	5.26273	17.4975	30.4623	18.4423	-3.63756	3.79083	13.887	4.27533	1.02619	10.5689	22.1747	11.3588
43.6958	-116.972	347	Survey	3960	1	0	0	1	No	0	0	704.438	0.00742184	223.25	3	5	3	1	3	3	.	2	3	25.9066	27.0065	10.3154	16.8969	4.96154	17.8289	31.3944	18.6895	-4.5806	3.0124	12.9668	3.21668	4.90346	17.6979	31.3308	18.6082	-4.42296	3.0872	13.1758	3.42896	0.464187	10.3124	22.2533	11.0186
43.4521	-116.644	349	Survey	3963	1	0	10	1	Yes	1	Negative	842.058	1.74956	102.896	4	4	4	1	3	3	.	2	4	21.1343	26.9246	10.786	16.7218	4.62713	16.441	29.4287	17.6509	-3.63482	3.70676	13.7199	4.2235	4.90346	17.6979	31.3308	18.6082	-4.42296	3.0872	13.1758	3.42896	0.464187	10.3124	22.2533	11.0186
43.452	-116.644	349	Survey	3962	1	0	0	1	No	0	0	841.755	1.73188	112.468	4	4	4	1	1	.	2	.	4	21.1343	26.9246	10.786	16.7218	4.62713	16.441	29.4287	17.6509	-3.63482	3.70676	13.7199	4.2235	4.97735	17.4854	31.0339	18.402	-4.41101	2.9076	12.6691	3.25684	0.504983	10.118	21.8515	10.8294
43.3827	-116.563	350	Survey	3964	1	0	0	1	No	0	0	805.576	1.62167	45.3938	5	3	4	1	1	.	.	.	2	24.9003	28.9958	10.5404	17.4812	4.99024	16.8639	29.955	18.0152	-3.537	3.7732	13.8395	4.4546	4.97735	17.4854	31.0339	18.402	-4.41101	2.9076	12.6691	3.25684	0.504983	10.118	21.8515	10.8294
43.3827	-116.563	350	Survey	3965	1	0	0	1	No	0	0	805.576	1.62167	45.3938	4	1	4	1	1	.	.	.	2	24.9003	28.9958	10.5404	17.4812	4.99024	16.8639	29.955	18.0152	-3.537	3.7732	13.8395	4.4546	5.06911	17.3009	30.5131	18.2969	-4.11058	3.29237	13.4156	3.9939	0.698455	10.2171	21.9644	11.1454
43.6257	-116.73	351	Survey	3966	4	0	0	1	No	0	0	767.401	1.10492	108.098	5	4	4	1	1	.	.	.	3	30.7891	29.9414	10.0656	18.917	5.05086	17.1804	30.5246	18.2634	-4.15666	3.15735	13.2267	3.83756	5.06911	17.3009	30.5131	18.2969	-4.11058	3.29237	13.4156	3.9939	0.698455	10.2171	21.9644	11.1454
43.6255	-116.73	351	Survey	3967	4	0	0	1	No	0	0	767.071	1.02944	121.891	4	5	3	2	3	3	.	2	3	30.7891	29.9414	10.0656	18.917	5.05086	17.1804	30.5246	18.2634	-4.15666	3.15735	13.2267	3.83756	5.24865	17.5501	30.4798	18.4943	-3.80293	3.67645	13.6951	4.1021	0.938617	10.5401	22.0875	11.2982
43.7277	-116.573	353	Survey	3969	3	0	0	1	No	0	0	774.554	1.59915	216.64	1	3	3	2	1	.	2	.	2	32.8732	32.4113	10.7149	20.1458	5.20574	17.0295	30.8204	18.2142	-4.08862	2.97301	13.0321	3.94688	5.19026	17.5197	30.4866	18.4577	-3.79397	3.68372	13.6756	4.14336	0.910304	10.5261	22.0811	11.3005
43.7277	-116.573	353	Survey	3968	3	0	0	1	No	0	0	774.554	1.59915	216.64	4	4	.	1	1	.	2	.	2	32.8732	32.4113	10.7149	20.1458	5.20574	17.0295	30.8204	18.2142	-4.08862	2.97301	13.0321	3.94688	4.68368	17.8686	31.4398	18.6785	-4.48428	3.25379	13.2146	3.44656	0.318563	10.4847	22.3272	11.0625
43.5321	-116.49	354	Survey	3970	2	0	0	1	No	0	0	780.104	1.38604	101.75	5	4	1	1	1	.	.	.	3	29.997	31.903	10.3364	19.6115	5.38193	17.2329	30.691	18.3926	-3.99351	3.01655	13.1465	3.87765	4.68368	17.8686	31.4398	18.6785	-4.48428	3.25379	13.2146	3.44656	0.318563	10.4847	22.3272	11.0625
43.5323	-116.49	354	Survey	3971	2	0	0	1	No	0	0	781.353	2.86202	122.921	1	5	3	1	3	3	.	2	3	29.997	31.903	10.3364	19.6115	5.38193	17.2329	30.691	18.3926	-3.99351	3.01655	13.1465	3.87765	4.88645	17.8448	31.4283	18.5775	-4.62522	2.94817	13.056	3.15138	0.359125	10.3158	22.2422	10.8645
43.4082	-116.667	356	Survey	3973	1	0	0	1	No	0	0	828.541	0.346865	53.6822	4	4	4	1	1	.	2	.	3	22.3748	27.2481	10.4881	16.8059	4.63853	16.6285	29.4109	17.6836	-3.68664	3.76153	13.773	4.14432	4.88645	17.8448	31.4283	18.5775	-4.62522	2.94817	13.056	3.15138	0.359125	10.3158	22.2422	10.8645
43.4084	-116.667	356	Survey	3972	1	0	0	1	No	0	0	828.445	0.338723	52.6633	4	4	4	1	1	.	2	.	3	22.3748	27.2481	10.4881	16.8059	4.63853	16.6285	29.4109	17.6836	-3.68664	3.76153	13.773	4.14432	5.11604	17.1514	30.853	18.3225	-4.21975	2.96333	12.944	3.81405	0.673019	9.97709	21.8985	11.0683
43.7353	-116.696	357	Survey	3974	4	0	0	1	No	0	0	751.08	0.869327	101.073	1	1	1	1	.	.	.	.	2	32.8997	31.0586	10.3155	19.6429	5.15288	17.2796	30.9313	18.3431	-4.21139	3.02104	13.0876	3.7943	5.11604	17.1514	30.853	18.3225	-4.21975	2.96333	12.944	3.81405	0.673019	9.97709	21.8985	11.0683
43.7356	-116.696	357	Survey	3975	4	0	0	1	No	0	0	751.128	0.755144	101.738	5	5	5	1	1	.	.	.	2	32.8997	31.0586	10.3155	19.6429	5.15288	17.2796	30.9313	18.3431	-4.21139	3.02104	13.0876	3.7943	4.80719	16.6334	29.727	17.8631	-3.74023	3.56266	13.4842	4.21908	0.732365	10.0244	21.6056	11.0411
43.7213	-116.613	358	Survey	3976	4	0	0	1	No	0	0	751.608	3.00303	293.723	.	4	4	1	1	.	2	.	2	32.715	31.4103	10.3892	19.6593	5.11004	17.2676	30.9363	18.3551	-4.26327	2.92823	13.057	3.63418	4.7621	16.3744	29.5306	17.6772	-3.93162	3.22355	13.1334	3.87542	0.616247	9.72443	21.332	10.7763
43.7213	-116.613	358	Survey	3977	4	0	0	1	No	0	0	751.608	3.00303	293.723	.	.	.	1	1	.	2	2	2	32.715	31.4103	10.3892	19.6593	5.11004	17.2676	30.9363	18.3551	-4.26327	2.92823	13.057	3.63418	5.01613	17.6487	31.182	18.5582	-4.35877	3.10588	13.3047	3.53522	0.554288	10.2974	22.2433	11.0467
43.5456	-116.736	359	Survey	3978	2	0	0	1	No	0	0	783.943	0.0013049	240.573	4	4	4	1	1	.	2	.	2	27.6457	28.8869	10.1305	18.0214	5.18133	17.1122	30.2422	18.2484	-3.79902	3.59572	13.698	4.40959	5.01613	17.6487	31.182	18.5582	-4.35877	3.10588	13.3047	3.53522	0.554288	10.2974	22.2433	11.0467
43.5456	-116.734	359	Survey	3979	2	0	0	1	No	0	0	782.943	0.0306135	66.3144	4	4	4	1	1	.	2	.	2	27.802	29.1145	10.1777	18.1241	5.1574	17.1032	30.2179	18.2367	-3.81551	3.59554	13.6829	4.36003	5.05086	17.1804	30.5246	18.2634	-4.15666	3.15735	13.2267	3.83756	0.667308	10.0899	21.8756	11.0505
43.4993	-116.613	360	Survey	3981	1	0	0	1	No	0	0	781.15	0.115755	328.465	4	5	5	1	1	.	.	.	3	26.4193	29.6058	10.3992	18.3461	5.18123	17.0752	30.2905	18.1713	-3.99981	3.22359	13.3045	3.95703	5.05086	17.1804	30.5246	18.2634	-4.15666	3.15735	13.2267	3.83756	0.667308	10.0899	21.8756	11.0505
43.4993	-116.613	360	Survey	3980	1	0	0	1	No	0	0	781.15	0.115755	328.465	1	4	5	2	3	3	.	3	3	26.4193	29.6058	10.3992	18.3461	5.18123	17.0752	30.2905	18.1713	-3.99981	3.22359	13.3045	3.95703	5.20895	17.119	30.3369	18.2284	-3.98168	3.21285	13.3242	3.93458	0.831066	10.0889	21.8306	11.0815
43.4831	-116.494	361	Survey	3983	1	0	0	1	No	0	0	808.997	0.728418	333.247	3	5	3	1	2	3	2	3	2	29.0828	31.2381	10.3652	18.9841	5.3203	17.0717	30.4335	18.3177	-3.94963	3.02803	13.068	3.96646	5.20895	17.119	30.3369	18.2284	-3.98168	3.21285	13.3242	3.93458	0.831066	10.0889	21.8306	11.0815
43.4831	-116.493	361	Survey	3982	1	0	0	1	No	0	0	808.997	0.728418	333.247	4	3	4	1	3	.	2	2	2	29.0828	31.2381	10.3652	18.9841	5.3203	17.0717	30.4335	18.3177	-3.94963	3.02803	13.068	3.96646	4.82941	17.6003	31.2207	18.5557	-4.39508	3.10918	12.9344	3.44324	0.438715	10.278	22.0776	10.9995
43.4086	-116.633	362	Survey	3985	2	0	0	1	No	0	0	827.569	0.764935	74.6042	3	3	3	1	1	.	2	.	3	22.1301	27.4445	10.8693	16.9001	4.47748	16.4302	29.192	17.493	-3.61366	3.81347	13.8679	4.18991	4.82941	17.6003	31.2207	18.5557	-4.39508	3.10918	12.9344	3.44324	0.438715	10.278	22.0776	10.9995
43.4086	-116.633	362	Survey	3984	1	0	0	1	No	0	0	827.978	0.716555	67.5164	4	4	4	1	1	.	2	.	3	22.1301	27.4445	10.8693	16.9001	4.47748	16.4302	29.192	17.493	-3.61366	3.81347	13.8679	4.18991	4.89527	17.7315	31.3513	18.5941	-4.46762	3.12401	13.1572	3.385	0.439349	10.3476	22.2542	10.9896
43.7561	-116.849	363	Survey	3987	2	0	0	1	No	0	0	711.203	0.695414	168.286	4	4	5	1	3	3	2	.	3	28.2082	27.7955	10.1775	17.3918	4.87419	17.5691	31.1957	18.5142	-4.35535	3.10825	12.9389	3.47743	4.89527	17.7315	31.3513	18.5941	-4.46762	3.12401	13.1572	3.385	0.439349	10.3476	22.2542	10.9896
43.7562	-116.849	363	Survey	3986	2	0	0	1	No	0	0	711.203	0.695414	168.286	4	5	5	1	3	1	2	.	3	28.2082	27.7955	10.1775	17.3918	4.87419	17.5691	31.1957	18.5142	-4.35535	3.10825	12.9389	3.47743	5.08956	17.0422	30.8439	18.2647	-4.15501	2.97643	12.8518	3.88404	0.689974	9.929	21.8478	11.0744
43.524	-116.573	365	Survey	3989	2	0	0	1	No	0	0	796.532	0.824001	315.029	5	5	5	1	3	3	.	2	1	29.3953	31.1269	10.1219	19.5051	5.29614	17.1249	30.5052	18.247	-4.05788	3.04642	13.1716	3.84679	5.08956	17.0422	30.8439	18.2647	-4.15501	2.97643	12.8518	3.88404	0.689974	9.929	21.8478	11.0744
43.524	-116.573	365	Survey	3988	2	0	0	1	No	0	0	796.183	1.36387	342.282	5	5	5	1	2	3	.	2	1	29.3953	31.1269	10.1219	19.5051	5.29614	17.1249	30.5052	18.247	-4.05788	3.04642	13.1716	3.84679	4.81448	17.4809	31.0515	18.4331	-4.33721	3.05024	12.7538	3.47796	0.457794	10.1882	21.9027	10.9555
43.6614	-116.898	367	Survey	3991	4	0	0	1	No	0	0	754.698	0.593653	0.836755	4	4	5	1	3	3	1	2	3	25.9665	27.8269	10.1906	16.969	4.96911	17.468	31.0026	18.385	-4.37182	2.92984	12.7418	3.31062	4.81448	17.4809	31.0515	18.4331	-4.33721	3.05024	12.7538	3.47796	0.457794	10.1882	21.9027	10.9555
43.6615	-116.898	367	Survey	3990	4	0	0	1	No	0	0	754.698	0.593653	0.836755	3	1	1	1	3	3	1	2	3	25.9665	27.8269	10.1906	16.969	4.96911	17.468	31.0026	18.385	-4.37182	2.92984	12.7418	3.31062	5.04676	17.3211	30.7951	18.3402	-4.15932	3.17552	13.1339	3.83333	0.661274	10.1681	21.9645	11.0868
43.6869	-116.536	368	Survey	3993	1	0	0	1	No	0	0	744.669	0.182113	206.46	1	1	3	1	2	1	2	2	4	31.4186	31.4568	10.4422	19.627	5.17776	17.3032	30.8703	18.3906	-4.18749	2.95904	13.0637	3.6202	5.04676	17.3211	30.7951	18.3402	-4.15932	3.17552	13.1339	3.83333	0.661274	10.1681	21.9645	11.0868
43.6869	-116.537	368	Survey	3992	1	0	0	1	No	0	0	744.663	0.147738	189.366	1	1	1	1	1	.	2	.	4	31.4181	31.3127	10.3783	19.5872	5.1581	17.301	30.9047	18.3745	-4.19687	2.94909	13.0732	3.60982	5.09708	17.2832	30.8887	18.3235	-4.31685	2.89851	13.0437	3.55396	0.617163	10.012	21.9662	10.9387
43.7032	-116.673	369	Survey	3995	3	0	0	1	No	0	0	723.774	0.615332	286.592	3	5	1	1	2	3	1	3	2	33.3574	30.9296	10.2512	19.6891	5.05043	17.3635	30.9599	18.3338	-4.38212	2.91388	13.0648	3.5021	5.09708	17.2832	30.8887	18.3235	-4.31685	2.89851	13.0437	3.55396	0.617163	10.012	21.9662	10.9387
43.7032	-116.673	369	Survey	3994	3	0	0	1	No	0	0	723.568	0.470206	317.668	3	5	1	2	1	3	1	2	2	33.3574	30.9296	10.2512	19.6891	5.05043	17.3635	30.9599	18.3338	-4.38212	2.91388	13.0648	3.5021	5.12022	17.0975	30.842	18.2837	-4.16247	2.97276	12.97	3.83353	0.701353	9.95517	21.906	11.0586
43.3339	-116.543	371	Survey	3997	2	0	0	1	No	0	0	734.327	4.54101	98.0953	5	5	3	.	2	3	1	2	4	26.0886	29.424	10.2158	17.4974	5.46557	17.5869	30.8487	18.6977	-3.42218	3.8475	14.0039	4.55242	5.12022	17.0975	30.842	18.2837	-4.16247	2.97276	12.97	3.83353	0.701353	9.95517	21.906	11.0586
43.3339	-116.543	371	Survey	3996	2	0	0	1	No	0	0	732.438	2.80256	101.748	1	1	1	1	2	3	1	2	4	26.0886	29.424	10.2158	17.4974	5.46557	17.5869	30.8487	18.6977	-3.42218	3.8475	14.0039	4.55242	4.86543	16.9302	29.867	17.9893	-3.70731	3.75859	13.7593	4.36841	0.780212	10.2709	21.8132	11.1789
43.7779	-116.912	372	Survey	3999	1	0	0	1	No	0	0	701.918	0.208769	205.313	4	4	4	2	3	3	.	2	3	26.3123	26.2586	9.97704	16.5082	4.75816	17.6574	31.2401	18.5536	-4.3893	3.16345	12.8497	3.36984	4.81217	16.7367	29.7244	17.8837	-3.709	3.71551	13.6651	4.35795	0.750651	10.1528	21.6948	11.1208
43.7779	-116.912	372	Survey	3998	1	0	0	1	No	0	0	701.918	0.208769	205.313	5	4	5	1	3	1	.	2	3	26.3123	26.2586	9.97704	16.5082	4.75816	17.6574	31.2401	18.5536	-4.3893	3.16345	12.8497	3.36984	5.15766	17.2174	30.9291	18.3097	-4.20437	2.96611	13.0498	3.77183	0.700964	10.0114	21.9894	11.0408
43.7338	-117.027	373	Survey	4001	2	0	0	1	No	0	0	676.912	0.930351	2.04803	3	3	3	1	3	3	.	3	1	25.9901	26.8287	10.8859	17.2375	4.76623	17.9691	31.5762	18.7604	-4.59257	3.16536	13.1344	3.28252	4.96154	17.8289	31.3944	18.6895	-4.5806	3.0124	12.9668	3.21668	0.416685	10.3426	22.1806	10.9531
43.7338	-117.027	373	Survey	4000	2	0	0	1	No	0	0	676.912	0.930351	2.04803	4	1	4	1	3	3	.	2	1	25.9901	26.8287	10.8859	17.2375	4.76623	17.9691	31.5762	18.7604	-4.59257	3.16536	13.1344	3.28252	4.96154	17.8289	31.3944	18.6895	-4.5806	3.0124	12.9668	3.21668	0.416685	10.3426	22.1806	10.9531
43.6612	-116.946	374	Survey	4002	3	0	0	1	No	0	0	684.025	0.459273	20.3495	5	5	5	1	3	3	.	2	3	24.5403	26.5902	9.99206	16.2192	4.96025	17.9098	31.498	18.6834	-4.59473	2.97385	12.9781	3.13067	4.62713	16.441	29.4287	17.6509	-3.63482	3.70676	13.7199	4.2235	0.686504	10.0005	21.5743	10.9372
43.6614	-116.946	374	Survey	4003	3	0	0	1	No	0	0	684.025	0.459273	20.3495	3	3	5	1	1	1	2	2	3	24.5403	26.5902	9.99206	16.2192	4.96025	17.9098	31.498	18.6834	-4.59473	2.97385	12.9781	3.13067	4.99024	16.8639	29.955	18.0152	-3.537	3.7732	13.8395	4.4546	0.927603	10.2435	21.8972	11.2349
43.8072	-116.925	375	Survey	4005	1	0	0	1	No	0	0	714.915	1.90304	97.0943	2	4	1	1	3	3	1	2	3	26.3838	26.5799	9.77587	16.607	4.71788	17.5164	31.0376	18.4039	-4.29753	3.12579	12.7757	3.48798	4.99024	16.8639	29.955	18.0152	-3.537	3.7732	13.8395	4.4546	0.927603	10.2435	21.8972	11.2349
43.8073	-116.925	375	Survey	4004	1	0	0	1	No	0	0	714.915	1.90304	97.0943	4	4	4	1	3	1	1	2	3	26.3838	26.5799	9.77587	16.607	4.71788	17.5164	31.0376	18.4039	-4.29753	3.12579	12.7757	3.48798	5.05086	17.1804	30.5246	18.2634	-4.15666	3.15735	13.2267	3.83756	0.667308	10.0899	21.8756	11.0505
43.6464	-116.583	376	Survey	4006	1	0	0	1	No	0	0	748.59	0.284417	331.89	4	4	5	2	1	.	.	.	4	30.2027	30.7063	9.93285	19.5959	5.21665	17.3669	31.0581	18.3871	-4.19294	2.89755	13.0442	3.57475	5.05086	17.1804	30.5246	18.2634	-4.15666	3.15735	13.2267	3.83756	0.667308	10.0899	21.8756	11.0505
43.6464	-116.583	376	Survey	4007	1	0	0	1	No	0	0	748.59	0.284417	331.89	4	.	5	1	1	.	.	.	4	30.2027	30.7063	9.93285	19.5959	5.21665	17.3669	31.0581	18.3871	-4.19294	2.89755	13.0442	3.57475	5.20574	17.0295	30.8204	18.2142	-4.08862	2.97301	13.0321	3.94688	0.781595	9.9207	21.9262	11.0806
43.6512	-116.741	377	Survey	4008	4	0	0	1	No	0	0	726.227	2.60287	125.742	1	1	1	1	1	.	.	.	3	31.8553	29.9706	10.0787	19.1903	5.02185	17.3889	30.7916	18.349	-4.25916	3.09868	13.2518	3.61576	5.20574	17.0295	30.8204	18.2142	-4.08862	2.97301	13.0321	3.94688	0.781595	9.9207	21.9262	11.0806
43.6513	-116.741	377	Survey	4009	4	0	0	1	No	0	0	726.227	2.60287	125.742	1	1	1	1	1	.	.	.	3	31.8553	29.9706	10.0787	19.1903	5.02185	17.3889	30.7916	18.349	-4.25916	3.09868	13.2518	3.61576	5.38193	17.2329	30.691	18.3926	-3.99351	3.01655	13.1465	3.87765	0.9149	10.0434	21.9188	11.1351
43.6326	-116.713	378	Survey	4010	4	0	0	1	No	0	0	745.635	1.23039	342.886	4	4	4	1	1	.	.	.	2	32.0739	30.3166	10.0863	19.304	5.05018	17.2713	30.6729	18.2811	-4.22665	3.05715	13.1591	3.69832	5.38193	17.2329	30.691	18.3926	-3.99351	3.01655	13.1465	3.87765	0.9149	10.0434	21.9188	11.1351
43.6326	-116.713	378	Survey	4011	4	0	0	1	No	0	0	745.635	1.23039	342.886	5	4	1	1	1	.	.	.	2	32.0739	30.3166	10.0863	19.304	5.05018	17.2713	30.6729	18.2811	-4.22665	3.05715	13.1591	3.69832	4.63853	16.6285	29.4109	17.6836	-3.68664	3.76153	13.773	4.14432	0.667937	10.1228	21.5919	10.9139
43.4455	-116.603	379	Survey	4013	1	0	6	1	Yes	1	Negative	823.626	0.892795	52.8128	4	4	4	1	1	.	2	.	3	22.3146	27.5112	10.7318	17.0008	4.84491	16.6672	29.6916	17.8288	-3.66924	3.59047	13.6545	4.19843	4.63853	16.6285	29.4109	17.6836	-3.68664	3.76153	13.773	4.14432	0.667937	10.1228	21.5919	10.9139
43.4455	-116.603	379	Survey	4012	1	0	0	1	No	0	0	823.626	0.892795	52.8128	4	5	4	2	1	.	2	.	3	22.3146	27.5112	10.7318	17.0008	4.84491	16.6672	29.6916	17.8288	-3.66924	3.59047	13.6545	4.19843	5.15288	17.2796	30.9313	18.3431	-4.21139	3.02104	13.0876	3.7943	0.696893	10.0695	22.0095	11.0687
43.7792	-116.942	381	Survey	4015	1	0	0	1	No	0	0	677.958	2.061e-05	225	4	5	5	1	2	3	.	2	3	25.9548	26.1475	10.0782	16.7526	4.67312	17.8312	31.4022	18.6188	-4.45329	3.26505	13.0547	3.45254	5.15288	17.2796	30.9313	18.3431	-4.21139	3.02104	13.0876	3.7943	0.696893	10.0695	22.0095	11.0687
43.7792	-116.942	381	Survey	4014	1	0	0	1	No	0	0	677.958	2.061e-05	225	1	5	5	1	3	1	.	2	3	25.9548	26.1475	10.0782	16.7526	4.67312	17.8312	31.4022	18.6188	-4.45329	3.26505	13.0547	3.45254	5.11004	17.2676	30.9363	18.3551	-4.26327	2.92823	13.057	3.63418	0.648789	10.0167	21.9967	10.9946
43.7888	-116.843	382	Survey	4017	2	0	0	1	No	0	0	762.905	3.33296	159.437	1	1	1	2	3	.	2	.	4	29.3216	29.0935	10.4506	18.1706	4.894	17.301	30.825	18.355	-4.34901	2.85568	12.5737	3.42514	5.11004	17.2676	30.9363	18.3551	-4.26327	2.92823	13.057	3.63418	0.648789	10.0167	21.9967	10.9946
43.7888	-116.843	382	Survey	4016	2	0	0	1	No	0	0	761.159	5.11694	135.262	1	1	1	2	3	.	2	.	4	29.3216	29.0935	10.4506	18.1706	4.894	17.301	30.825	18.355	-4.34901	2.85568	12.5737	3.42514	5.18133	17.1122	30.2422	18.2484	-3.79902	3.59572	13.698	4.40959	0.90154	10.2763	21.9701	11.329
43.7328	-116.942	383	Survey	4019	2	0	0	1	No	0	0	724.555	0.0303147	355.479	4	4	4	1	1	.	.	.	3	26.8103	27.3617	10.27	17.0922	4.89186	17.7009	31.2361	18.573	-4.43905	3.02084	12.8215	3.3372	5.1574	17.1032	30.2179	18.2367	-3.81551	3.59554	13.6829	4.36003	0.882955	10.2714	21.9504	11.2984
43.7328	-116.942	383	Survey	4018	2	0	0	1	No	0	0	724.555	0.0303147	355.479	4	4	5	2	3	3	.	2	3	26.8103	27.3617	10.27	17.0922	4.89186	17.7009	31.2361	18.573	-4.43905	3.02084	12.8215	3.3372	5.18123	17.0752	30.2905	18.1713	-3.99981	3.22359	13.3045	3.95703	0.807855	10.0713	21.7975	11.0641
43.6287	-116.763	385	Survey	4020	3	0	0	1	No	0	0	760.351	0.383402	255.721	4	4	4	1	1	.	.	.	3	29.8546	29.4311	10.1737	18.6527	5.05648	17.2056	30.5361	18.2759	-4.11346	3.23248	13.3298	3.95318	5.18123	17.0752	30.2905	18.1713	-3.99981	3.22359	13.3045	3.95703	0.807855	10.0713	21.7975	11.0641
43.6287	-116.762	385	Survey	4021	3	0	0	1	No	0	0	760.351	0.383402	255.721	4	4	4	1	1	.	.	.	3	29.8546	29.4311	10.1737	18.6527	5.05648	17.2056	30.5361	18.2759	-4.11346	3.23248	13.3298	3.95318	5.3203	17.0717	30.4335	18.3177	-3.94963	3.02803	13.068	3.96646	0.902974	9.9711	21.7508	11.1421
43.7185	-116.992	386	Survey	4023	1	0	0	1	No	0	0	712.465	4.95209	139.515	4	5	4	1	1	.	.	.	3	26.5573	27.4092	10.5902	17.2402	4.89809	17.6178	31.2266	18.5562	-4.47166	2.97519	12.7225	3.3066	5.3203	17.0717	30.4335	18.3177	-3.94963	3.02803	13.068	3.96646	0.902974	9.9711	21.7508	11.1421
43.7185	-116.992	386	Survey	4022	1	0	0	1	No	0	0	712.465	4.95209	139.515	4	2	4	1	1	.	.	.	3	26.5573	27.4092	10.5902	17.2402	4.89809	17.6178	31.2266	18.5562	-4.47166	2.97519	12.7225	3.3066	4.47748	16.4302	29.192	17.493	-3.61366	3.81347	13.8679	4.18991	0.619106	10.0507	21.5299	10.8415
43.6032	-116.788	388	Survey	4025	1	0	0	1	No	0	0	777.106	1.02793	36.6359	5	4	4	1	1	.	2	.	1	28.1537	28.7042	10.1179	18.028	5.07523	17.1887	30.4474	18.2687	-3.95942	3.44527	13.5133	4.10844	4.47748	16.4302	29.192	17.493	-3.61366	3.81347	13.8679	4.18991	0.619106	10.0507	21.5299	10.8415
43.6029	-116.788	388	Survey	4024	1	0	0	1	No	0	0	777.53	1.1099	37.3457	5	3	4	1	1	.	2	.	1	28.1537	28.7042	10.1179	18.028	5.07523	17.1887	30.4474	18.2687	-3.95942	3.44527	13.5133	4.10844	4.87419	17.5691	31.1957	18.5142	-4.35535	3.10825	12.9389	3.47743	0.480212	10.2596	22.0673	10.9958
43.7779	-116.62	389	Survey	4026	4	0	0	1	No	0	0	781.306	2.9086	243.312	1	1	1	1	2	3	.	2	4	34.5379	33.7326	10.9513	21.126	5.07758	16.9881	30.8032	18.2201	-4.10653	3.04182	12.8616	3.98987	4.87419	17.5691	31.1957	18.5142	-4.35535	3.10825	12.9389	3.47743	0.480212	10.2596	22.0673	10.9958
43.7779	-116.62	389	Survey	4027	4	0	0	1	No	0	0	779.311	5.31397	277.413	1	1	1	1	2	3	1	2	4	34.5379	33.7326	10.9513	21.126	5.07758	16.9881	30.8032	18.2201	-4.10653	3.04182	12.8616	3.98987	5.29614	17.1249	30.5052	18.247	-4.05788	3.04642	13.1716	3.84679	0.839246	10.0062	21.8384	11.0469
43.6265	-116.872	390	Survey	4028	3	0	0	1	No	0	0	786.236	5.09381	186.767	5	5	5	1	1	.	2	2	3	25.3781	27.6902	10.2436	17.2878	5.01933	17.199	30.6691	18.2391	-4.28324	3.08162	12.8918	3.5275	5.29614	17.1249	30.5052	18.247	-4.05788	3.04642	13.1716	3.84679	0.839246	10.0062	21.8384	11.0469
43.6265	-116.872	390	Survey	4029	3	0	0	1	No	0	0	786.564	4.67905	132.019	4	4	5	1	1	1	2	2	3	25.3781	27.6902	10.2436	17.2878	5.01933	17.199	30.6691	18.2391	-4.28324	3.08162	12.8918	3.5275	4.96911	17.468	31.0026	18.385	-4.37182	2.92984	12.7418	3.31062	0.519198	10.1207	21.8722	10.8478
43.7057	-116.839	392	Survey	4031	4	0	0	1	No	0	0	697.104	0.917171	253.43	5	.	5	2	2	3	.	3	3	29.2548	28.1052	10.1703	17.8198	4.89527	17.7315	31.3513	18.5941	-4.46762	3.12401	13.1572	3.385	4.96911	17.468	31.0026	18.385	-4.37182	2.92984	12.7418	3.31062	0.519198	10.1207	21.8722	10.8478
43.7055	-116.839	392	Survey	4030	4	0	0	1	No	0	0	697.027	0.978136	266.747	1	5	1	1	3	3	.	2	3	29.2548	28.1052	10.1703	17.8198	4.89527	17.7315	31.3513	18.5941	-4.46762	3.12401	13.1572	3.385	5.1581	17.301	30.9047	18.3745	-4.19687	2.94909	13.0732	3.60982	0.70518	10.0456	21.989	10.9921
43.7274	-117.002	393	Survey	4033	1	0	0	1	No	0	0	729.674	0.980828	239.716	4	4	4	1	1	.	.	.	4	26.4176	27.2501	10.7124	17.2255	4.89762	17.6396	31.2075	18.5236	-4.4726	2.95613	12.7399	3.31645	5.17776	17.3032	30.8703	18.3906	-4.18749	2.95904	13.0637	3.6202	0.719027	10.052	21.967	11.0054
43.7274	-117.002	393	Survey	4032	1	0	0	1	No	0	0	729.911	0.818004	218.365	4	1	4	1	1	.	.	.	4	26.4176	27.2501	10.7124	17.2255	4.89762	17.6396	31.2075	18.5236	-4.4726	2.95613	12.7399	3.31645	5.05043	17.3635	30.9599	18.3338	-4.38212	2.91388	13.0648	3.5021	0.562709	10.0579	22.0123	10.918
43.7643	-116.635	394	Survey	4035	4	0	0	1	No	0	0	760.034	4.06233	209.187	3	5	1	1	2	3	1	3	3	33.5988	32.4436	10.7001	20.2423	5.13152	17.2114	30.907	18.3046	-4.21722	2.95608	12.9506	3.78712	5.05043	17.3635	30.9599	18.3338	-4.38212	2.91388	13.0648	3.5021	0.562709	10.0579	22.0123	10.918
43.7646	-116.635	394	Survey	4034	4	0	0	1	No	0	0	761.973	3.07216	204.195	1	3	5	1	3	3	.	2	3	33.5988	32.4436	10.7001	20.2423	5.13152	17.2114	30.907	18.3046	-4.21722	2.95608	12.9506	3.78712	5.46557	17.5869	30.8487	18.6977	-3.42218	3.8475	14.0039	4.55242	1.22731	10.6394	22.4263	11.6251
43.6184	-116.871	396	Survey	4037	3	0	0	1	No	0	0	736.754	1.65433	181.356	1	5	2	1	2	3	1	2	3	24.9463	27.3612	10.2068	17.0539	5.01901	17.3052	30.7756	18.2874	-4.31645	3.06388	12.924	3.48386	5.46557	17.5869	30.8487	18.6977	-3.42218	3.8475	14.0039	4.55242	1.22731	10.6394	22.4263	11.6251
43.6184	-116.872	396	Survey	4036	3	0	0	1	No	0	0	736.754	1.65433	181.356	1	5	5	1	1	3	1	2	3	24.9463	27.3612	10.2068	17.0539	5.01901	17.3052	30.7756	18.2874	-4.31645	3.06388	12.924	3.48386	4.75816	17.6574	31.2401	18.5536	-4.3893	3.16345	12.8497	3.36984	0.403465	10.3331	22.0449	10.9617
43.7925	-116.995	398	Survey	4038	2	0	0	1	No	0	0	671.956	0.00316759	273.428	4	5	4	1	3	1	.	2	3	26.7697	26.5982	10.4609	17.4069	4.65021	17.8997	31.4457	18.6701	-4.49571	3.37978	13.2936	3.46639	4.75816	17.6574	31.2401	18.5536	-4.3893	3.16345	12.8497	3.36984	0.403465	10.3331	22.0449	10.9617
43.7925	-116.995	398	Survey	4039	2	0	0	1	No	0	0	671.956	0.00316759	273.428	3	3	5	2	3	3	2	2	3	26.7697	26.5982	10.4609	17.4069	4.65021	17.8997	31.4457	18.6701	-4.49571	3.37978	13.2936	3.46639	4.76623	17.9691	31.5762	18.7604	-4.59257	3.16536	13.1344	3.28252	0.311565	10.4894	22.3553	11.0215
43.6086	-116.812	400	Survey	4041	1	0	3	1	Yes	1	Negative	795.837	14.3762	283.102	1	2	1	1	3	3	.	2	3	26.9124	28.2317	10.1778	17.3324	5.02773	17.3104	30.5952	18.3072	-4.00003	3.37593	13.4129	3.98615	4.76623	17.9691	31.5762	18.7604	-4.59257	3.16536	13.1344	3.28252	0.311565	10.4894	22.3553	11.0215
43.6086	-116.813	400	Survey	4040	1	0	0	1	No	0	0	788.002	12.318	274.743	2	2	2	1	2	3	.	2	2	26.9124	28.2317	10.1778	17.3324	5.02773	17.3104	30.5952	18.3072	-4.00003	3.37593	13.4129	3.98615	4.96025	17.9098	31.498	18.6834	-4.59473	2.97385	12.9781	3.13067	0.409022	10.3631	22.2381	10.907
43.4328	-116.663	402	Survey	4042	1	0	0	1	No	0	0	824.076	0.176292	201.845	4	4	4	.	1	.	2	.	3	21.171	27.0104	10.7846	16.7775	4.49796	16.4432	29.2922	17.5331	-3.67984	3.74651	13.7503	4.11499	4.96025	17.9098	31.498	18.6834	-4.59473	2.97385	12.9781	3.13067	0.409022	10.3631	22.2381	10.907
43.4328	-116.663	402	Survey	4043	1	0	0	1	No	0	0	824.02	0.21516	170.815	3	3	4	1	1	.	2	.	3	21.171	27.0104	10.7846	16.7775	4.49796	16.4432	29.2922	17.5331	-3.67984	3.74651	13.7503	4.11499	4.71788	17.5164	31.0376	18.4039	-4.29753	3.12579	12.7757	3.48798	0.426671	10.2455	21.9067	10.946
43.7907	-116.83	403	Survey	4044	3	0	0	1	No	0	0	770.537	3.86667	296.002	1	1	1	1	2	3	.	3	4	30.2611	29.6848	10.5327	18.7217	4.96739	17.1206	30.629	18.2558	-4.25425	2.84437	12.5868	3.68401	4.71788	17.5164	31.0376	18.4039	-4.29753	3.12579	12.7757	3.48798	0.426671	10.2455	21.9067	10.946
43.7907	-116.83	403	Survey	4045	3	0	0	1	No	0	0	768.861	2.86566	284.301	1	1	1	1	2	3	.	3	4	30.2611	29.6848	10.5327	18.7217	4.96739	17.1206	30.629	18.2558	-4.25425	2.84437	12.5868	3.68401	5.21665	17.3669	31.0581	18.3871	-4.19294	2.89755	13.0442	3.57475	0.73811	10.0516	22.0511	10.9809
43.749	-116.953	404	Survey	4047	1	0	0	1	No	0	0	690.668	0.100904	305.253	4	5	4	1	1	.	.	.	1	26.491	26.7927	10.383	17.0581	4.81486	17.8405	31.3574	18.6866	-4.49081	3.12441	13.0155	3.35247	5.21665	17.3669	31.0581	18.3871	-4.19294	2.89755	13.0442	3.57475	0.73811	10.0516	22.0511	10.9809
43.7492	-116.953	404	Survey	4046	1	0	0	1	No	0	0	690.613	0.126209	319.101	4	5	4	2	3	1	2	2	1	26.491	26.7927	10.383	17.0581	4.81486	17.8405	31.3574	18.6866	-4.49081	3.12441	13.0155	3.35247	5.02185	17.3889	30.7916	18.349	-4.25916	3.09868	13.2518	3.61576	0.605619	10.1642	22.0217	10.9824
43.4758	-116.603	405	Survey	4048	1	0	0	1	No	0	0	797.869	0.70891	96.1542	4	4	4	2	3	.	2	.	3	25.0778	29.1081	10.3902	18.0562	5.0385	16.9575	30.1019	18.0797	-3.94641	3.20914	13.328	3.94524	5.02185	17.3889	30.7916	18.349	-4.25916	3.09868	13.2518	3.61576	0.605619	10.1642	22.0217	10.9824
43.4758	-116.603	405	Survey	4049	1	0	0	1	No	0	0	797.869	0.70891	96.1542	4	4	4	1	2	3	2	.	3	25.0778	29.1081	10.3902	18.0562	5.0385	16.9575	30.1019	18.0797	-3.94641	3.20914	13.328	3.94524	5.05018	17.2713	30.6729	18.2811	-4.22665	3.05715	13.1591	3.69832	0.634931	10.0855	21.916	10.9897
43.6345	-116.698	407	Survey	4051	3	0	0	1	No	0	0	742.906	0.630132	115.054	5	5	5	1	1	.	.	.	2	32.462	30.4446	10.0679	19.3963	5.03762	17.2642	30.6748	18.259	-4.23485	3.0101	13.1067	3.67675	5.05018	17.2713	30.6729	18.2811	-4.22665	3.05715	13.1591	3.69832	0.634931	10.0855	21.916	10.9897
43.6345	-116.698	407	Survey	4050	3	0	0	1	No	0	0	743.211	0.565549	114.626	4	4	4	1	1	.	.	.	2	32.462	30.4446	10.0679	19.3963	5.03762	17.2642	30.6748	18.259	-4.23485	3.0101	13.1067	3.67675	4.84491	16.6672	29.6916	17.8288	-3.66924	3.59047	13.6545	4.19843	0.785846	10.0532	21.673	11.0136
43.55	-116.638	408	Survey	4053	3	0	0	1	No	0	0	785.168	4.2403	353.294	4	.	4	1	3	3	.	2	4	28.8818	30.419	10.2125	18.9628	5.21703	17.1059	30.4362	18.2614	-4.09886	3.09756	13.1567	3.84952	4.67312	17.8312	31.4022	18.6188	-4.45329	3.26505	13.0547	3.45254	0.32953	10.472	22.2284	11.0357
43.55	-116.639	408	Survey	4052	3	0	0	1	No	0	0	784.503	4.98479	358.039	3	3	3	1	2	3	.	2	4	28.8818	30.419	10.2125	18.9628	5.21703	17.1059	30.4362	18.2614	-4.09886	3.09756	13.1567	3.84952	4.67312	17.8312	31.4022	18.6188	-4.45329	3.26505	13.0547	3.45254	0.32953	10.472	22.2284	11.0357
43.7792	-116.749	409	Survey	4055	4	0	0	1	No	0	0	752.41	2.69372	61.4218	1	1	4	1	3	3	1	3	2	31.765	30.3316	10.3973	19.2273	5.07213	17.2471	30.8318	18.3199	-4.15064	3.00018	12.9851	3.87609	4.894	17.301	30.825	18.355	-4.34901	2.85568	12.5737	3.42514	0.492844	10.0017	21.6994	10.8901
43.779	-116.749	409	Survey	4054	4	0	0	1	No	0	0	753.341	2.61818	67.7945	1	1	3	1	2	3	1	3	2	31.765	30.3316	10.3973	19.2273	5.07213	17.2471	30.8318	18.3199	-4.15064	3.00018	12.9851	3.87609	4.894	17.301	30.825	18.355	-4.34901	2.85568	12.5737	3.42514	0.492844	10.0017	21.6994	10.8901
43.5374	-116.577	410	Survey	4057	3	0	0	1	No	0	0	783.966	1.22038	1.61513	5	5	5	1	1	.	.	.	4	29.696	31.4195	10.0917	19.6956	5.30396	17.1619	30.6541	18.2879	-4.0703	3.05464	13.1523	3.84334	4.89186	17.7009	31.2361	18.573	-4.43905	3.02084	12.8215	3.3372	0.445875	10.2838	22.0288	10.9551
43.5374	-116.576	410	Survey	4056	3	0	0	1	No	0	0	783.693	1.79847	29.1983	5	5	5	1	1	.	.	.	4	29.696	31.4195	10.0917	19.6956	5.30396	17.1619	30.6541	18.2879	-4.0703	3.05464	13.1523	3.84334	4.89186	17.7009	31.2361	18.573	-4.43905	3.02084	12.8215	3.3372	0.445875	10.2838	22.0288	10.9551
43.4013	-116.526	411	Survey	4058	1	0	0	1	No	0	0	818.042	0.834044	117.675	4	4	4	1	1	.	2	.	3	25.6461	29.7613	10.6026	17.7311	5.07962	16.9139	30.1644	18.1593	-3.70685	3.48409	13.5037	4.34265	5.05648	17.2056	30.5361	18.2759	-4.11346	3.23248	13.3298	3.95318	0.690515	10.1404	21.9329	11.1145
43.401	-116.526	411	Survey	4059	1	0	0	1	No	0	0	817.39	1.38723	104.685	4	4	1	1	1	.	2	.	3	25.6461	29.7613	10.6026	17.7311	5.07962	16.9139	30.1644	18.1593	-3.70685	3.48409	13.5037	4.34265	5.05648	17.2056	30.5361	18.2759	-4.11346	3.23248	13.3298	3.95318	0.690515	10.1404	21.9329	11.1145
43.3383	-116.591	412	Survey	4061	3	0	0	1	No	0	0	727.338	0.870768	237.564	4	4	4	1	3	3	1	2	3	25.3547	27.7656	9.98316	16.8773	5.22655	17.5529	30.4554	18.4787	-3.78527	3.69282	13.704	4.09126	4.89809	17.6178	31.2266	18.5562	-4.47166	2.97519	12.7225	3.3066	0.436288	10.2183	21.9745	10.9314
43.3383	-116.591	412	Survey	4060	3	0	0	1	No	0	0	726.946	0.932301	240.286	1	4	4	1	2	3	1	2	3	25.3547	27.7656	9.98316	16.8773	5.22655	17.5529	30.4554	18.4787	-3.78527	3.69282	13.704	4.09126	4.89809	17.6178	31.2266	18.5562	-4.47166	2.97519	12.7225	3.3066	0.436288	10.2183	21.9745	10.9314
43.6389	-116.852	413	Survey	4062	4	0	0	1	No	0	0	768.586	0.958587	305.836	1	1	1	1	1	.	2	.	3	26.4891	28.6276	10.292	17.6611	4.97941	17.2244	30.6679	18.2467	-4.2193	3.15728	13.0046	3.66164	5.07523	17.1887	30.4474	18.2687	-3.95942	3.44527	13.5133	4.10844	0.773888	10.2391	21.9803	11.1886
43.6389	-116.853	413	Survey	4063	4	0	0	1	No	0	0	768.229	1.08184	321.077	3	5	4	1	3	3	.	3	3	26.4891	28.6276	10.292	17.6611	4.97941	17.2244	30.6679	18.2467	-4.2193	3.15728	13.0046	3.66164	5.07523	17.1887	30.4474	18.2687	-3.95942	3.44527	13.5133	4.10844	0.773888	10.2391	21.9803	11.1886
43.7523	-116.832	414	Survey	4064	3	0	0	1	No	0	0	715.099	2.42165	31.5854	3	5	5	1	2	3	2	.	3	28.3921	27.8903	10.1879	17.4096	4.90534	17.5652	31.1433	18.5256	-4.34372	3.12716	12.9805	3.52303	5.07758	16.9881	30.8032	18.2201	-4.10653	3.04182	12.8616	3.98987	0.705249	9.935	21.8324	11.105
43.7523	-116.833	414	Survey	4065	3	0	0	1	No	0	0	715.099	2.42165	31.5854	5	5	5	1	2	3	.	2	3	28.3921	27.8903	10.1879	17.4096	4.90534	17.5652	31.1433	18.5256	-4.34372	3.12716	12.9805	3.52303	5.07758	16.9881	30.8032	18.2201	-4.10653	3.04182	12.8616	3.98987	0.705249	9.935	21.8324	11.105
43.6619	-116.863	415	Survey	4066	4	0	0	1	No	0	0	755.936	0.739641	12.8977	3	4	3	1	3	3	2	2	3	27.1001	28.1657	10.1658	17.2717	4.99674	17.4296	30.9802	18.3893	-4.27327	3.0056	12.9546	3.52913	5.01933	17.199	30.6691	18.2391	-4.28324	3.08162	12.8918	3.5275	0.586179	10.0614	21.7804	10.8833
43.6616	-116.863	415	Survey	4067	4	0	0	1	No	0	0	756.204	0.344131	46.1288	1	5	5	1	3	1	2	2	3	27.1001	28.1657	10.1658	17.2717	4.99674	17.4296	30.9802	18.3893	-4.27327	3.0056	12.9546	3.52913	5.01933	17.199	30.6691	18.2391	-4.28324	3.08162	12.8918	3.5275	0.586179	10.0614	21.7804	10.8833
43.6369	-116.823	416	Survey	4068	3	0	0	1	No	0	0	763.392	1.12697	0.71628	4	4	4	1	3	.	2	2	3	28.0685	29.2264	10.2929	18.2396	5.0158	17.2431	30.6518	18.2821	-3.98895	3.34445	13.3122	3.96527	4.89527	17.7315	31.3513	18.5941	-4.46762	3.12401	13.1572	3.385	0.439349	10.3476	22.2542	10.9896
43.6369	-116.822	416	Survey	4069	3	0	0	1	No	0	0	763.392	1.12697	0.71628	4	4	1	1	3	1	2	2	3	28.0685	29.2264	10.2929	18.2396	5.0158	17.2431	30.6518	18.2821	-3.98895	3.34445	13.3122	3.96527	4.89527	17.7315	31.3513	18.5941	-4.46762	3.12401	13.1572	3.385	0.439349	10.3476	22.2542	10.9896
43.8437	-116.971	418	Survey	4071	3	0	0	1	No	0	0	695.933	0.29853	290.751	4	4	5	1	.	.	.	.	4	28.6209	27.5437	10.5927	18.4869	4.63652	17.6351	31.2874	18.4732	-4.50551	3.24824	13.2429	3.52631	4.89762	17.6396	31.2075	18.5236	-4.4726	2.95613	12.7399	3.31645	0.435546	10.2194	21.9737	10.92
43.8471	-116.971	418	Survey	4070	3	0	0	1	No	0	0	694.699	0.882506	306.047	4	4	4	1	.	.	.	.	4	29.1566	27.5443	10.6133	18.7044	4.61144	17.6442	31.2681	18.4656	-4.57652	3.27697	13.297	3.49814	4.89762	17.6396	31.2075	18.5236	-4.4726	2.95613	12.7399	3.31645	0.435546	10.2194	21.9737	10.92
43.7072	-116.666	420	Survey	4073	3	0	0	1	No	0	0	727.908	0.900946	300.887	5	5	5	1	1	.	.	.	2	33.3574	30.9296	10.2512	19.6891	5.05043	17.3635	30.9599	18.3338	-4.38212	2.91388	13.0648	3.5021	5.13152	17.2114	30.907	18.3046	-4.21722	2.95608	12.9506	3.78712	0.681759	10.0042	21.9288	11.0459
43.7062	-116.666	420	Survey	4072	3	0	0	1	No	0	0	727.892	0.376601	184.543	1	4	5	1	2	1	1	2	2	33.3574	30.9296	10.2512	19.6891	5.05043	17.3635	30.9599	18.3338	-4.38212	2.91388	13.0648	3.5021	5.13152	17.2114	30.907	18.3046	-4.21722	2.95608	12.9506	3.78712	0.681759	10.0042	21.9288	11.0459
43.604	-116.707	421	Survey	4075	3	0	0	1	No	0	0	773.943	0.0164833	132.277	.	5	5	1	1	.	2	.	1	29.6271	29.7708	10.0853	18.7183	5.13332	17.1339	30.4259	18.2161	-4.12059	3.14666	13.2714	3.84655	5.01901	17.3052	30.7756	18.2874	-4.31645	3.06388	12.924	3.48386	0.570099	10.1045	21.8498	10.8856
43.6041	-116.707	421	Survey	4074	3	0	0	1	No	0	0	773.941	0.243792	316.007	4	4	4	1	1	.	2	.	1	29.6271	29.7708	10.0853	18.7183	5.13332	17.1339	30.4259	18.2161	-4.12059	3.14666	13.2714	3.84655	5.01901	17.3052	30.7756	18.2874	-4.31645	3.06388	12.924	3.48386	0.570099	10.1045	21.8498	10.8856
43.4705	-116.474	422	Survey	4076	1	0	0	1	No	0	0	816.989	0.116477	266.522	4	5	4	2	1	.	2	.	3	29.3201	31.5049	10.4731	18.9597	5.30765	17.0506	30.4413	18.3384	-3.92224	3.03391	13.0905	4.00528	4.65021	17.8997	31.4457	18.6701	-4.49571	3.37978	13.2936	3.46639	0.297964	10.563	22.3696	11.0683
43.4705	-116.474	422	Survey	4077	1	0	0	1	No	0	0	816.989	0.116477	266.522	5	2	5	1	3	3	.	2	3	29.3201	31.5049	10.4731	18.9597	5.30765	17.0506	30.4413	18.3384	-3.92224	3.03391	13.0905	4.00528	4.65021	17.8997	31.4457	18.6701	-4.49571	3.37978	13.2936	3.46639	0.297964	10.563	22.3696	11.0683
43.3965	-116.666	423	Survey	4078	1	0	0	1	No	0	0	721.831	12.7447	220.718	1	1	1	1	.	.	.	.	3	22.5565	27.3035	10.4676	16.7884	4.60718	16.4584	29.328	17.5726	-3.68848	3.75567	13.7575	4.15143	5.02773	17.3104	30.5952	18.3072	-4.00003	3.37593	13.4129	3.98615	0.728096	10.2652	22.0041	11.1467
43.3965	-116.666	423	Survey	4079	1	0	0	1	No	0	0	714.177	7.0725	222.434	4	4	4	1	1	.	2	.	3	22.6714	27.2326	10.2391	16.7586	4.78429	17.0101	29.7108	17.9289	-3.74738	3.73459	13.75	4.05347	4.49796	16.4432	29.2922	17.5331	-3.67984	3.74651	13.7503	4.11499	0.599107	10.0214	21.5212	10.824
43.3585	-116.559	424	Survey	4080	1	0	0	1	No	0	0	727.327	0.773204	205.495	3	4	1	1	1	.	2	.	3	25.6472	29.0654	10.2781	17.4831	5.30357	17.4811	30.5279	18.5048	-3.54734	3.80852	13.9099	4.462	4.49796	16.4432	29.2922	17.5331	-3.67984	3.74651	13.7503	4.11499	0.599107	10.0214	21.5212	10.824
43.3582	-116.559	424	Survey	4081	1	0	0	1	No	0	0	726.84	0.808021	190.812	1	4	1	1	2	3	1	2	3	25.6472	29.0654	10.2781	17.4831	5.30357	17.4811	30.5279	18.5048	-3.54734	3.80852	13.9099	4.462	4.96739	17.1206	30.629	18.2558	-4.25425	2.84437	12.5868	3.68401	0.575136	9.90354	21.6079	10.9699
43.4631	-116.613	425	Survey	4083	1	0	0	1	No	0	0	829.195	1.29233	166.996	4	5	3	1	2	3	.	3	4	23.314	27.9872	10.6484	17.3655	4.89331	16.6637	29.7786	17.8503	-3.77836	3.43454	13.4774	4.1357	4.96739	17.1206	30.629	18.2558	-4.25425	2.84437	12.5868	3.68401	0.575136	9.90354	21.6079	10.9699
43.4631	-116.612	425	Survey	4082	1	0	0	1	No	0	0	829.329	2.49764	166.23	4	4	3	1	2	3	.	3	4	23.314	27.9872	10.6484	17.3655	4.89331	16.6637	29.7786	17.8503	-3.77836	3.43454	13.4774	4.1357	4.81486	17.8405	31.3574	18.6866	-4.49081	3.12441	13.0155	3.35247	0.384321	10.4061	22.1865	11.0195
43.6209	-116.611	426	Survey	4085	1	0	0	1	No	0	0	746.505	0.410638	16.5548	4	4	4	2	3	3	.	2	2	29.4554	30.4143	9.8138	19.6433	5.18569	17.351	31.0201	18.3658	-4.24191	2.7955	12.9414	3.49923	4.81486	17.8405	31.3574	18.6866	-4.49081	3.12441	13.0155	3.35247	0.384321	10.4061	22.1865	11.0195
43.6206	-116.611	426	Survey	4084	1	0	0	1	No	0	0	746.692	0.460298	22.9361	5	5	5	1	3	3	.	2	2	29.4554	30.4143	9.8138	19.6433	5.18569	17.351	31.0201	18.3658	-4.24191	2.7955	12.9414	3.49923	5.0385	16.9575	30.1019	18.0797	-3.94641	3.20914	13.328	3.94524	0.755887	10.0067	21.7149	11.0125
43.5998	-116.772	427	Survey	4086	1	0	0	1	No	0	0	780.579	7.12415	6.21861	1	3	.	1	1	.	2	.	2	28.2984	28.8121	10.0994	18.1936	5.04804	17.2203	30.4276	18.2795	-3.99097	3.45629	13.4784	4.16465	5.0385	16.9575	30.1019	18.0797	-3.94641	3.20914	13.328	3.94524	0.755887	10.0067	21.7149	11.0125
43.5998	-116.773	427	Survey	4087	1	0	0	1	No	0	0	780.943	7.18647	0.328196	3	3	2	1	1	.	2	.	2	28.2984	28.8121	10.0994	18.1936	5.04804	17.2203	30.4276	18.2795	-3.99097	3.45629	13.4784	4.16465	5.03762	17.2642	30.6748	18.259	-4.23485	3.0101	13.1067	3.67675	0.62401	10.0576	21.8908	10.9679
43.8509	-116.989	428	Survey	4089	3	0	0	1	No	0	0	683.88	0.904754	324.401	5	1	5	1	1	.	.	.	3	29.4712	27.3015	10.6313	18.8782	4.55238	17.8518	31.4885	18.5248	-4.6152	3.39901	13.5012	3.52363	5.03762	17.2642	30.6748	18.259	-4.23485	3.0101	13.1067	3.67675	0.62401	10.0576	21.8908	10.9679
43.851	-116.989	428	Survey	4088	3	0	0	1	No	0	0	683.88	0.904754	324.401	3	3	3	1	2	3	.	3	3	29.4712	27.3015	10.6313	18.8782	4.55238	17.8518	31.4885	18.5248	-4.6152	3.39901	13.5012	3.52363	5.21703	17.1059	30.4362	18.2614	-4.09886	3.09756	13.1567	3.84952	0.779596	10.0229	21.7965	11.0555
43.5027	-116.548	429	Survey	4090	1	0	0	1	No	0	0	784.618	0.793001	26.0293	5	4	5	1	1	.	.	.	2	28.9836	30.9944	10.179	19.2395	5.26672	17.1887	30.4803	18.281	-4.0309	3.04965	13.1786	3.85173	5.21703	17.1059	30.4362	18.2614	-4.09886	3.09756	13.1567	3.84952	0.779596	10.0229	21.7965	11.0555
43.5029	-116.548	429	Survey	4091	1	0	0	1	No	0	0	784.21	0.876151	18.7585	4	4	4	2	3	1	.	2	2	28.9836	30.9944	10.179	19.2395	5.26672	17.1887	30.4803	18.281	-4.0309	3.04965	13.1786	3.85173	5.07213	17.2471	30.8318	18.3199	-4.15064	3.00018	12.9851	3.87609	0.681854	10.0439	21.9084	11.098
43.4301	-116.562	430	Survey	4092	1	0	0	1	No	0	0	812.053	0.337009	59.9098	4	4	4	1	1	.	2	.	3	25.1093	28.939	10.627	17.6576	4.90256	16.7939	29.9186	18.0033	-3.76141	3.44725	13.5309	4.12698	5.07213	17.2471	30.8318	18.3199	-4.15064	3.00018	12.9851	3.87609	0.681854	10.0439	21.9084	11.098
43.4302	-116.562	430	Survey	4093	1	0	0	1	No	0	0	811.976	0.369813	99.7062	4	4	4	1	1	.	2	.	3	25.1093	28.939	10.627	17.6576	4.90256	16.7939	29.9186	18.0033	-3.76141	3.44725	13.5309	4.12698	5.30396	17.1619	30.6541	18.2879	-4.0703	3.05464	13.1523	3.84334	0.838156	10.0273	21.9032	11.0656
43.6822	-116.763	432	Survey	4095	4	0	0	1	No	0	0	708.077	0.19879	257.28	4	4	4	1	1	.	.	.	3	32.1278	29.375	10.0931	18.925	4.94732	17.6413	31.1794	18.5405	-4.36694	3.08137	13.2689	3.51106	5.30396	17.1619	30.6541	18.2879	-4.0703	3.05464	13.1523	3.84334	0.838156	10.0273	21.9032	11.0656
43.6822	-116.763	432	Survey	4094	4	0	0	1	No	0	0	708.077	0.19879	257.28	3	4	4	1	1	.	.	.	3	32.1278	29.375	10.0931	18.925	4.94732	17.6413	31.1794	18.5405	-4.36694	3.08137	13.2689	3.51106	5.07962	16.9139	30.1644	18.1593	-3.70685	3.48409	13.5037	4.34265	0.890757	10.1204	21.8341	11.251
43.7356	-116.626	433	Survey	4097	4	0	0	1	No	0	0	754.805	0.405503	299.403	.	3	.	2	1	.	2	.	2	33.0407	31.6716	10.4882	19.8479	5.18391	17.2428	30.9174	18.3588	-4.21176	2.95957	13.0529	3.73066	5.07962	16.9139	30.1644	18.1593	-3.70685	3.48409	13.5037	4.34265	0.890757	10.1204	21.8341	11.251
43.7353	-116.626	433	Survey	4096	4	0	0	1	No	0	0	754.864	0.354582	291.356	3	.	3	1	1	.	2	.	2	33.0407	31.6716	10.4882	19.8479	5.18391	17.2428	30.9174	18.3588	-4.21176	2.95957	13.0529	3.73066	5.22655	17.5529	30.4554	18.4787	-3.78527	3.69282	13.704	4.09126	0.93544	10.5488	22.0797	11.285
43.7401	-116.52	434	Survey	4098	3	0	0	1	No	0	0	810.816	1.94297	197.375	.	.	.	1	1	.	2	.	4	34.3881	34.3611	11.1456	21.1669	5.14291	16.8612	30.7163	18.2454	-4.28954	2.80479	12.7716	3.82422	5.22655	17.5529	30.4554	18.4787	-3.78527	3.69282	13.704	4.09126	0.93544	10.5488	22.0797	11.285
43.7401	-116.523	434	Survey	4099	3	0	0	1	No	0	0	805.558	4.57949	112.69	1	.	.	1	1	.	2	.	4	34.3881	34.3611	11.1456	21.1669	5.14291	16.8612	30.7163	18.2454	-4.28954	2.80479	12.7716	3.82422	4.97941	17.2244	30.6679	18.2467	-4.2193	3.15728	13.0046	3.66164	0.597116	10.1106	21.8362	10.9542
43.6889	-116.773	435	Survey	4100	4	0	0	1	No	0	0	706.869	0.00904449	303.434	3	3	5	1	1	.	.	2	3	31.6636	29.2247	10.1211	18.7554	4.93853	17.6606	31.2465	18.5644	-4.37037	3.08309	13.2565	3.50631	4.97941	17.2244	30.6679	18.2467	-4.2193	3.15728	13.0046	3.66164	0.597116	10.1106	21.8362	10.9542
43.6889	-116.773	435	Survey	4101	4	0	0	1	No	0	0	706.869	0.00904449	303.434	1	1	1	1	1	1	.	2	3	31.6636	29.2247	10.1211	18.7554	4.93853	17.6606	31.2465	18.5644	-4.37037	3.08309	13.2565	3.50631	4.90534	17.5652	31.1433	18.5256	-4.34372	3.12716	12.9805	3.52303	0.502581	10.2683	22.0619	11.0243
43.5318	-116.553	436	Survey	4103	2	0	0	1	No	0	0	766.027	0.0957029	54.6185	5	1	5	1	3	3	2	2	2	29.8057	31.5301	10.1068	19.7012	5.3061	17.2122	30.6868	18.2966	-4.0936	2.98366	13.1037	3.76981	4.90534	17.5652	31.1433	18.5256	-4.34372	3.12716	12.9805	3.52303	0.502581	10.2683	22.0619	11.0243
43.532	-116.553	436	Survey	4102	2	0	0	1	No	0	0	766.037	0.0477188	192.683	1	5	5	1	3	3	1	2	2	29.8057	31.5301	10.1068	19.7012	5.3061	17.2122	30.6868	18.2966	-4.0936	2.98366	13.1037	3.76981	4.99674	17.4296	30.9802	18.3893	-4.27327	3.0056	12.9546	3.52913	0.580081	10.1394	21.9674	10.9592
43.7748	-116.614	437	Survey	4104	4	0	0	1	No	0	0	781.754	1.40231	156.939	1	1	1	1	2	3	1	2	4	34.7836	34.1265	11.007	21.3478	5.0824	16.9017	30.7146	18.149	-4.02758	3.08995	12.964	4.08818	4.99674	17.4296	30.9802	18.3893	-4.27327	3.0056	12.9546	3.52913	0.580081	10.1394	21.9674	10.9592
43.7748	-116.614	437	Survey	4105	4	0	0	1	No	0	0	781.422	2.54122	131.83	1	1	1	1	2	3	1	2	4	34.7836	34.1265	11.007	21.3478	5.0824	16.9017	30.7146	18.149	-4.02758	3.08995	12.964	4.08818	5.0158	17.2431	30.6518	18.2821	-3.98895	3.34445	13.3122	3.96527	0.726441	10.2158	21.982	11.1237
43.8076	-116.952	438	Survey	4107	1	0	0	1	No	0	0	699.969	0.588007	238.743	4	4	5	1	1	.	.	.	3	26.5055	27.5528	10.2459	18.049	4.65582	17.5578	31.1421	18.452	-4.29141	3.28138	13.0164	3.56137	5.0158	17.2431	30.6518	18.2821	-3.98895	3.34445	13.3122	3.96527	0.726441	10.2158	21.982	11.1237
43.8071	-116.952	438	Survey	4106	1	0	0	1	No	0	0	699.093	0.836208	229.286	4	4	4	2	3	3	.	3	3	26.5055	27.5528	10.2459	18.049	4.65582	17.5578	31.1421	18.452	-4.29141	3.28138	13.0164	3.56137	4.61144	17.6442	31.2681	18.4656	-4.57652	3.27697	13.297	3.49814	0.23455	10.3817	22.2825	10.9819
43.4493	-116.673	439	Survey	4109	1	0	0	1	No	0	0	843.057	2.63274	257.807	1	1	5	1	1	.	2	.	3	21.7505	27.5771	10.8372	17.0104	4.53173	16.4734	29.407	17.6148	-3.72439	3.6858	13.6976	4.12992	4.63652	17.6351	31.2874	18.4732	-4.50551	3.24824	13.2429	3.52631	0.284401	10.3649	22.2652	10.9997
43.4493	-116.673	439	Survey	4108	1	0	0	1	No	0	0	843.057	2.63274	257.807	4	4	4	1	1	.	2	.	3	21.7505	27.5771	10.8372	17.0104	4.53173	16.4734	29.407	17.6148	-3.72439	3.6858	13.6976	4.12992	5.05043	17.3635	30.9599	18.3338	-4.38212	2.91388	13.0648	3.5021	0.562709	10.0579	22.0123	10.918
43.7784	-116.805	440	Survey	4111	4	0	0	1	No	0	0	733.29	4.16074	86.5919	3	3	4	1	2	3	2	.	2	29.8851	29.1489	10.3627	18.4596	4.99896	17.3588	30.9617	18.4078	-4.21601	3.03932	12.8829	3.67201	5.05043	17.3635	30.9599	18.3338	-4.38212	2.91388	13.0648	3.5021	0.562709	10.0579	22.0123	10.918
43.7781	-116.805	440	Survey	4110	4	0	0	1	No	0	0	733.52	5.55334	68.6094	4	5	4	1	3	1	2	.	2	29.8851	29.1489	10.3627	18.4596	4.99896	17.3588	30.9617	18.4078	-4.21601	3.03932	12.8829	3.67201	5.13332	17.1339	30.4259	18.2161	-4.12059	3.14666	13.2714	3.84655	0.728766	10.0607	21.8487	11.0313
43.6418	-116.732	441	Survey	4113	4	0	10	1	Yes	1	Negative	743.282	2.43887	347.956	1	1	1	1	1	.	2	.	1	31.8589	30.1027	10.0735	19.2579	5.00861	17.3096	30.6561	18.2936	-4.23322	3.10864	13.2322	3.7298	5.13332	17.1339	30.4259	18.2161	-4.12059	3.14666	13.2714	3.84655	0.728766	10.0607	21.8487	11.0313
43.6416	-116.732	441	Survey	4112	4	0	0	1	No	0	0	744.543	2.05984	345.24	3	4	1	1	1	.	2	.	1	31.8589	30.1027	10.0735	19.2579	5.00861	17.3096	30.6561	18.2936	-4.23322	3.10864	13.2322	3.7298	5.30765	17.0506	30.4413	18.3384	-3.92224	3.03391	13.0905	4.00528	0.909565	9.96296	21.7659	11.1719
43.5832	-116.505	442	Survey	4114	4	0	0	1	No	0	0	783.104	1.90561	226.306	5	5	5	1	1	.	.	.	4	30.4504	32.9084	10.3135	20.2876	5.25916	17.0262	30.7015	18.2546	-4.142	2.90023	12.9841	3.71062	5.30765	17.0506	30.4413	18.3384	-3.92224	3.03391	13.0905	4.00528	0.909565	9.96296	21.7659	11.1719
43.5833	-116.505	442	Survey	4115	4	0	0	1	No	0	0	783.104	1.90561	226.306	5	5	5	1	3	3	2	2	4	30.4504	32.9084	10.3135	20.2876	5.25916	17.0262	30.7015	18.2546	-4.142	2.90023	12.9841	3.71062	4.60718	16.4584	29.328	17.5726	-3.68848	3.75567	13.7575	4.15143	0.651371	10.034	21.5428	10.862
43.4703	-116.767	444	Survey	4117	3	0	0	1	No	0	0	683.761	0.0188171	133.933	5	1	5	2	1	.	2	.	3	25.9747	27.7941	9.9195	17.152	5.00693	17.7381	30.6348	18.5053	-4.02303	3.49132	13.5819	3.87224	4.78429	17.0101	29.7108	17.9289	-3.74738	3.73459	13.75	4.05347	0.720096	10.3	21.7304	10.9912
43.4703	-116.767	444	Survey	4116	3	0	0	1	No	0	0	683.761	0.0468739	158.691	1	1	1	2	1	.	2	.	3	25.9747	27.7941	9.9195	17.152	5.00693	17.7381	30.6348	18.5053	-4.02303	3.49132	13.5819	3.87224	5.30357	17.4811	30.5279	18.5048	-3.54734	3.80852	13.9099	4.462	1.08484	10.5684	22.2189	11.4834
43.6967	-116.698	446	Survey	4118	3	0	0	1	No	0	0	723.994	1.01398	253.241	1	1	1	1	2	3	1	2	1	33.49	30.6984	10.1533	19.6402	5.01622	17.389	30.9409	18.3862	-4.32418	2.97773	13.0828	3.55744	5.30357	17.4811	30.5279	18.5048	-3.54734	3.80852	13.9099	4.462	1.08484	10.5684	22.2189	11.4834
43.6967	-116.698	446	Survey	4119	3	0	0	1	No	0	0	723.994	1.01398	253.241	1	1	1	1	2	3	1	2	1	33.49	30.6984	10.1533	19.6402	5.01622	17.389	30.9409	18.3862	-4.32418	2.97773	13.0828	3.55744	4.89331	16.6637	29.7786	17.8503	-3.77836	3.43454	13.4774	4.1357	0.759826	9.97318	21.628	10.993
43.6175	-116.788	447	Survey	4120	1	0	0	1	No	0	0	763.999	0.284976	344.03	4	4	4	1	3	1	2	2	2	28.8809	29.2031	10.2122	18.3256	5.0711	17.2825	30.654	18.3141	-4.11823	3.27968	13.3558	3.90989	4.89331	16.6637	29.7786	17.8503	-3.77836	3.43454	13.4774	4.1357	0.759826	9.97318	21.628	10.993
43.6178	-116.788	447	Survey	4121	1	0	0	1	No	0	0	763.855	0.305285	345.432	4	4	4	1	3	1	2	2	2	28.8809	29.2031	10.2122	18.3256	5.0711	17.2825	30.654	18.3141	-4.11823	3.27968	13.3558	3.90989	5.18569	17.351	31.0201	18.3658	-4.24191	2.7955	12.9414	3.49923	0.698515	9.99149	21.9807	10.9325
43.7197	-116.904	448	Survey	4123	3	0	0	1	No	0	0	736.131	0.290255	234.006	5	4	4	1	1	.	.	.	4	27.2575	27.7327	10.236	17.1706	4.91979	17.5763	31.1475	18.5156	-4.33092	3.065	12.9078	3.45106	5.18569	17.351	31.0201	18.3658	-4.24191	2.7955	12.9414	3.49923	0.698515	9.99149	21.9807	10.9325
43.7199	-116.904	448	Survey	4122	3	0	0	1	No	0	0	736.131	0.290255	234.006	2	2	2	1	1	.	.	.	4	27.2575	27.7327	10.236	17.1706	4.91979	17.5763	31.1475	18.5156	-4.33092	3.065	12.9078	3.45106	5.04804	17.2203	30.4276	18.2795	-3.99097	3.45629	13.4784	4.16465	0.745588	10.2589	21.953	11.2221
43.3866	-116.626	449	Survey	4125	1	0	0	1	No	0	0	829.131	0.910075	58.838	4	4	4	1	1	.	2	.	3	23.3824	27.9248	10.6916	17.0323	4.56644	16.4446	29.3006	17.5794	-3.64149	3.77346	13.8089	4.18276	5.04804	17.2203	30.4276	18.2795	-3.99097	3.45629	13.4784	4.16465	0.745588	10.2589	21.953	11.2221
43.3865	-116.626	449	Survey	4124	1	0	0	1	No	0	0	829.418	0.885317	49.6296	4	4	3	1	1	.	2	.	3	23.3824	27.9248	10.6916	17.0323	4.56644	16.4446	29.3006	17.5794	-3.64149	3.77346	13.8089	4.18276	4.55238	17.8518	31.4885	18.5248	-4.6152	3.39901	13.5012	3.52363	0.18711	10.5484	22.4948	11.0242
43.6555	-116.942	450	Survey	4127	4	0	2	1	Yes	1	Negative	686.146	0.341555	237.898	3	3	1	1	3	1	.	.	3	24.0783	26.0813	9.90522	15.8584	4.94762	17.9532	31.5662	18.7033	-4.64514	2.93886	13.0118	3.10142	4.55238	17.8518	31.4885	18.5248	-4.6152	3.39901	13.5012	3.52363	0.18711	10.5484	22.4948	11.0242
43.6555	-116.942	450	Survey	4126	4	0	0	1	No	0	0	686.146	0.341555	237.898	1	5	2	1	3	3	.	1	3	24.0783	26.0813	9.90522	15.8584	4.94762	17.9532	31.5662	18.7033	-4.64514	2.93886	13.0118	3.10142	5.26672	17.1887	30.4803	18.281	-4.0309	3.04965	13.1786	3.85173	0.837727	10.0403	21.8294	11.0664
43.4711	-116.688	451	Survey	4129	1	0	2	1	Yes	1	Positive	844.925	1.41779	176.14	4	4	4	1	1	.	2	.	1	24.3111	28.9972	10.9189	17.8322	4.56439	16.4048	29.5535	17.6725	-3.80122	3.44028	13.3955	3.98863	5.26672	17.1887	30.4803	18.281	-4.0309	3.04965	13.1786	3.85173	0.837727	10.0403	21.8294	11.0664
43.4711	-116.688	451	Survey	4128	1	0	0	1	No	0	0	844.925	1.41779	176.14	4	4	4	1	1	.	2	.	1	24.3111	28.9972	10.9189	17.8322	4.56439	16.4048	29.5535	17.6725	-3.80122	3.44028	13.3955	3.98863	4.90256	16.7939	29.9186	18.0033	-3.76141	3.44725	13.5309	4.12698	0.774321	10.0447	21.7247	11.0652
43.8219	-116.979	452	Survey	4130	1	0	0	1	No	0	0	683.958	0.121028	292.041	5	3	4	1	1	.	.	.	3	27.4877	27.0963	10.4878	18.0048	4.67509	17.691	31.3014	18.4919	-4.43943	3.33606	13.2143	3.53112	4.90256	16.7939	29.9186	18.0033	-3.76141	3.44725	13.5309	4.12698	0.774321	10.0447	21.7247	11.0652
43.822	-116.979	452	Survey	4131	1	0	0	1	No	0	0	683.958	0.121028	292.041	5	5	5	1	3	3	.	2	3	27.4877	27.0963	10.4878	18.0048	4.67509	17.691	31.3014	18.4919	-4.43943	3.33606	13.2143	3.53112	4.94732	17.6413	31.1794	18.5405	-4.36694	3.08137	13.2689	3.51106	0.514605	10.2814	22.2241	11.0258
43.6758	-116.803	454	Survey	4133	4	0	6	1	Yes	1	Negative	708.099	1.01083	95.7782	4	4	4	2	2	3	2	3	1	30.1508	28.6778	10.1261	18.345	5.01456	17.6859	31.2646	18.5756	-4.37247	3.1114	13.2707	3.49015	4.94732	17.6413	31.1794	18.5405	-4.36694	3.08137	13.2689	3.51106	0.514605	10.2814	22.2241	11.0258
43.6758	-116.803	454	Survey	4132	4	0	0	1	No	0	0	708.668	1.00468	118.014	4	5	4	1	3	3	2	2	1	30.1508	28.6778	10.1261	18.345	5.01456	17.6859	31.2646	18.5756	-4.37247	3.1114	13.2707	3.49015	5.18391	17.2428	30.9174	18.3588	-4.21176	2.95957	13.0529	3.73066	0.713281	10.0221	21.9852	11.0447
43.7031	-116.513	455	Survey	4134	1	0	0	1	No	0	0	.	.	.	1	.	.	2	1	.	2	.	2	.	.	.	.	.	.	.	.	.	.	.	.	5.18391	17.2428	30.9174	18.3588	-4.21176	2.95957	13.0529	3.73066	0.713281	10.0221	21.9852	11.0447
43.7031	-116.513	455	Survey	4135	1	0	0	1	No	0	0	749.226	0.00818733	300.124	1	1	1	1	3	.	2	2	2	.	.	.	.	.	.	.	.	.	.	.	.	5.14291	16.8612	30.7163	18.2454	-4.28954	2.80479	12.7716	3.82422	0.652717	9.75296	21.744	11.0348
43.5669	-116.772	456	Survey	4137	1	0	45.5	1	Yes	1	Negative	819.237	0.132251	182.134	2	2	3	1	2	3	.	3	2	27.5903	28.6888	10.042	18.0129	5.15038	17.0007	30.1361	18.2352	-3.87496	3.56644	13.6468	4.34172	5.14291	16.8612	30.7163	18.2454	-4.28954	2.80479	12.7716	3.82422	0.652717	9.75296	21.744	11.0348
43.5669	-116.772	456	Survey	4136	1	0	0	1	No	0	0	819.152	0.502617	84.8173	.	.	.	1	1	.	2	.	2	27.5903	28.6888	10.042	18.0129	5.15038	17.0007	30.1361	18.2352	-3.87496	3.56644	13.6468	4.34172	4.93853	17.6606	31.2465	18.5644	-4.37037	3.08309	13.2565	3.50631	0.50713	10.2897	22.2515	11.0354
43.6389	-116.533	457	Survey	4138	3	0	0	1	No	0	0	757.461	0.331179	295.48	4	5	4	1	3	1	.	2	2	30.2606	31.6196	10.1559	19.8076	5.26599	17.2764	30.9355	18.378	-4.14262	2.96834	13.0851	3.70743	4.93853	17.6606	31.2465	18.5644	-4.37037	3.08309	13.2565	3.50631	0.50713	10.2897	22.2515	11.0354
43.6389	-116.533	457	Survey	4139	3	0	0	1	No	0	0	757.461	0.331179	295.48	5	3	4	1	2	3	2	2	2	30.2606	31.6196	10.1559	19.8076	5.26599	17.2764	30.9355	18.378	-4.14262	2.96834	13.0851	3.70743	5.3061	17.2122	30.6868	18.2966	-4.0936	2.98366	13.1037	3.76981	0.828713	10.0165	21.8953	11.0332
43.5311	-116.743	458	Survey	4140	1	0	0	1	No	0	0	761.093	2.00903	8.80039	2	.	2	1	1	.	2	.	3	27.5153	28.9688	10.1691	17.9414	5.08727	17.1302	30.2565	18.2313	-3.88722	3.55094	13.578	4.27737	5.3061	17.2122	30.6868	18.2966	-4.0936	2.98366	13.1037	3.76981	0.828713	10.0165	21.8953	11.0332
43.5314	-116.743	458	Survey	4141	1	0	0	1	No	0	0	760.108	2.07056	32.3286	1	1	1	1	1	.	2	.	3	27.5153	28.9688	10.1691	17.9414	5.08727	17.1302	30.2565	18.2313	-3.88722	3.55094	13.578	4.27737	5.0824	16.9017	30.7146	18.149	-4.02758	3.08995	12.964	4.08818	0.744257	9.91538	21.8393	11.1186
43.7784	-116.692	459	Survey	4143	4	0	0	1	No	0	0	759.024	3.26574	278.526	5	4	3	1	1	.	.	.	3	33.0918	31.8689	10.5763	20.0024	5.20737	17.1978	30.9403	18.3193	-4.15655	3.0075	13.0231	3.86316	5.0824	16.9017	30.7146	18.149	-4.02758	3.08995	12.964	4.08818	0.744257	9.91538	21.8393	11.1186
43.7784	-116.693	459	Survey	4142	4	0	0	1	No	0	0	757.839	2.46996	270.932	4	4	4	1	3	3	1	2	3	33.0918	31.8689	10.5763	20.0024	5.20737	17.1978	30.9403	18.3193	-4.15655	3.0075	13.0231	3.86316	4.65582	17.5578	31.1421	18.452	-4.29141	3.28138	13.0164	3.56137	0.397655	10.3437	22.0793	11.0067
43.6817	-116.689	460	Survey	4144	3	0	0	1	No	0	0	721.489	0.574095	139.849	1	1	1	1	1	.	.	2	1	33.8048	30.7503	10.1553	19.7206	4.94083	17.3709	30.9509	18.3625	-4.38897	2.90836	13.0563	3.43543	4.65582	17.5578	31.1421	18.452	-4.29141	3.28138	13.0164	3.56137	0.397655	10.3437	22.0793	11.0067
43.6817	-116.69	460	Survey	4145	3	0	0	1	No	0	0	720.71	1.42205	229.37	1	1	1	1	1	.	.	2	1	33.8048	30.7503	10.1553	19.7206	4.94083	17.3709	30.9509	18.3625	-4.38897	2.90836	13.0563	3.43543	4.53173	16.4734	29.407	17.6148	-3.72439	3.6858	13.6976	4.12992	0.593692	10.006	21.5523	10.8724
43.3213	-116.577	461	Survey	4146	4	0	0	1	No	0	0	738.61	0.377574	19.0013	1	1	1	1	2	3	1	2	4	26.0064	28.0148	10.0877	17.0293	5.30803	17.5519	30.5933	18.5212	-3.69991	3.68554	13.788	4.27047	4.53173	16.4734	29.407	17.6148	-3.72439	3.6858	13.6976	4.12992	0.593692	10.006	21.5523	10.8724
43.3213	-116.577	461	Survey	4147	4	0	0	1	No	0	0	738.61	0.377574	19.0013	1	1	1	1	2	3	1	2	4	26.0064	28.0148	10.0877	17.0293	5.30803	17.5519	30.5933	18.5212	-3.69991	3.68554	13.788	4.27047	4.99896	17.3588	30.9617	18.4078	-4.21601	3.03932	12.8829	3.67201	0.611887	10.1199	21.9223	11.0399
43.7668	-116.914	462	Survey	4149	1	10	20	1	Yes	1	.	683.961	0.251477	56.4711	1	5	1	1	3	1	.	2	3	26.456	26.5327	10.1358	16.7219	4.72498	17.7428	31.3577	18.6206	-4.4004	3.20344	12.9813	3.37105	4.99896	17.3588	30.9617	18.4078	-4.21601	3.03932	12.8829	3.67201	0.611887	10.1199	21.9223	11.0399
43.767	-116.914	462	Survey	4148	1	0	0	1	No	0	0	683.961	0.251477	56.4711	4	5	5	1	3	3	.	.	3	26.456	26.5327	10.1358	16.7219	4.72498	17.7428	31.3577	18.6206	-4.4004	3.20344	12.9813	3.37105	5.00861	17.3096	30.6561	18.2936	-4.23322	3.10864	13.2322	3.7298	0.611927	10.1296	21.9441	11.0117
43.7783	-116.787	463	Survey	4150	4	0	0	1	No	0	0	728.801	1.21049	178.612	4	5	4	2	2	3	.	.	2	30.3834	29.4228	10.3701	18.588	4.99027	17.3925	31.009	18.4088	-4.25717	3.03006	12.9913	3.72079	5.25916	17.0262	30.7015	18.2546	-4.142	2.90023	12.9841	3.71062	0.780774	9.88212	21.8428	10.9826
43.7781	-116.787	463	Survey	4151	4	0	0	1	No	0	0	728.014	1.75611	179.323	4	5	4	1	3	1	1	.	2	30.3834	29.4228	10.3701	18.588	4.99027	17.3925	31.009	18.4088	-4.25717	3.03006	12.9913	3.72079	5.25916	17.0262	30.7015	18.2546	-4.142	2.90023	12.9841	3.71062	0.780774	9.88212	21.8428	10.9826
43.5697	-116.484	465	Survey	4153	3	0	0	1	No	0	0	791.453	0.341658	250.907	3	5	4	1	3	3	.	3	3	30.7096	33.1598	10.3798	20.2701	5.28533	17.0715	30.6899	18.3256	-4.06787	2.94539	13.0442	3.80246	5.00693	17.7381	30.6348	18.5053	-4.02303	3.49132	13.5819	3.87224	0.706571	10.5407	22.1084	11.1888
43.5697	-116.484	465	Survey	4152	3	0	0	1	No	0	0	791.258	0.455918	264.044	5	1	4	1	3	1	.	2	3	30.7096	33.1598	10.3798	20.2701	5.28533	17.0715	30.6899	18.3256	-4.06787	2.94539	13.0442	3.80246	5.00693	17.7381	30.6348	18.5053	-4.02303	3.49132	13.5819	3.87224	0.706571	10.5407	22.1084	11.1888
43.8039	-116.622	466	Survey	4155	4	0	0	1	No	0	0	792.681	3.217	33.168	5	1	1	1	1	.	.	.	4	36.4728	35.7669	11.3943	22.1095	5.03963	16.8074	30.6853	18.1197	-3.95408	3.23481	13.1457	4.29745	5.01622	17.389	30.9409	18.3862	-4.32418	2.97773	13.0828	3.55744	0.572734	10.1037	22.0118	10.9718
43.8043	-116.622	466	Survey	4154	4	0	0	1	No	0	0	791.024	0.928786	48.7435	1	1	1	1	1	3	1	2	4	36.4728	35.7669	11.3943	22.1095	5.03963	16.8074	30.6853	18.1197	-3.95408	3.23481	13.1457	4.29745	5.01622	17.389	30.9409	18.3862	-4.32418	2.97773	13.0828	3.55744	0.572734	10.1037	22.0118	10.9718
43.5207	-116.714	467	Survey	4157	1	0	0	1	No	0	0	818.445	1.90998	127.765	1	1	4	1	1	.	2	.	3	27.6652	29.8314	10.4579	18.3542	5.05628	16.9467	30.1049	18.1218	-3.81281	3.56138	13.5979	4.33936	5.0711	17.2825	30.654	18.3141	-4.11823	3.27968	13.3558	3.90989	0.696799	10.2012	22.0049	11.112
43.5206	-116.714	467	Survey	4156	1	0	0	1	No	0	0	817.584	1.85767	129.563	1	1	3	1	1	.	2	.	3	27.6652	29.8314	10.4579	18.3542	5.05628	16.9467	30.1049	18.1218	-3.81281	3.56138	13.5979	4.33936	5.0711	17.2825	30.654	18.3141	-4.11823	3.27968	13.3558	3.90989	0.696799	10.2012	22.0049	11.112
43.7016	-116.673	468	Survey	4159	3	0	0	1	No	0	0	723.405	0.365995	197.679	3	1	1	1	2	3	1	3	2	33.5002	30.9223	10.2002	19.7019	4.97278	17.4195	30.972	18.3588	-4.41819	2.88277	12.9984	3.40462	4.91979	17.5763	31.1475	18.5156	-4.33092	3.065	12.9078	3.45106	0.514737	10.243	22.0277	10.9833
43.7016	-116.673	468	Survey	4158	3	0	0	1	No	0	0	723.378	0.417376	193.63	1	.	5	1	2	3	1	2	2	33.5002	30.9223	10.2002	19.7019	4.97278	17.4195	30.972	18.3588	-4.41819	2.88277	12.9984	3.40462	4.91979	17.5763	31.1475	18.5156	-4.33092	3.065	12.9078	3.45106	0.514737	10.243	22.0277	10.9833
43.7587	-116.812	469	Survey	4160	3	0	0	1	No	0	0	727.925	1.19696	272.814	3	4	5	1	2	3	2	3	3	29.1766	28.4098	10.2221	17.7902	4.91037	17.4717	31.1169	18.4833	-4.35007	3.06898	12.9859	3.50856	4.56644	16.4446	29.3006	17.5794	-3.64149	3.77346	13.8089	4.18276	0.652935	10.0362	21.5547	10.8811
43.7587	-116.813	469	Survey	4161	3	0	0	1	No	0	0	727.925	1.19696	272.814	4	1	4	1	2	3	2	3	3	29.1766	28.4098	10.2221	17.7902	4.91037	17.4717	31.1169	18.4833	-4.35007	3.06898	12.9859	3.50856	4.56644	16.4446	29.3006	17.5794	-3.64149	3.77346	13.8089	4.18276	0.652935	10.0362	21.5547	10.8811
43.4772	-116.702	470	Survey	4162	1	0	0	1	No	0	0	853.898	2.84995	172.839	1	1	1	2	2	3	.	2	3	25.3229	29.5261	10.9135	18.2031	4.66354	16.3393	29.4964	17.6717	-3.92707	3.28787	13.1678	3.85588	4.94762	17.9532	31.5662	18.7033	-4.64514	2.93886	13.0118	3.10142	0.37786	10.3666	22.289	10.9023
43.477	-116.702	470	Survey	4163	1	0	0	1	No	0	0	852.451	3.5204	174.373	1	1	5	1	2	1	.	2	3	25.3229	29.5261	10.9135	18.2031	4.66354	16.3393	29.4964	17.6717	-3.92707	3.28787	13.1678	3.85588	4.56439	16.4048	29.5535	17.6725	-3.80122	3.44028	13.3955	3.98863	0.574835	9.84757	21.4745	10.8306
43.4936	-116.553	472	Survey	4165	1	0	18	1	Yes	1	Negative	815.446	4.79452	19.8813	4	4	4	1	2	3	.	1	1	28.294	30.7192	10.3314	18.9269	5.17315	16.8911	30.2843	18.1567	-4.0157	3.03222	13.0776	3.89343	4.67509	17.691	31.3014	18.4919	-4.43943	3.33606	13.2143	3.53112	0.336914	10.4373	22.2579	11.0115
43.4936	-116.553	472	Survey	4164	1	0	0	1	No	0	0	815.446	4.79452	19.8813	5	4	5	2	3	1	2	2	1	28.294	30.7192	10.3314	18.9269	5.17315	16.8911	30.2843	18.1567	-4.0157	3.03222	13.0776	3.89343	4.67509	17.691	31.3014	18.4919	-4.43943	3.33606	13.2143	3.53112	0.336914	10.4373	22.2579	11.0115
43.8729	-116.967	473	Survey	4167	4	0	2	1	Yes	1	Negative	690.973	0.0311093	26.421	4	4	4	1	2	3	.	2	4	30.1427	27.7878	10.7447	19.0852	4.61487	17.6537	31.2893	18.4183	-4.60712	3.29068	13.4109	3.55345	5.01456	17.6859	31.2646	18.5756	-4.37247	3.1114	13.2707	3.49015	0.54563	10.3183	22.2676	11.0329
43.8731	-116.967	473	Survey	4166	4	0	0	1	No	0	0	690.973	0.0311093	26.421	1	3	3	1	2	3	.	3	1	30.1427	27.7878	10.7447	19.0852	4.61487	17.6537	31.2893	18.4183	-4.60712	3.29068	13.4109	3.55345	.	.	.	.	.	.	.	.	.	.	.	.
43.4157	-116.604	474	Survey	4169	1	0	0	1	No	0	0	852.679	2.21677	29.1011	4	4	3	1	1	.	2	.	3	22.9094	28.0363	10.7907	17.2567	4.55645	16.3326	29.3357	17.5734	-3.7488	3.55517	13.5971	4.06927	.	.	.	.	.	.	.	.	.	.	.	.
43.4158	-116.604	474	Survey	4168	1	0	0	1	No	0	0	851.707	2.18353	29.0255	3	4	3	1	1	.	2	.	3	22.9094	28.0363	10.7907	17.2567	4.55645	16.3326	29.3357	17.5734	-3.7488	3.55517	13.5971	4.06927	5.15038	17.0007	30.1361	18.2352	-3.87496	3.56644	13.6468	4.34172	0.848263	10.2043	21.8915	11.2884
43.7415	-116.898	475	Survey	4171	2	0	0	1	No	0	0	686.758	0.411489	45.2037	4	4	5	.	.	.	.	.	4	27.0278	27.0349	10.1972	16.9503	4.77234	17.7817	31.4028	18.6299	-4.46118	3.15575	13.0598	3.39257	5.26599	17.2764	30.9355	18.378	-4.14262	2.96834	13.0851	3.70743	0.784035	10.041	22.0103	11.0427
43.7415	-116.897	475	Survey	4170	2	0	0	1	No	0	0	686.527	0.779836	61.5096	1	1	1	.	.	.	.	.	4	27.0278	27.0349	10.1972	16.9503	4.77234	17.7817	31.4028	18.6299	-4.46118	3.15575	13.0598	3.39257	5.26599	17.2764	30.9355	18.378	-4.14262	2.96834	13.0851	3.70743	0.784035	10.041	22.0103	11.0427
43.7736	-116.713	476	Survey	4173	4	0	0	1	No	0	0	752.368	1.38184	167.585	3	5	5	1	2	3	1	2	2	32.6956	31.2587	10.4399	19.6433	5.17396	17.3438	30.9945	18.3982	-4.19555	3.01121	13.0474	3.7768	5.08727	17.1302	30.2565	18.2313	-3.88722	3.55094	13.578	4.27737	0.812114	10.2627	21.9173	11.2543
43.7736	-116.712	476	Survey	4172	4	0	0	1	No	0	0	752.368	1.38184	167.585	4	4	5	1	1	3	1	2	2	32.6956	31.2587	10.4399	19.6433	5.17396	17.3438	30.9945	18.3982	-4.19555	3.01121	13.0474	3.7768	5.08727	17.1302	30.2565	18.2313	-3.88722	3.55094	13.578	4.27737	0.812114	10.2627	21.9173	11.2543
43.8485	-116.959	478	Survey	4174	3	0	0	1	No	0	0	700.356	2.06735	15.564	4	4	4	1	2	3	.	3	4	28.9146	27.7611	10.6391	18.5806	4.6231	17.6045	31.2319	18.4293	-4.52702	3.21161	13.2391	3.51664	5.20737	17.1978	30.9403	18.3193	-4.15655	3.0075	13.0231	3.86316	0.750737	10.0222	21.9817	11.0912
43.8485	-116.959	478	Survey	4175	3	0	0	1	No	0	0	700.356	2.06735	15.564	.	.	.	1	3	3	2	2	4	28.9146	27.7611	10.6391	18.5806	4.6231	17.6045	31.2319	18.4293	-4.52702	3.21161	13.2391	3.51664	5.20737	17.1978	30.9403	18.3193	-4.15655	3.0075	13.0231	3.86316	0.750737	10.0222	21.9817	11.0912
43.7579	-116.573	480	Survey	4176	4	0	0	1	No	0	0	776.51	2.40347	197.659	4	4	4	1	3	1	2	.	3	34.2162	33.634	10.9942	20.9329	5.12158	16.9824	30.7546	18.1974	-4.11286	2.95454	12.9461	3.94258	4.94083	17.3709	30.9509	18.3625	-4.38897	2.90836	13.0563	3.43543	0.500967	10.0594	22.0036	10.899
43.7579	-116.573	480	Survey	4177	4	0	0	1	No	0	0	780.066	9.40163	135.532	1	.	.	1	.	3	.	2	3	34.2162	33.634	10.9942	20.9329	5.12158	16.9824	30.7546	18.1974	-4.11286	2.95454	12.9461	3.94258	4.94083	17.3709	30.9509	18.3625	-4.38897	2.90836	13.0563	3.43543	0.500967	10.0594	22.0036	10.899
43.5032	-116.488	481	Survey	4178	1	0	0	1	No	0	0	803.371	0.969976	161.444	.	3	5	1	1	.	2	.	2	29.495	31.4608	10.3693	19.1621	5.32875	17.1215	30.5398	18.3428	-3.95798	3.0387	13.1024	3.99872	5.30803	17.5519	30.5933	18.5212	-3.69991	3.68554	13.788	4.27047	1.01224	10.5442	22.1906	11.3958
43.5029	-116.488	481	Survey	4179	1	0	0	1	No	0	0	802.835	0.977086	176.053	1	4	5	2	2	3	.	2	2	29.495	31.4608	10.3693	19.1621	5.32875	17.1215	30.5398	18.3428	-3.95798	3.0387	13.1024	3.99872	5.30803	17.5519	30.5933	18.5212	-3.69991	3.68554	13.788	4.27047	1.01224	10.5442	22.1906	11.3958
43.4394	-116.633	482	Survey	4181	1	0	0	1	No	0	0	826.833	0.660696	180.54	4	4	4	1	1	.	2	.	2	20.9152	26.6792	10.7671	16.6505	4.63918	16.5169	29.5003	17.6423	-3.68418	3.65498	13.7372	4.18801	4.72498	17.7428	31.3577	18.6206	-4.4004	3.20344	12.9813	3.37105	0.381855	10.3966	22.1695	10.9958
43.4394	-116.633	482	Survey	4180	1	0	0	1	No	0	0	826.881	0.635561	172.188	3	3	3	1	1	.	2	.	2	20.9152	26.6792	10.7671	16.6505	4.63918	16.5169	29.5003	17.6423	-3.68418	3.65498	13.7372	4.18801	4.99027	17.3925	31.009	18.4088	-4.25717	3.03006	12.9913	3.72079	0.587899	10.1311	22.0002	11.0648
43.7271	-116.933	483	Survey	4182	2	0	0	1	No	0	0	720.6	2.95687	267.697	5	5	5	1	1	.	.	.	3	26.9583	27.5939	10.2396	17.1294	4.90876	17.5959	31.1528	18.5278	-4.42732	2.97618	12.7538	3.32093	4.99027	17.3925	31.009	18.4088	-4.25717	3.03006	12.9913	3.72079	0.587899	10.1311	22.0002	11.0648
43.727	-116.933	483	Survey	4183	2	0	0	1	No	0	0	720.792	2.15764	285.091	4	4	5	1	3	1	.	.	3	26.9583	27.5939	10.2396	17.1294	4.90876	17.5959	31.1528	18.5278	-4.42732	2.97618	12.7538	3.32093	5.28533	17.0715	30.6899	18.3256	-4.06787	2.94539	13.0442	3.80246	0.829785	9.92719	21.867	11.064
43.8031	-116.883	484	Survey	4185	1	0	0	1	No	0	0	743.356	3.44256	231.548	4	1	5	2	3	3	.	2	4	27.8994	28.7779	10.2934	17.6281	4.90559	17.2315	30.7582	18.3096	-4.23507	2.88474	12.48	3.45397	5.28533	17.0715	30.6899	18.3256	-4.06787	2.94539	13.0442	3.80246	0.829785	9.92719	21.867	11.064
43.8034	-116.883	484	Survey	4184	1	0	0	1	No	0	0	744.404	3.44675	235.018	4	4	4	2	3	3	.	2	4	27.8994	28.7779	10.2934	17.6281	4.90559	17.2315	30.7582	18.3096	-4.23507	2.88474	12.48	3.45397	5.03963	16.8074	30.6853	18.1197	-3.95408	3.23481	13.1457	4.29745	0.759692	9.94035	21.9155	11.2086
43.4608	-116.475	485	Survey	4187	1	0	0	1	No	0	0	824.523	4.77825	43.8931	5	5	1	2	3	3	.	3	4	29.2997	31.598	10.4853	19.0005	5.29932	17.0193	30.4325	18.3302	-3.91995	3.01475	13.0686	3.99907	5.03963	16.8074	30.6853	18.1197	-3.95408	3.23481	13.1457	4.29745	0.759692	9.94035	21.9155	11.2086
43.4608	-116.477	485	Survey	4186	1	0	0	1	No	0	0	828.622	1.57573	182.96	1	1	1	1	3	3	.	2	4	29.2997	31.598	10.4853	19.0005	5.29932	17.0193	30.4325	18.3302	-3.91995	3.01475	13.0686	3.99907	5.05628	16.9467	30.1049	18.1218	-3.81281	3.56138	13.5979	4.33936	0.828652	10.1768	21.8514	11.2306
43.6563	-116.783	489	Survey	4189	4	0	0	1	No	0	0	735.882	0.652542	48.8911	4	5	4	1	1	.	2	.	3	29.9256	29.0876	10.1195	18.5106	5.00637	17.4956	30.9628	18.4492	-4.29785	3.18098	13.3343	3.71359	5.05628	16.9467	30.1049	18.1218	-3.81281	3.56138	13.5979	4.33936	0.828652	10.1768	21.8514	11.2306
43.6563	-116.782	489	Survey	4188	4	0	0	1	No	0	0	735.882	0.652542	48.8911	5	4	1	1	1	.	2	.	3	29.9256	29.0876	10.1195	18.5106	5.00637	17.4956	30.9628	18.4492	-4.29785	3.18098	13.3343	3.71359	4.97278	17.4195	30.972	18.3588	-4.41819	2.88277	12.9984	3.40462	0.505995	10.0717	21.9852	10.8817
43.6164	-116.713	490	Survey	4191	4	0	20	1	Yes	1	Negative	762.945	0.233604	326.572	4	4	4	1	1	.	2	2	1	30.19	29.9409	9.99758	18.8547	5.14354	17.1741	30.4815	18.266	-4.13829	3.12567	13.2364	3.84682	4.97278	17.4195	30.972	18.3588	-4.41819	2.88277	12.9984	3.40462	0.505995	10.0717	21.9852	10.8817
43.6164	-116.713	490	Survey	4190	4	0	0	1	No	0	0	762.945	0.233604	326.572	5	5	5	1	1	.	2	.	1	30.19	29.9409	9.99758	18.8547	5.14354	17.1741	30.4815	18.266	-4.13829	3.12567	13.2364	3.84682	4.91037	17.4717	31.1169	18.4833	-4.35007	3.06898	12.9859	3.50856	0.500284	10.1909	22.0514	10.9959
43.5317	-116.679	491	Survey	4192	1	0	0	1	No	0	0	788.355	3.06513	355.14	4	4	4	1	1	.	2	.	2	28.0871	29.9482	10.3341	18.5068	5.11491	17.1097	30.3196	18.2354	-3.96342	3.28201	13.3443	4.0454	4.91037	17.4717	31.1169	18.4833	-4.35007	3.06898	12.9859	3.50856	0.500284	10.1909	22.0514	10.9959
43.5318	-116.679	491	Survey	4193	1	0	0	1	No	0	0	787.151	2.02827	355.36	4	4	4	1	1	.	2	.	2	28.0871	29.9482	10.3341	18.5068	5.11491	17.1097	30.3196	18.2354	-3.96342	3.28201	13.3443	4.0454	4.66354	16.3393	29.4964	17.6717	-3.92707	3.28787	13.1678	3.85588	0.567636	9.73926	21.3321	10.7638
43.7201	-116.953	492	Survey	4194	1	0	0	1	No	0	0	735.208	2.03772	329.916	4	5	4	1	3	1	.	2	3	26.9268	27.6707	10.3211	17.1857	4.90426	17.6295	31.1496	18.5329	-4.4418	2.95458	12.72	3.29615	4.66354	16.3393	29.4964	17.6717	-3.92707	3.28787	13.1678	3.85588	0.567636	9.73926	21.3321	10.7638
43.7198	-116.953	492	Survey	4195	1	0	0	1	No	0	0	735.829	1.34071	319.983	2	2	2	1	3	1	2	2	3	26.9268	27.6707	10.3211	17.1857	4.90426	17.6295	31.1496	18.5329	-4.4418	2.95458	12.72	3.29615	5.17315	16.8911	30.2843	18.1567	-4.0157	3.03222	13.0776	3.89343	0.794608	9.88167	21.681	11.0251
43.6698	-116.79	493	Survey	4197	4	0	0	1	No	0	0	706.881	0.409701	355.12	5	1	5	1	2	3	.	3	1	30.3697	28.9113	10.1163	18.4822	5.0298	17.654	31.1871	18.5728	-4.35289	3.11421	13.3096	3.54145	4.61487	17.6537	31.2893	18.4183	-4.60712	3.29068	13.4109	3.55345	0.220352	10.3935	22.3501	10.9859
43.6696	-116.79	493	Survey	4196	4	0	0	1	No	0	0	706.881	0.409701	355.12	3	3	5	2	2	3	.	1	1	30.3697	28.9113	10.1163	18.4822	5.0298	17.654	31.1871	18.5728	-4.35289	3.11421	13.3096	3.54145	4.55645	16.3326	29.3357	17.5734	-3.7488	3.55517	13.5971	4.06927	0.596161	9.86934	21.4664	10.8214
43.5903	-116.763	494	Survey	4198	1	0	0	1	No	0	0	774.423	1.01482	56.2515	4	4	4	1	1	.	2	.	3	28.1324	28.6384	10.0388	18.2146	5.17788	17.2251	30.3357	18.2971	-3.96503	3.46573	13.651	4.21362	4.55645	16.3326	29.3357	17.5734	-3.7488	3.55517	13.5971	4.06927	0.596161	9.86934	21.4664	10.8214
43.5903	-116.762	494	Survey	4199	1	0	0	1	No	0	0	774.423	1.01482	56.2515	4	4	4	1	3	1	2	2	3	28.1324	28.6384	10.0388	18.2146	5.17788	17.2251	30.3357	18.2971	-3.96503	3.46573	13.651	4.21362	4.77234	17.7817	31.4028	18.6299	-4.46118	3.15575	13.0598	3.39257	0.375374	10.3917	22.2313	11.0112
43.5102	-116.611	495	Survey	4201	1	0	1	1	Yes	1	Negative	778.243	0.560772	253.83	5	4	4	1	3	3	.	2	2	27.4735	30.1033	10.3045	18.6629	5.22286	17.1116	30.4104	18.2303	-4.00351	3.16599	13.2742	3.90108	4.77234	17.7817	31.4028	18.6299	-4.46118	3.15575	13.0598	3.39257	0.375374	10.3917	22.2313	11.0112
43.5102	-116.611	495	Survey	4200	1	0	0	1	No	0	0	778.243	0.560772	253.83	4	5	3	.	3	3	.	2	2	27.4735	30.1033	10.3045	18.6629	5.22286	17.1116	30.4104	18.2303	-4.00351	3.16599	13.2742	3.90108	5.17396	17.3438	30.9945	18.3982	-4.19555	3.01121	13.0474	3.7768	0.715243	10.0983	22.021	11.0875
43.735	-116.533	496	Survey	4203	3	0	0	1	No	0	0	800.984	1.61588	121.434	.	.	.	1	.	.	.	.	4	33.5611	33.779	11.0073	20.8083	5.16585	16.9412	30.734	18.2366	-4.2943	2.79657	12.7899	3.72414	5.17396	17.3438	30.9945	18.3982	-4.19555	3.01121	13.0474	3.7768	0.715243	10.0983	22.021	11.0875
43.735	-116.533	496	Survey	4202	3	0	0	1	No	0	0	800.984	1.61588	121.434	4	4	.	1	2	3	.	3	4	33.5611	33.779	11.0073	20.8083	5.16585	16.9412	30.734	18.2366	-4.2943	2.79657	12.7899	3.72414	4.6231	17.6045	31.2319	18.4293	-4.52702	3.21161	13.2391	3.51664	0.265892	10.3312	22.2355	10.973
43.776	-116.879	497	Survey	4205	1	0	0	1	No	0	0	713.885	1.06438	313.526	4	4	5	1	1	.	.	.	4	27.6506	27.5558	10.188	17.1699	4.84008	17.4779	31.1018	18.4599	-4.35521	3.05496	12.8701	3.49685	4.6231	17.6045	31.2319	18.4293	-4.52702	3.21161	13.2391	3.51664	0.265892	10.3312	22.2355	10.973
43.776	-116.879	497	Survey	4204	1	0	0	1	No	0	0	713.37	1.04279	315.822	4	4	4	1	1	.	.	.	4	27.6506	27.5558	10.188	17.1699	4.84008	17.4779	31.1018	18.4599	-4.35521	3.05496	12.8701	3.49685	5.12158	16.9824	30.7546	18.1974	-4.11286	2.95454	12.9461	3.94258	0.72554	9.88812	21.8504	11.07
43.6129	-116.628	498	Survey	4206	2	0	0	1	No	0	0	744.659	1.05162	210.255	5	5	5	1	1	.	.	.	4	30.1568	30.5816	9.90623	19.6409	5.1295	17.2562	30.8873	18.288	-4.25115	2.78148	12.8711	3.46453	5.12158	16.9824	30.7546	18.1974	-4.11286	2.95454	12.9461	3.94258	0.72554	9.88812	21.8504	11.07
43.6129	-116.629	498	Survey	4207	2	0	0	1	No	0	0	743.226	1.89475	242.798	5	5	5	1	1	.	.	.	4	30.1568	30.5816	9.90623	19.6409	5.1295	17.2562	30.8873	18.288	-4.25115	2.78148	12.8711	3.46453	5.32875	17.1215	30.5398	18.3428	-3.95798	3.0387	13.1024	3.99872	0.90344	9.99862	21.8211	11.1707
43.551	-116.713	499	Survey	4208	2	0	1	1	Yes	1	Negative	775.014	0.655138	93.7937	4	5	4	1	1	.	2	.	3	28.148	29.3537	10.1411	18.2567	5.15409	17.1461	30.251	18.24	-3.93241	3.40479	13.4812	4.15119	5.32875	17.1215	30.5398	18.3428	-3.95798	3.0387	13.1024	3.99872	0.90344	9.99862	21.8211	11.1707
43.551	-116.713	499	Survey	4209	2	0	1	1	Yes	1	Negative	774.94	0.092569	102.389	1	1	1	1	1	.	2	.	3	28.148	29.3537	10.1411	18.2567	5.15409	17.1461	30.251	18.24	-3.93241	3.40479	13.4812	4.15119	4.63918	16.5169	29.5003	17.6423	-3.68418	3.65498	13.7372	4.18801	0.671108	10.0107	21.6187	10.9152
43.7526	-116.884	501	Survey	4210	1	0	0	1	No	0	0	693.136	1.98129	191.793	4	4	4	1	1	.	.	.	1	27.1886	27.0385	10.1928	16.9595	4.76775	17.7357	31.3564	18.6135	-4.46886	3.13387	13.0295	3.39782	4.63918	16.5169	29.5003	17.6423	-3.68418	3.65498	13.7372	4.18801	0.671108	10.0107	21.6187	10.9152
43.7526	-116.885	501	Survey	4211	1	0	0	1	No	0	0	692.51	2.66604	196.165	5	5	5	1	2	3	.	3	1	27.1886	27.0385	10.1928	16.9595	4.76775	17.7357	31.3564	18.6135	-4.46886	3.13387	13.0295	3.39782	4.90876	17.5959	31.1528	18.5278	-4.42732	2.97618	12.7538	3.32093	0.460949	10.2087	21.9533	10.9244
43.6068	-116.615	502	Survey	4213	2	0	0	1	No	0	0	747.067	0.276515	271.458	5	5	5	1	1	.	.	.	4	29.3945	30.8188	9.82044	19.7358	5.29897	17.4287	31.0341	18.4275	-4.20483	2.85924	12.9828	3.53903	4.90876	17.5959	31.1528	18.5278	-4.42732	2.97618	12.7538	3.32093	0.460949	10.2087	21.9533	10.9244
43.6066	-116.615	502	Survey	4212	2	0	0	1	No	0	0	747.067	0.267025	270.541	5	5	5	1	3	3	.	2	4	29.3945	30.8188	9.82044	19.7358	5.29897	17.4287	31.0341	18.4275	-4.20483	2.85924	12.9828	3.53903	4.90559	17.2315	30.7582	18.3096	-4.23507	2.88474	12.48	3.45397	0.551574	9.98103	21.6191	10.8818
43.5396	-116.553	503	Survey	4214	3	0	0	1	No	0	0	768.877	0.298511	24.4333	5	5	5	2	1	.	.	.	2	29.8472	31.6469	10.1118	19.7575	5.29697	17.2166	30.7036	18.3006	-4.11181	3.0082	13.0778	3.73695	4.90559	17.2315	30.7582	18.3096	-4.23507	2.88474	12.48	3.45397	0.551574	9.98103	21.6191	10.8818
43.5396	-116.553	503	Survey	4215	3	0	0	1	No	0	0	768.877	0.298511	24.4333	5	5	5	1	3	1	.	2	2	29.8472	31.6469	10.1118	19.7575	5.29697	17.2166	30.7036	18.3006	-4.11181	3.0082	13.0778	3.73695	5.29932	17.0193	30.4325	18.3302	-3.91995	3.01475	13.0686	3.99907	0.905665	9.9357	21.7505	11.1646
43.8076	-116.88	504	Survey	4216	2	0	0	1	No	0	0	.	.	.	4	4	1	1	.	.	.	.	4	27.8994	28.7779	10.2934	17.6281	4.90559	17.2315	30.7582	18.3096	-4.23507	2.88474	12.48	3.45397	5.29932	17.0193	30.4325	18.3302	-3.91995	3.01475	13.0686	3.99907	0.905665	9.9357	21.7505	11.1646
43.8057	-116.88	504	Survey	4217	2	0	0	1	No	0	0	769.946	4.34718	205.164	1	4	5	1	3	3	.	2	4	27.8994	28.7779	10.2934	17.6281	4.90559	17.2315	30.7582	18.3096	-4.23507	2.88474	12.48	3.45397	5.00637	17.4956	30.9628	18.4492	-4.29785	3.18098	13.3343	3.71359	0.577286	10.2583	22.1485	11.0814
43.4881	-116.675	505	Survey	4219	1	0	10	1	Yes	1	Negative	836.17	0.870857	63.7809	3	3	3	1	3	1	2	.	1	24.9073	29.2832	10.9012	18.0068	4.66052	16.5334	29.6399	17.7716	-3.73342	3.51202	13.4615	4.14259	5.00637	17.4956	30.9628	18.4492	-4.29785	3.18098	13.3343	3.71359	0.577286	10.2583	22.1485	11.0814
43.4881	-116.675	505	Survey	4218	1	0	0	1	No	0	0	836.17	0.870857	63.7809	4	4	4	1	3	1	2	.	1	24.9073	29.2832	10.9012	18.0068	4.66052	16.5334	29.6399	17.7716	-3.73342	3.51202	13.4615	4.14259	5.14354	17.1741	30.4815	18.266	-4.13829	3.12567	13.2364	3.84682	0.72588	10.0703	21.859	11.0564
43.6823	-116.972	506	Survey	4221	1	0	0	1	No	0	0	700.666	0.500176	272.819	1	5	3	1	3	3	.	2	3	25.587	26.8365	10.2533	16.7366	4.9678	17.8803	31.46	18.7104	-4.60611	2.97308	12.9603	3.17208	5.11491	17.1097	30.3196	18.2354	-3.96342	3.28201	13.3443	4.0454	0.789866	10.1187	21.832	11.1404
43.6823	-116.972	506	Survey	4220	1	0	0	1	No	0	0	700.33	0.62394	274.074	1	5	3	1	3	1	.	2	3	25.587	26.8365	10.2533	16.7366	4.9678	17.8803	31.46	18.7104	-4.60611	2.97308	12.9603	3.17208	5.11491	17.1097	30.3196	18.2354	-3.96342	3.28201	13.3443	4.0454	0.789866	10.1187	21.832	11.1404
43.7781	-116.811	507	Survey	4223	4	0	0	1	No	0	0	737.829	1.57221	53.2965	4	4	4	1	3	1	2	.	2	29.8851	29.1489	10.3627	18.4596	4.99896	17.3588	30.9617	18.4078	-4.21601	3.03932	12.8829	3.67201	4.90426	17.6295	31.1496	18.5329	-4.4418	2.95458	12.72	3.29615	0.451872	10.2148	21.9348	10.9145
43.7782	-116.811	507	Survey	4222	4	0	0	1	No	0	0	736.371	2.03758	56.1368	4	5	1	1	3	1	2	.	2	29.8851	29.1489	10.3627	18.4596	4.99896	17.3588	30.9617	18.4078	-4.21601	3.03932	12.8829	3.67201	4.90426	17.6295	31.1496	18.5329	-4.4418	2.95458	12.72	3.29615	0.451872	10.2148	21.9348	10.9145
43.7641	-116.758	509	Survey	4225	4	0	0	1	No	0	0	766.588	2.93796	304.253	1	1	1	1	3	3	1	2	4	31.636	30.1281	10.3389	19.1151	5.07704	17.2151	30.8243	18.3208	-4.1137	3.01574	13.0426	3.90273	5.0298	17.654	31.1871	18.5728	-4.35289	3.11421	13.3096	3.54145	0.563615	10.3039	22.2483	11.0571
43.7644	-116.758	509	Survey	4224	4	0	0	1	No	0	0	764.781	3.62972	332.517	1	1	1	1	2	3	1	2	4	31.636	30.1281	10.3389	19.1151	5.07704	17.2151	30.8243	18.3208	-4.1137	3.01574	13.0426	3.90273	5.0298	17.654	31.1871	18.5728	-4.35289	3.11421	13.3096	3.54145	0.563615	10.3039	22.2483	11.0571
43.5429	-116.62	510	Survey	4227	3	0	0	1	No	0	0	781.593	1.71244	124.861	1	5	5	1	2	3	.	3	4	28.8924	30.626	10.1957	19.0929	5.25224	17.1304	30.4697	18.2397	-4.05625	3.09307	13.1808	3.86875	5.17788	17.2251	30.3357	18.2971	-3.96503	3.46573	13.651	4.21362	0.826326	10.2658	21.9933	11.2553
43.5391	-116.62	510	Survey	4226	3	0	0	1	No	0	0	774.324	3.67848	193.934	1	5	5	1	2	3	.	3	4	28.8924	30.626	10.1957	19.0929	5.25224	17.1304	30.4697	18.2397	-4.05625	3.09307	13.1808	3.86875	5.17788	17.2251	30.3357	18.2971	-3.96503	3.46573	13.651	4.21362	0.826326	10.2658	21.9933	11.2553
43.5888	-116.803	511	Survey	4229	1	0	0	1	No	0	0	720.632	1.32521	255.443	3	3	3	1	2	3	2	2	3	25.7388	26.5801	9.8792	16.7063	5.04672	17.6594	30.8567	18.5139	-4.1228	3.36651	13.5813	3.86846	5.22286	17.1116	30.4104	18.2303	-4.00351	3.16599	13.2742	3.90108	0.827675	10.0604	21.8423	11.0657
43.5885	-116.803	511	Survey	4228	1	0	0	1	No	0	0	720.539	1.2314	264.259	1	2	5	1	2	1	2	2	3	25.7388	26.5801	9.8792	16.7063	5.04672	17.6594	30.8567	18.5139	-4.1228	3.36651	13.5813	3.86846	5.16585	16.9412	30.734	18.2366	-4.2943	2.79657	12.7899	3.72414	0.662602	9.78887	21.762	10.9803
43.7201	-116.867	512	Survey	4231	4	0	0	1	No	0	0	691.978	0.415393	344.737	5	5	5	1	1	.	.	.	3	27.6321	27.4865	10.1619	17.1794	4.82445	17.7391	31.3924	18.6105	-4.45878	3.13294	13.1178	3.36643	5.16585	16.9412	30.734	18.2366	-4.2943	2.79657	12.7899	3.72414	0.662602	9.78887	21.762	10.9803
43.7198	-116.867	512	Survey	4230	4	0	0	1	No	0	0	692.255	0.559232	337.398	1	5	5	1	1	.	.	.	3	27.6321	27.4865	10.1619	17.1794	4.82445	17.7391	31.3924	18.6105	-4.45878	3.13294	13.1178	3.36643	4.84008	17.4779	31.1018	18.4599	-4.35521	3.05496	12.8701	3.49685	0.46153	10.1875	21.9859	10.9784
43.4665	-116.653	513	Survey	4233	1	0	6	1	Yes	1	Positive	837.045	2.04909	96.4015	4	5	4	1	3	1	2	2	1	22.1875	27.7081	10.8161	17.1389	4.71364	16.5792	29.6147	17.751	-3.66688	3.6965	13.7415	4.24838	4.84008	17.4779	31.1018	18.4599	-4.35521	3.05496	12.8701	3.49685	0.46153	10.1875	21.9859	10.9784
43.4667	-116.653	513	Survey	4232	1	0	10	1	Yes	1	Positive	837.263	2.01273	114.842	4	4	3	1	3	1	2	2	1	22.1875	27.7081	10.8161	17.1389	4.71364	16.5792	29.6147	17.751	-3.66688	3.6965	13.7415	4.24838	5.1295	17.2562	30.8873	18.288	-4.25115	2.78148	12.8711	3.46453	0.666455	9.9374	21.8792	10.8762
43.6343	-116.519	514	Survey	4234	4	0	0	1	No	0	0	762.305	0.844344	225.74	.	.	3	.	1	.	2	.	2	30.4161	31.9651	10.1566	19.9609	5.26207	17.2472	30.8781	18.3442	-4.17599	2.94932	13.0525	3.68104	5.1295	17.2562	30.8873	18.288	-4.25115	2.78148	12.8711	3.46453	0.666455	9.9374	21.8792	10.8762
43.6341	-116.519	514	Survey	4235	4	0	0	1	No	0	0	761.98	0.796113	217.367	4	4	4	1	1	.	2	.	2	30.4161	31.9651	10.1566	19.9609	5.26207	17.2472	30.8781	18.3442	-4.17599	2.94932	13.0525	3.68104	4.76775	17.7357	31.3564	18.6135	-4.46886	3.13387	13.0295	3.39782	0.36886	10.3561	22.193	11.0057
43.4263	-116.593	515	Survey	4236	1	0	0	1	No	0	0	827.541	1.77255	325.653	4	4	4	1	1	.	2	.	3	22.7024	27.9308	10.7655	17.1568	4.72044	16.6043	29.6593	17.802	-3.66406	3.66278	13.7928	4.27242	4.76775	17.7357	31.3564	18.6135	-4.46886	3.13387	13.0295	3.39782	0.36886	10.3561	22.193	11.0057
43.4263	-116.59	515	Survey	4237	1	0	0	1	No	0	0	830.503	0.939542	358.093	3	3	4	1	2	3	.	2	3	22.7024	27.9308	10.7655	17.1568	4.72044	16.6043	29.6593	17.802	-3.66406	3.66278	13.7928	4.27242	5.29897	17.4287	31.0341	18.4275	-4.20483	2.85924	12.9828	3.53903	0.775359	10.0623	22.0084	10.9833
43.7101	-116.942	516	Survey	4239	1	0	0	1	No	0	0	741.32	0.349341	28.2176	4	5	3	1	1	.	2	.	3	26.9995	27.8786	10.2218	17.1936	4.95995	17.5351	31.1006	18.4641	-4.39435	2.93633	12.6905	3.27694	5.29897	17.4287	31.0341	18.4275	-4.20483	2.85924	12.9828	3.53903	0.775359	10.0623	22.0084	10.9833
43.7101	-116.942	516	Survey	4238	1	0	0	1	No	0	0	741.246	0.369673	27.5589	2	4	4	1	3	3	.	2	3	26.9995	27.8786	10.2218	17.1936	4.95995	17.5351	31.1006	18.4641	-4.39435	2.93633	12.6905	3.27694	5.29697	17.2166	30.7036	18.3006	-4.11181	3.0082	13.0778	3.73695	0.815721	10.0312	21.8907	11.0188
43.5315	-116.714	517	Survey	4240	1	0	0	1	No	0	0	786.887	0.616683	31.162	4	4	4	1	1	.	2	.	3	27.8118	29.7454	10.3606	18.3539	5.11249	17.0024	30.193	18.1838	-3.818	3.52633	13.5777	4.32352	5.29697	17.2166	30.7036	18.3006	-4.11181	3.0082	13.0778	3.73695	0.815721	10.0312	21.8907	11.0188
43.5314	-116.714	517	Survey	4241	1	0	0	1	No	0	0	786.887	0.616683	31.162	3	.	3	1	1	.	2	.	3	27.8118	29.7454	10.3606	18.3539	5.11249	17.0024	30.193	18.1838	-3.818	3.52633	13.5777	4.32352	4.90559	17.2315	30.7582	18.3096	-4.23507	2.88474	12.48	3.45397	0.551574	9.98103	21.6191	10.8818
43.3722	-116.524	518	Survey	4242	1	0	0	1	No	0	0	821.058	1.85749	134.882	1	1	5	1	1	.	.	.	2	25.7625	29.5454	10.3441	17.5789	5.12247	17.0164	30.386	18.2918	-3.60193	3.65855	13.7347	4.4849	4.90559	17.2315	30.7582	18.3096	-4.23507	2.88474	12.48	3.45397	0.551574	9.98103	21.6191	10.8818
43.3719	-116.524	518	Survey	4243	1	0	0	1	No	0	0	817.851	3.33667	165.846	1	4	4	1	1	.	.	.	2	25.7625	29.5454	10.3441	17.5789	5.12247	17.0164	30.386	18.2918	-3.60193	3.65855	13.7347	4.4849	4.66052	16.5334	29.6399	17.7716	-3.73342	3.51202	13.4615	4.14259	0.658052	9.94996	21.5507	10.9571
43.7217	-116.912	519	Survey	4245	3	0	0	1	No	0	0	733.01	1.87756	238.475	1	1	1	1	1	.	.	.	1	27.1956	27.833	10.2238	17.1798	4.92713	17.5402	31.1176	18.5011	-4.30603	3.04917	12.8691	3.44241	4.9678	17.8803	31.46	18.7104	-4.60611	2.97308	12.9603	3.17208	0.408255	10.3486	22.2102	10.9412
43.7217	-116.913	519	Survey	4244	3	0	0	1	No	0	0	711.5	11.224	254.91	1	1	1	1	3	1	.	2	1	27.1956	27.833	10.2238	17.1798	4.92713	17.5402	31.1176	18.5011	-4.30603	3.04917	12.8691	3.44241	4.9678	17.8803	31.46	18.7104	-4.60611	2.97308	12.9603	3.17208	0.408255	10.3486	22.2102	10.9412
43.7787	-116.631	520	Survey	4247	4	0	0	1	No	0	0	781.322	2.58634	192.298	4	4	5	1	3	3	1	2	4	34.3696	33.4857	10.8992	20.9306	5.07262	17.0085	30.8454	18.2353	-4.13082	3.02475	12.8638	3.94519	4.99896	17.3588	30.9617	18.4078	-4.21601	3.03932	12.8829	3.67201	0.611887	10.1199	21.9223	11.0399
43.7787	-116.632	520	Survey	4246	4	0	0	1	No	0	0	781.388	3.11161	198.02	5	3	5	1	1	3	1	2	4	34.3696	33.4857	10.8992	20.9306	5.07262	17.0085	30.8454	18.2353	-4.13082	3.02475	12.8638	3.94519	4.99896	17.3588	30.9617	18.4078	-4.21601	3.03932	12.8829	3.67201	0.611887	10.1199	21.9223	11.0399
43.702	-116.962	521	Survey	4248	1	0	0	1	No	0	0	708.66	0.284213	192.074	4	4	4	1	1	.	.	.	3	26.3715	27.3189	10.3184	17.0586	4.97992	17.8483	31.3961	18.6926	-4.5007	3.00426	12.9503	3.2757	5.07704	17.2151	30.8243	18.3208	-4.1137	3.01574	13.0426	3.90273	0.700774	10.0338	21.9335	11.1118
43.702	-116.962	521	Survey	4249	1	0	0	1	No	0	0	708.66	0.284213	192.074	4	4	4	1	3	1	2	2	3	26.3715	27.3189	10.3184	17.0586	4.97992	17.8483	31.3961	18.6926	-4.5007	3.00426	12.9503	3.2757	5.07704	17.2151	30.8243	18.3208	-4.1137	3.01574	13.0426	3.90273	0.700774	10.0338	21.9335	11.1118
43.5866	-116.781	522	Survey	4251	1	0	3	1	Yes	1	Negative	791.526	9.82022	203.239	.	.	.	1	.	.	.	.	3	27.8333	28.5955	10.1044	17.9641	5.15495	17.0607	30.2492	18.2426	-3.97399	3.46293	13.5682	4.19563	5.25224	17.1304	30.4697	18.2397	-4.05625	3.09307	13.1808	3.86875	0.81891	10.0337	21.8253	11.0542
43.5865	-116.781	522	Survey	4250	1	0	0	1	No	0	0	785.323	9.09026	206.476	.	.	.	1	1	.	2	.	3	27.8333	28.5955	10.1044	17.9641	5.15495	17.0607	30.2492	18.2426	-3.97399	3.46293	13.5682	4.19563	5.25224	17.1304	30.4697	18.2397	-4.05625	3.09307	13.1808	3.86875	0.81891	10.0337	21.8253	11.0542
43.4011	-116.534	523	Survey	4252	1	0	0	1	No	0	0	817.216	0.961823	234.955	4	4	3	1	1	.	2	.	3	25.2879	29.5477	10.5929	17.6563	5.04298	16.8591	30.0679	18.1305	-3.67299	3.53605	13.5843	4.37734	5.04672	17.6594	30.8567	18.5139	-4.1228	3.36651	13.5813	3.86846	0.682865	10.4343	22.219	11.1912
43.401	-116.534	523	Survey	4253	1	0	0	1	No	0	0	816.91	0.545086	226.711	1	1	1	1	1	.	2	.	3	25.2879	29.5477	10.5929	17.6563	5.04298	16.8591	30.0679	18.1305	-3.67299	3.53605	13.5843	4.37734	5.04672	17.6594	30.8567	18.5139	-4.1228	3.36651	13.5813	3.86846	0.682865	10.4343	22.219	11.1912
43.6695	-116.739	525	Survey	4254	4	0	0	1	No	0	0	711.402	0.110494	356.901	.	.	.	.	.	.	.	.	1	33.2555	30.0257	10.0662	19.362	4.90621	17.5185	30.9803	18.4495	-4.36938	3.03613	13.1679	3.4896	4.82445	17.7391	31.3924	18.6105	-4.45878	3.13294	13.1178	3.36643	0.407444	10.3559	22.2551	10.9884
43.6698	-116.739	525	Survey	4255	4	0	0	1	No	0	0	711.445	0.310332	188.538	5	5	5	1	1	.	.	.	1	33.2555	30.0257	10.0662	19.362	4.90621	17.5185	30.9803	18.4495	-4.36938	3.03613	13.1679	3.4896	4.82445	17.7391	31.3924	18.6105	-4.45878	3.13294	13.1178	3.36643	0.407444	10.3559	22.2551	10.9884
43.6018	-116.733	526	Survey	4257	3	0	0	1	No	0	0	763.978	0.688421	270.041	4	4	.	1	1	.	2	.	3	28.6113	29.1126	10.0803	18.4078	5.17854	17.143	30.3399	18.2605	-4.06182	3.30493	13.4484	4.06977	5.26207	17.2472	30.8781	18.3442	-4.17599	2.94932	13.0525	3.68104	0.766446	10.017	21.9653	11.0126
43.6018	-116.733	526	Survey	4256	3	0	0	1	No	0	0	763.924	0.198299	270.274	4	4	4	1	1	.	2	.	3	28.6113	29.1126	10.0803	18.4078	5.17854	17.143	30.3399	18.2605	-4.06182	3.30493	13.4484	4.06977	5.26207	17.2472	30.8781	18.3442	-4.17599	2.94932	13.0525	3.68104	0.766446	10.017	21.9653	11.0126
43.7644	-116.665	528	Survey	4259	4	0	0	1	No	0	0	768.887	1.2822	89.7331	4	4	4	1	3	3	1	2	3	33.3216	32.0382	10.5777	20.1655	5.21499	17.2248	30.9351	18.341	-4.18818	3.02195	13.0762	3.83426	4.72044	16.6043	29.6593	17.802	-3.66406	3.66278	13.7928	4.27242	0.723349	10.0579	21.726	11.0372
43.7643	-116.665	528	Survey	4258	4	0	0	1	No	0	0	768.902	1.36179	90.8532	1	5	4	1	1	3	1	2	3	33.3216	32.0382	10.5777	20.1655	5.21499	17.2248	30.9351	18.341	-4.18818	3.02195	13.0762	3.83426	4.72044	16.6043	29.6593	17.802	-3.66406	3.66278	13.7928	4.27242	0.723349	10.0579	21.726	11.0372
43.7177	-117.001	529	Survey	4260	1	0	0	1	No	0	0	718.145	5.41474	164.459	2	2	2	1	3	3	.	2	3	26.4133	27.3204	10.7254	17.2301	4.90373	17.6146	31.2166	18.5194	-4.47706	2.95576	12.7157	3.29294	4.95995	17.5351	31.1006	18.4641	-4.39435	2.93633	12.6905	3.27694	0.502287	10.156	21.8955	10.8705
43.7174	-117.001	529	Survey	4261	1	0	0	1	No	0	0	715.41	4.87563	166.593	4	5	5	1	1	.	.	.	3	26.3576	27.3367	10.7111	17.2239	4.9281	17.7081	31.2848	18.5778	-4.4936	2.96254	12.8045	3.28173	4.95995	17.5351	31.1006	18.4641	-4.39435	2.93633	12.6905	3.27694	0.502287	10.156	21.8955	10.8705
43.7375	-116.683	530	Survey	4263	4	0	0	1	No	0	0	741.615	0.15001	232.705	1	1	1	1	1	.	.	.	3	33.0296	31.2695	10.3833	19.7254	5.16377	17.2982	30.9581	18.3658	-4.24297	3.00989	13.0786	3.74055	5.11249	17.0024	30.193	18.1838	-3.818	3.52633	13.5777	4.32352	0.856197	10.1871	21.8853	11.2536
43.7375	-116.683	530	Survey	4262	4	0	0	1	No	0	0	741.608	0.0434923	236.257	1	1	1	1	3	3	1	2	3	33.0296	31.2695	10.3833	19.7254	5.16377	17.2982	30.9581	18.3658	-4.24297	3.00989	13.0786	3.74055	5.11249	17.0024	30.193	18.1838	-3.818	3.52633	13.5777	4.32352	0.856197	10.1871	21.8853	11.2536
43.8547	-116.965	531	Survey	4265	3	0	0	1	No	0	0	689.016	1.76199	203.549	5	1	1	1	1	.	.	.	3	29.5028	27.7631	10.6642	18.8626	4.62451	17.6419	31.2859	18.4477	-4.57016	3.26446	13.3139	3.51217	5.12247	17.0164	30.386	18.2918	-3.60193	3.65855	13.7347	4.4849	0.961194	10.2585	22.0603	11.3883
43.8548	-116.965	531	Survey	4264	3	0	0	1	No	0	0	690.766	3.70327	193.912	5	1	1	1	3	3	2	2	3	29.5028	27.7631	10.6642	18.8626	4.62451	17.6419	31.2859	18.4477	-4.57016	3.26446	13.3139	3.51217	5.12247	17.0164	30.386	18.2918	-3.60193	3.65855	13.7347	4.4849	0.961194	10.2585	22.0603	11.3883
43.6759	-116.967	532	Survey	4267	2	0	0	1	No	0	0	720.653	3.5956	10.9871	4	1	1	1	3	3	.	2	2	25.3497	26.8505	10.1793	16.5684	4.98729	17.7389	31.3274	18.6315	-4.56146	2.93045	12.8261	3.17645	4.92713	17.5402	31.1176	18.5011	-4.30603	3.04917	12.8691	3.44241	0.529069	10.215	21.9933	10.9718
43.6757	-116.967	532	Survey	4266	2	0	0	1	No	0	0	720.653	3.5956	10.9871	5	5	5	1	2	3	.	2	2	25.3497	26.8505	10.1793	16.5684	4.98729	17.7389	31.3274	18.6315	-4.56146	2.93045	12.8261	3.17645	4.92713	17.5402	31.1176	18.5011	-4.30603	3.04917	12.8691	3.44241	0.529069	10.215	21.9933	10.9718
43.5509	-116.503	533	Survey	4269	3	0	0	1	No	0	0	766.429	1.0173	242.038	5	4	5	1	3	3	.	3	3	30.1068	32.0872	10.2463	19.8138	5.30727	17.2348	30.7371	18.3967	-4.04471	2.97946	13.1108	3.75319	5.07262	17.0085	30.8454	18.2353	-4.13082	3.02475	12.8638	3.94519	0.691528	9.93519	21.8546	11.0903
43.5509	-116.505	533	Survey	4268	3	0	0	1	No	0	0	769.444	4.6359	2.04408	5	4	1	1	3	3	.	2	3	30.1068	32.0872	10.2463	19.8138	5.30727	17.2348	30.7371	18.3967	-4.04471	2.97946	13.1108	3.75319	5.07262	17.0085	30.8454	18.2353	-4.13082	3.02475	12.8638	3.94519	0.691528	9.93519	21.8546	11.0903
43.4632	-116.487	534	Survey	4270	1	0	0	1	No	0	0	821.64	1.24153	17.0277	4	4	4	1	3	.	2	.	4	29.1298	31.4286	10.4598	18.96	5.2872	17.0265	30.3891	18.3304	-3.92297	3.07375	13.0942	3.99153	4.97992	17.8483	31.3961	18.6926	-4.5007	3.00426	12.9503	3.2757	0.465446	10.3485	22.1732	10.9842
43.4632	-116.487	534	Survey	4271	1	0	0	1	No	0	0	821.911	1.0151	23.4688	3	4	3	2	2	3	.	1	4	29.1298	31.4286	10.4598	18.96	5.2872	17.0265	30.3891	18.3304	-3.92297	3.07375	13.0942	3.99153	4.97992	17.8483	31.3961	18.6926	-4.5007	3.00426	12.9503	3.2757	0.465446	10.3485	22.1732	10.9842
43.84	-116.995	535	Survey	4272	3	0	0	1	No	0	0	674.556	1.13998	83.0596	5	5	2	1	3	3	.	2	3	28.9241	27.2557	10.6033	18.6123	4.62997	17.8048	31.4408	18.5464	-4.53257	3.35387	13.4122	3.52859	5.15495	17.0607	30.2492	18.2426	-3.97399	3.46293	13.5682	4.19563	0.805294	10.1831	21.9087	11.2191
43.8399	-116.995	535	Survey	4273	3	0	0	1	No	0	0	674.564	1.00555	90.6741	5	5	1	1	3	3	.	2	3	28.9241	27.2557	10.6033	18.6123	4.62997	17.8048	31.4408	18.5464	-4.53257	3.35387	13.4122	3.52859	5.04298	16.8591	30.0679	18.1305	-3.67299	3.53605	13.5843	4.37734	0.888593	10.1212	21.8261	11.2539
43.4157	-116.613	536	Survey	4275	1	0	0	1	No	0	0	850.757	2.61483	332.921	3	3	3	1	1	.	2	.	3	22.2987	27.669	10.8173	17.041	4.46761	16.34	29.23	17.4848	-3.69945	3.66913	13.7058	4.08539	5.04298	16.8591	30.0679	18.1305	-3.67299	3.53605	13.5843	4.37734	0.888593	10.1212	21.8261	11.2539
43.4158	-116.613	536	Survey	4274	1	0	0	1	No	0	0	849.792	2.55257	325.433	3	3	3	1	1	.	2	.	3	22.2987	27.669	10.8173	17.041	4.46761	16.34	29.23	17.4848	-3.69945	3.66913	13.7058	4.08539	4.90621	17.5185	30.9803	18.4495	-4.36938	3.03613	13.1679	3.4896	0.492096	10.198	22.0741	10.9695
43.514	-116.654	537	Survey	4276	1	0	0	1	No	0	0	824.246	1.32739	47.7303	1	5	5	1	3	3	.	2	3	27.0541	29.982	10.6113	18.4892	5.03941	16.7863	30.0284	17.9953	-3.8404	3.32186	13.3707	4.11536	4.90621	17.5185	30.9803	18.4495	-4.36938	3.03613	13.1679	3.4896	0.492096	10.198	22.0741	10.9695
43.514	-116.653	537	Survey	4277	1	0	0	1	No	0	0	822.583	1.08346	63.3285	4	5	4	1	3	3	.	2	3	27.0541	29.982	10.6113	18.4892	5.03941	16.7863	30.0284	17.9953	-3.8404	3.32186	13.3707	4.11536	5.17854	17.143	30.3399	18.2605	-4.06182	3.30493	13.4484	4.06977	0.779391	10.1445	21.8941	11.1651
43.5723	-116.633	538	Survey	4279	4	0	0	1	No	0	0	754.279	0.849643	1.18698	4	4	5	1	1	.	.	.	2	29.4675	30.8066	10.0105	19.3847	5.30089	17.3024	30.7214	18.381	-4.11243	3.01461	13.126	3.73626	5.17854	17.143	30.3399	18.2605	-4.06182	3.30493	13.4484	4.06977	0.779391	10.1445	21.8941	11.1651
43.5723	-116.633	538	Survey	4278	4	0	0	1	No	0	0	754.279	0.849643	1.18698	4	4	4	1	3	3	.	2	2	29.4675	30.8066	10.0105	19.3847	5.30089	17.3024	30.7214	18.381	-4.11243	3.01461	13.126	3.73626	5.21499	17.2248	30.9351	18.341	-4.18818	3.02195	13.0762	3.83426	0.739291	10.0416	22.0057	11.0876
43.6594	-116.852	539	Survey	4280	4	0	0	1	No	0	0	755.04	0.118683	52.3619	4	5	4	1	3	.	2	.	3	27.2799	28.4264	10.1798	17.4612	5.0212	17.3813	30.9151	18.366	-4.1961	3.04605	12.9593	3.62391	5.21499	17.2248	30.9351	18.341	-4.18818	3.02195	13.0762	3.83426	0.739291	10.0416	22.0057	11.0876
43.6594	-116.853	539	Survey	4281	4	0	0	1	No	0	0	755.11	0.25109	45.1034	4	4	4	1	3	.	2	.	3	27.2799	28.4264	10.1798	17.4612	5.0212	17.3813	30.9151	18.366	-4.1961	3.04605	12.9593	3.62391	4.90373	17.6146	31.2166	18.5194	-4.47706	2.95576	12.7157	3.29294	0.436683	10.2058	21.9661	10.9062
43.7475	-116.764	540	Survey	4283	4	0	0	1	No	0	0	721.482	4.94276	116.117	3	3	3	1	1	.	.	.	4	31.1442	29.7122	10.2501	18.9193	4.95746	17.4227	31.0321	18.408	-4.27129	3.04312	13.1194	3.67744	4.9281	17.7081	31.2848	18.5778	-4.4936	2.96254	12.8045	3.28173	0.441523	10.2562	22.0446	10.9298
43.747	-116.764	540	Survey	4282	4	0	0	1	No	0	0	720.358	3.09157	115.01	4	4	4	2	1	3	2	2	4	31.1442	29.7122	10.2501	18.9193	4.95746	17.4227	31.0321	18.408	-4.27129	3.04312	13.1194	3.67744	5.16377	17.2982	30.9581	18.3658	-4.24297	3.00989	13.0786	3.74055	0.68823	10.0755	22.0183	11.0532
43.7346	-116.995	541	Survey	4284	1	0	0	1	No	0	0	727.736	0.291145	271.308	4	4	1	1	3	3	.	2	3	26.5625	27.2496	10.6452	17.2602	4.8867	17.6047	31.1956	18.5597	-4.46143	2.99811	12.7727	3.32772	5.16377	17.2982	30.9581	18.3658	-4.24297	3.00989	13.0786	3.74055	0.68823	10.0755	22.0183	11.0532
43.7345	-116.995	541	Survey	4285	1	0	0	1	No	0	0	727.742	0.281528	291.595	4	1	4	1	3	1	.	2	3	26.5625	27.2496	10.6452	17.2602	4.8867	17.6047	31.1956	18.5597	-4.46143	2.99811	12.7727	3.32772	4.62451	17.6419	31.2859	18.4477	-4.57016	3.26446	13.3139	3.51217	0.244321	10.375	22.2999	10.9799
43.6901	-116.697	542	Survey	4286	3	0	0	1	No	0	0	717.118	0.730974	233.041	1	1	1	1	1	.	.	.	2	33.6227	30.6756	10.1363	19.6573	4.93066	17.4256	30.9643	18.3542	-4.38873	2.94323	13.0736	3.45137	4.62451	17.6419	31.2859	18.4477	-4.57016	3.26446	13.3139	3.51217	0.244321	10.375	22.2999	10.9799
43.6897	-116.697	542	Survey	4287	3	0	0	1	No	0	0	716.935	0.809798	258.574	5	2	1	1	1	3	.	2	2	33.6227	30.6756	10.1363	19.6573	4.93066	17.4256	30.9643	18.3542	-4.38873	2.94323	13.0736	3.45137	4.98729	17.7389	31.3274	18.6315	-4.56146	2.93045	12.8261	3.17645	0.438308	10.2554	22.0768	10.904
43.6199	-116.921	543	Survey	4289	2	0	0	1	No	0	0	688.246	3.87591	256.837	5	5	5	1	3	3	1	2	2	22.9295	25.3878	9.84133	15.559	4.95111	17.8044	31.4504	18.5687	-4.64493	2.91698	13.0108	3.0417	4.98729	17.7389	31.3274	18.6315	-4.56146	2.93045	12.8261	3.17645	0.438308	10.2554	22.0768	10.904
43.6195	-116.921	543	Survey	4288	2	0	0	1	No	0	0	687.475	4.08343	251.484	5	5	5	1	1	3	1	2	2	22.9295	25.3878	9.84133	15.559	4.95111	17.8044	31.4504	18.5687	-4.64493	2.91698	13.0108	3.0417	5.30727	17.2348	30.7371	18.3967	-4.04471	2.97946	13.1108	3.75319	0.851398	10.0256	21.924	11.075
43.5908	-116.788	544	Survey	4291	1	0	0	1	No	0	0	747.861	3.49419	267.278	2	2	2	1	3	1	2	2	4	27.7247	28.4715	10.1271	17.8085	5.11085	17.2851	30.4931	18.3147	-3.97373	3.40966	13.5822	4.10723	5.30727	17.2348	30.7371	18.3967	-4.04471	2.97946	13.1108	3.75319	0.851398	10.0256	21.924	11.075
43.5908	-116.788	544	Survey	4290	1	0	0	1	No	0	0	747.861	3.49419	267.278	.	.	.	1	2	1	1	2	4	27.7247	28.4715	10.1271	17.8085	5.11085	17.2851	30.4931	18.3147	-3.97373	3.40966	13.5822	4.10723	5.2872	17.0265	30.3891	18.3304	-3.92297	3.07375	13.0942	3.99153	0.898263	9.96936	21.7417	11.1609
43.7262	-116.903	545	Survey	4293	3	0	0	1	No	0	0	696.161	2.10031	39.696	4	1	1	1	3	3	.	3	3	27.1692	27.4954	10.2369	17.1033	4.85501	17.7178	31.3098	18.604	-4.38585	3.11593	12.9983	3.40798	5.2872	17.0265	30.3891	18.3304	-3.92297	3.07375	13.0942	3.99153	0.898263	9.96936	21.7417	11.1609
43.7262	-116.903	545	Survey	4292	3	0	0	1	No	0	0	696.161	2.10031	39.696	2	2	2	2	2	3	.	2	3	27.1692	27.4954	10.2369	17.1033	4.85501	17.7178	31.3098	18.604	-4.38585	3.11593	12.9983	3.40798	4.62997	17.8048	31.4408	18.5464	-4.53257	3.35387	13.4122	3.52859	0.268136	10.5025	22.4265	11.0375
43.6087	-116.872	547	Survey	4295	2	0	0	1	No	0	0	714.466	0.727982	86.8712	4	4	1	1	3	3	1	3	3	23.8087	26.2475	9.98883	16.1266	4.90644	17.6556	31.1052	18.443	-4.38924	3.09203	13.1877	3.45211	4.62997	17.8048	31.4408	18.5464	-4.53257	3.35387	13.4122	3.52859	0.268136	10.5025	22.4265	11.0375
43.6087	-116.871	547	Survey	4294	2	0	0	1	No	0	0	714.083	0.29775	89.5962	3	3	5	1	2	3	1	2	3	23.8087	26.2475	9.98883	16.1266	4.90644	17.6556	31.1052	18.443	-4.38924	3.09203	13.1877	3.45211	4.46761	16.34	29.23	17.4848	-3.69945	3.66913	13.7058	4.08539	0.574321	9.93172	21.4679	10.7851
43.6966	-116.922	548	Survey	4297	1	0	0	1	No	0	0	739.175	0.20794	45.017	4	2	2	1	1	.	.	.	3	27.1543	28.0473	10.1838	17.2615	4.96674	17.5457	31.0666	18.4766	-4.36901	2.99362	12.7389	3.35768	4.46761	16.34	29.23	17.4848	-3.69945	3.66913	13.7058	4.08539	0.574321	9.93172	21.4679	10.7851
43.6966	-116.922	548	Survey	4296	1	0	0	1	No	0	0	739.175	0.20794	45.017	4	5	2	1	3	3	.	2	3	27.1543	28.0473	10.1838	17.2615	4.96674	17.5457	31.0666	18.4766	-4.36901	2.99362	12.7389	3.35768	5.03941	16.7863	30.0284	17.9953	-3.8404	3.32186	13.3707	4.11536	0.806231	9.9792	21.6995	11.0554
43.7956	-116.673	549	Survey	4298	4	0	0	1	No	0	0	779.88	2.05582	19.2016	1	1	1	1	2	3	1	3	3	33.9122	33.2465	10.8352	20.8381	5.10632	17.0205	30.8056	18.2328	-4.08537	3.06858	12.9016	3.9939	5.03941	16.7863	30.0284	17.9953	-3.8404	3.32186	13.3707	4.11536	0.806231	9.9792	21.6995	11.0554
43.7956	-116.673	549	Survey	4299	4	0	0	1	No	0	0	779.88	2.05582	19.2016	1	1	1	1	2	3	1	3	3	33.9122	33.2465	10.8352	20.8381	5.10632	17.0205	30.8056	18.2328	-4.08537	3.06858	12.9016	3.9939	5.30089	17.3024	30.7214	18.381	-4.11243	3.01461	13.126	3.73626	0.818668	10.0806	21.9237	11.0586
43.7131	-116.755	550	Survey	4301	4	0	0	1	No	0	0	715.082	1.50172	179.456	3	4	5	1	3	1	2	2	3	31.9443	29.6066	10.1717	18.9468	4.95134	17.5693	31.1875	18.505	-4.37031	3.14659	13.1586	3.55032	5.30089	17.3024	30.7214	18.381	-4.11243	3.01461	13.126	3.73626	0.818668	10.0806	21.9237	11.0586
43.7128	-116.755	550	Survey	4300	4	0	0	1	No	0	0	714.232	3.32389	181.704	4	3	5	2	.	3	1	2	3	31.9443	29.6066	10.1717	18.9468	4.95134	17.5693	31.1875	18.505	-4.37031	3.14659	13.1586	3.55032	5.0212	17.3813	30.9151	18.366	-4.1961	3.04605	12.9593	3.62391	0.632542	10.1335	21.9372	10.995
43.4498	-116.603	551	Survey	4303	1	0	6	1	Yes	1	Negative	816.978	0.569619	22.3152	4	4	3	2	2	3	.	3	1	22.8036	27.7315	10.7225	17.1972	4.8661	16.7157	29.7761	17.8568	-3.73187	3.51242	13.5454	4.13918	5.0212	17.3813	30.9151	18.366	-4.1961	3.04605	12.9593	3.62391	0.632542	10.1335	21.9372	10.995
43.4498	-116.603	551	Survey	4302	1	0	0	1	No	0	0	816.978	0.569619	22.3152	4	4	4	2	3	1	2	2	1	22.8036	27.7315	10.7225	17.1972	4.8661	16.7157	29.7761	17.8568	-3.73187	3.51242	13.5454	4.13918	4.95746	17.4227	31.0321	18.408	-4.27129	3.04312	13.1194	3.67744	0.564817	10.1533	22.0757	11.0427
43.5328	-116.589	553	Survey	4305	2	0	0	1	No	0	0	790.973	0.17387	98.2197	5	5	5	1	1	.	.	.	4	29.6122	31.2195	10.1333	19.6311	5.28738	17.0679	30.5526	18.2166	-4.05807	3.01333	13.0464	3.77796	4.95746	17.4227	31.0321	18.408	-4.27129	3.04312	13.1194	3.67744	0.564817	10.1533	22.0757	11.0427
43.5328	-116.588	553	Survey	4304	2	0	0	1	No	0	0	790.87	0.638995	85.1734	5	5	5	1	1	.	.	.	4	29.6122	31.2195	10.1333	19.6311	5.28738	17.0679	30.5526	18.2166	-4.05807	3.01333	13.0464	3.77796	4.8867	17.6047	31.1956	18.5597	-4.46143	2.99811	12.7727	3.32772	0.434954	10.2228	21.9841	10.9437
43.6833	-117.015	554	Survey	4307	3	0	0	1	No	0	0	676.933	0.00010507	213.69	1	1	5	1	1	.	.	.	1	25.5416	26.5572	10.5657	16.8824	4.9255	18.0436	31.6426	18.8183	-4.67814	3.00676	13.0534	3.14733	4.8867	17.6047	31.1956	18.5597	-4.46143	2.99811	12.7727	3.32772	0.434954	10.2228	21.9841	10.9437
43.6831	-117.015	554	Survey	4306	3	0	0	1	No	0	0	676.933	2.061e-05	45	1	3	1	1	1	.	.	.	1	25.5416	26.5572	10.5657	16.8824	4.9255	18.0436	31.6426	18.8183	-4.67814	3.00676	13.0534	3.14733	4.93066	17.4256	30.9643	18.3542	-4.38873	2.94323	13.0736	3.45137	0.498101	10.1034	22.0189	10.9028
43.3036	-116.522	555	Survey	4308	4	0	0	1	No	0	0	713.022	1.69537	195.679	.	.	.	1	2	3	.	2	4	26.0729	29.3663	10.2713	17.1212	5.57771	17.7527	30.8938	18.7997	-3.54931	3.89828	14.1263	4.43264	4.93066	17.4256	30.9643	18.3542	-4.38873	2.94323	13.0736	3.45137	0.498101	10.1034	22.0189	10.9028
43.3036	-116.522	555	Survey	4309	4	0	0	1	No	0	0	713.828	1.70632	93.8602	1	1	1	1	2	3	.	2	4	26.0729	29.3663	10.2713	17.1212	5.57771	17.7527	30.8938	18.7997	-3.54931	3.89828	14.1263	4.43264	4.95111	17.8044	31.4504	18.5687	-4.64493	2.91698	13.0108	3.0417	0.38181	10.2799	22.2306	10.8052
43.452	-116.641	556	Survey	4311	1	0	0	1	No	0	0	835.729	1.11383	95.5448	4	4	4	1	1	.	.	.	4	21.1343	26.9246	10.786	16.7218	4.62713	16.441	29.4287	17.6509	-3.63482	3.70676	13.7199	4.2235	4.95111	17.8044	31.4504	18.5687	-4.64493	2.91698	13.0108	3.0417	0.38181	10.2799	22.2306	10.8052
43.4522	-116.641	556	Survey	4310	1	0	0	1	No	0	0	835.646	1.24169	75.7371	4	4	4	1	1	.	.	.	4	21.1343	26.9246	10.786	16.7218	4.62713	16.441	29.4287	17.6509	-3.63482	3.70676	13.7199	4.2235	5.11085	17.2851	30.4931	18.3147	-3.97373	3.40966	13.5822	4.10723	0.784713	10.2701	22.0376	11.211
43.6254	-116.737	557	Survey	4313	3	0	0	1	No	0	0	772.849	0.811569	78.2511	4	5	5	1	.	.	.	.	3	30.4497	29.759	10.1029	18.8322	5.06074	17.1491	30.48	18.252	-4.1194	3.19846	13.2457	3.89862	5.11085	17.2851	30.4931	18.3147	-3.97373	3.40966	13.5822	4.10723	0.784713	10.2701	22.0376	11.211
43.6255	-116.737	557	Survey	4312	3	0	0	1	No	0	0	772.877	0.881416	80.2066	4	4	4	1	.	.	.	.	3	30.4497	29.759	10.1029	18.8322	5.06074	17.1491	30.48	18.252	-4.1194	3.19846	13.2457	3.89862	4.85501	17.7178	31.3098	18.604	-4.38585	3.11593	12.9983	3.40798	0.456664	10.3395	22.154	11.006
43.6995	-116.872	558	Survey	4315	4	0	0	1	No	0	0	734.689	0.274704	267.58	4	4	4	1	3	3	.	2	3	28.0105	28.0618	10.1483	17.448	4.94263	17.509	31.1226	18.4743	-4.41154	2.98902	12.888	3.44026	4.85501	17.7178	31.3098	18.604	-4.38585	3.11593	12.9983	3.40798	0.456664	10.3395	22.154	11.006
43.6995	-116.872	558	Survey	4314	4	0	0	1	No	0	0	734.749	0.0992863	270.95	5	4	5	1	3	1	.	2	3	28.0105	28.0618	10.1483	17.448	4.94263	17.509	31.1226	18.4743	-4.41154	2.98902	12.888	3.44026	4.90644	17.6556	31.1052	18.443	-4.38924	3.09203	13.1877	3.45211	0.479152	10.2953	22.1465	10.9476
43.7174	-116.619	559	Survey	4316	3	0	0	1	No	0	0	750.501	1.42437	335.121	3	3	3	2	1	.	2	.	4	32.8348	31.3424	10.397	19.6995	5.06402	17.3152	30.9466	18.3414	-4.30269	2.91005	13.0555	3.59971	4.90644	17.6556	31.1052	18.443	-4.38924	3.09203	13.1877	3.45211	0.479152	10.2953	22.1465	10.9476
43.7174	-116.618	559	Survey	4317	3	0	0	1	No	0	0	752.029	1.10641	291.87	3	3	3	1	1	.	2	.	4	32.8348	31.3424	10.397	19.6995	5.06402	17.3152	30.9466	18.3414	-4.30269	2.91005	13.0555	3.59971	4.96674	17.5457	31.0666	18.4766	-4.36901	2.99362	12.7389	3.35768	0.51772	10.1916	21.9028	10.9171
43.6252	-116.563	560	Survey	4318	2	0	0	1	No	0	0	751.585	1.22721	242.019	1	5	5	1	1	.	.	.	3	29.3336	31.0905	9.81036	19.8017	5.40002	17.4673	31.1453	18.5091	-4.17123	2.95104	13.1598	3.62485	4.96674	17.5457	31.0666	18.4766	-4.36901	2.99362	12.7389	3.35768	0.51772	10.1916	21.9028	10.9171
43.6252	-116.563	560	Survey	4319	2	0	0	1	No	0	0	751.585	1.22721	242.019	1	5	5	1	1	.	.	.	3	29.3336	31.0905	9.81036	19.8017	5.40002	17.4673	31.1453	18.5091	-4.17123	2.95104	13.1598	3.62485	5.10632	17.0205	30.8056	18.2328	-4.08537	3.06858	12.9016	3.9939	0.730892	9.96502	21.8536	11.1134
43.4957	-116.605	561	Survey	4320	1	0	0	1	No	0	0	779.061	0.0726168	182.956	4	4	4	1	3	3	.	2	3	26.4865	29.7239	10.3126	18.4207	5.16342	17.0561	30.3189	18.1887	-3.98569	3.17572	13.2735	3.91271	5.10632	17.0205	30.8056	18.2328	-4.08537	3.06858	12.9016	3.9939	0.730892	9.96502	21.8536	11.1134
43.4956	-116.605	561	Survey	4321	1	0	0	1	No	0	0	779.029	0.148391	300.476	4	4	5	2	3	3	2	2	3	26.4865	29.7239	10.3126	18.4207	5.16342	17.0561	30.3189	18.1887	-3.98569	3.17572	13.2735	3.91271	4.95134	17.5693	31.1875	18.505	-4.37031	3.14659	13.1586	3.55032	0.516939	10.2759	22.1731	11.0277
43.404	-116.573	562	Survey	4323	1	0	0	1	No	0	0	810.099	1.3835	97.2806	4	4	4	1	1	.	2	.	1	24.3829	28.7236	10.6619	17.5192	4.94325	16.8117	29.9066	17.9685	-3.65341	3.67469	13.7766	4.30658	4.95134	17.5693	31.1875	18.505	-4.37031	3.14659	13.1586	3.55032	0.516939	10.2759	22.1731	11.0277
43.404	-116.573	562	Survey	4322	1	0	0	1	No	0	0	809.687	1.54131	109.233	4	4	4	1	1	.	2	.	1	24.3829	28.7236	10.6619	17.5192	4.94325	16.8117	29.9066	17.9685	-3.65341	3.67469	13.7766	4.30658	4.8661	16.7157	29.7761	17.8568	-3.73187	3.51242	13.5454	4.13918	0.767421	10.0385	21.6608	10.998
43.3991	-116.67	563	Survey	4324	1	0	0	1	No	0	0	706.33	18.6944	240.862	1	1	1	1	1	.	.	.	4	22.6714	27.2326	10.2391	16.7586	4.78429	17.0101	29.7108	17.9289	-3.74738	3.73459	13.75	4.05347	5.28738	17.0679	30.5526	18.2166	-4.05807	3.01333	13.0464	3.77796	0.8357	9.96168	21.7995	10.9973
43.3991	-116.67	563	Survey	4325	1	0	0	1	No	0	0	706.33	18.6944	240.862	4	4	4	1	3	3	2	2	4	22.6714	27.2326	10.2391	16.7586	4.78429	17.0101	29.7108	17.9289	-3.74738	3.73459	13.75	4.05347	5.28738	17.0679	30.5526	18.2166	-4.05807	3.01333	13.0464	3.77796	0.8357	9.96168	21.7995	10.9973
43.7575	-116.671	564	Survey	4327	2	0	0	1	No	0	0	767.752	7.24734	266.726	4	4	4	1	1	.	2	.	4	33.2132	31.7889	10.568	20.022	5.20405	17.2472	30.932	18.3544	-4.20563	3.01806	13.0763	3.82412	4.9255	18.0436	31.6426	18.8183	-4.67814	3.00676	13.0534	3.14733	0.354209	10.4466	22.348	10.9828
43.7575	-116.842	564	Survey	4326	2	0	0	1	No	0	0	708.988	0.884213	95.8087	4	4	4	1	1	.	2	.	4	28.2082	27.7955	10.1775	17.3918	4.87419	17.5691	31.1957	18.5142	-4.35535	3.10825	12.9389	3.47743	4.9255	18.0436	31.6426	18.8183	-4.67814	3.00676	13.0534	3.14733	0.354209	10.4466	22.348	10.9828
43.3323	-116.594	565	Survey	4329	3	0	10	1	Yes	1	Positive	699.564	17.6996	239.351	1	1	4	1	1	.	2	.	4	25.3547	27.7656	9.98316	16.8773	5.22655	17.5529	30.4554	18.4787	-3.78527	3.69282	13.704	4.09126	5.57771	17.7527	30.8938	18.7997	-3.54931	3.89828	14.1263	4.43264	1.22555	10.7491	22.5101	11.6161
43.3323	-116.594	565	Survey	4328	3	0	0	1	No	0	0	708.876	17.0269	242.226	5	1	1	1	2	3	1	2	4	25.3547	27.7656	9.98316	16.8773	5.22655	17.5529	30.4554	18.4787	-3.78527	3.69282	13.704	4.09126	5.57771	17.7527	30.8938	18.7997	-3.54931	3.89828	14.1263	4.43264	1.22555	10.7491	22.5101	11.6161
43.5102	-116.56	567	Survey	4330	1	0	0	1	No	0	0	777.289	0.243346	329.306	4	5	4	1	3	3	.	2	3	29.2284	31.0506	10.1183	19.3869	5.28306	17.1934	30.5321	18.2799	-4.03936	3.04382	13.1798	3.84229	4.62713	16.441	29.4287	17.6509	-3.63482	3.70676	13.7199	4.2235	0.686504	10.0005	21.5743	10.9372
43.51	-116.56	567	Survey	4331	1	0	0	1	No	0	0	777.265	0.126353	325.449	4	5	5	1	3	1	.	2	3	29.2284	31.0506	10.1183	19.3869	5.28306	17.1934	30.5321	18.2799	-4.03936	3.04382	13.1798	3.84229	4.62713	16.441	29.4287	17.6509	-3.63482	3.70676	13.7199	4.2235	0.686504	10.0005	21.5743	10.9372
43.6526	-116.713	568	Survey	4332	4	0	0	1	No	0	0	726.131	0.620478	59.1124	5	4	5	1	1	.	.	.	2	33.4327	30.4634	10.086	19.5836	4.99946	17.3712	30.7828	18.3273	-4.30636	3.01712	13.1442	3.5741	5.06074	17.1491	30.48	18.252	-4.1194	3.19846	13.2457	3.89862	0.689754	10.0944	21.8629	11.0753
43.6526	-116.713	568	Survey	4333	4	0	0	1	No	0	0	726.131	0.620478	59.1124	4	5	4	1	1	.	.	.	2	33.4327	30.4634	10.086	19.5836	4.99946	17.3712	30.7828	18.3273	-4.30636	3.01712	13.1442	3.5741	5.06074	17.1491	30.48	18.252	-4.1194	3.19846	13.2457	3.89862	0.689754	10.0944	21.8629	11.0753
43.5596	-116.768	569	Survey	4334	1	0	0	1	No	0	0	773.754	3.34278	210.471	2	.	.	.	2	3	.	3	2	27.4143	28.3569	10.0176	17.7755	5.18183	17.2349	30.3588	18.3381	-3.84335	3.62508	13.7485	4.38012	4.94263	17.509	31.1226	18.4743	-4.41154	2.98902	12.888	3.44026	0.485745	10.171	22.0053	10.9573
43.5599	-116.768	569	Survey	4335	1	0	0	1	No	0	0	775.455	3.53973	212.725	2	1	.	1	3	1	2	2	2	27.4143	28.3569	10.0176	17.7755	5.18183	17.2349	30.3588	18.3381	-3.84335	3.62508	13.7485	4.38012	4.94263	17.509	31.1226	18.4743	-4.41154	2.98902	12.888	3.44026	0.485745	10.171	22.0053	10.9573
43.718	-116.546	570	Survey	4336	2	0	0	1	No	0	0	749.616	4.24708	293.161	1	1	1	1	1	.	2	2	4	32.6901	32.666	10.7933	20.1666	5.14354	17.1022	30.8224	18.315	-4.22235	2.87392	12.9154	3.69962	5.06402	17.3152	30.9466	18.3414	-4.30269	2.91005	13.0555	3.59971	0.608335	10.0312	22.0011	10.9705
43.718	-116.545	570	Survey	4337	2	0	0	1	No	0	0	752.196	7.80111	304.232	1	1	1	1	1	1	2	2	4	32.6901	32.666	10.7933	20.1666	5.14354	17.1022	30.8224	18.315	-4.22235	2.87392	12.9154	3.69962	5.06402	17.3152	30.9466	18.3414	-4.30269	2.91005	13.0555	3.59971	0.608335	10.0312	22.0011	10.9705
43.4951	-116.513	571	Survey	4339	1	0	0	1	No	0	0	798.937	0.229353	80.1637	1	5	5	1	3	3	2	2	3	28.8655	31.0547	10.3025	18.9913	5.31483	17.0966	30.4646	18.2871	-3.97289	3.05119	13.1088	3.9543	5.40002	17.4673	31.1453	18.5091	-4.17123	2.95104	13.1598	3.62485	0.841764	10.1271	22.1525	11.067
43.4951	-116.513	571	Survey	4338	1	0	0	1	No	0	0	798.937	0.229353	80.1637	1	4	3	1	3	3	2	2	3	28.8655	31.0547	10.3025	18.9913	5.31483	17.0966	30.4646	18.2871	-3.97289	3.05119	13.1088	3.9543	5.40002	17.4673	31.1453	18.5091	-4.17123	2.95104	13.1598	3.62485	0.841764	10.1271	22.1525	11.067
43.6953	-116.688	572	Survey	4340	3	0	0	1	No	0	0	741.995	1.76132	101.718	5	5	5	1	1	.	.	.	3	33.6842	30.7632	10.1743	19.6833	5.0129	17.2956	30.9119	18.3352	-4.33769	2.96515	13.0618	3.5494	5.16342	17.0561	30.3189	18.1887	-3.98569	3.17572	13.2735	3.91271	0.803247	10.0369	21.7962	11.0507
43.6953	-116.688	572	Survey	4341	3	0	0	1	No	0	0	741.995	1.76132	101.718	1	5	1	1	2	3	1	2	3	33.6842	30.7632	10.1743	19.6833	5.0129	17.2956	30.9119	18.3352	-4.33769	2.96515	13.0618	3.5494	5.16342	17.0561	30.3189	18.1887	-3.98569	3.17572	13.2735	3.91271	0.803247	10.0369	21.7962	11.0507
43.7696	-116.917	573	Survey	4343	1	0	0	1	No	0	0	683.957	0.236713	209.603	5	5	4	1	3	3	.	3	1	26.3794	26.4073	10.0528	16.6202	4.74967	17.6844	31.296	18.5615	-4.38776	3.20989	12.92	3.3731	4.94325	16.8117	29.9066	17.9685	-3.65341	3.67469	13.7766	4.30658	0.84819	10.1694	21.8416	11.1375
43.7696	-116.917	573	Survey	4342	1	0	0	1	No	0	0	684.144	2.00541	222.41	1	1	1	1	2	3	.	3	1	26.3794	26.4073	10.0528	16.6202	4.74967	17.6844	31.296	18.5615	-4.38776	3.20989	12.92	3.3731	4.94325	16.8117	29.9066	17.9685	-3.65341	3.67469	13.7766	4.30658	0.84819	10.1694	21.8416	11.1375
43.7455	-116.864	575	Survey	4345	2	0	0	1	No	0	0	696.057	0.219056	200.354	4	4	4	1	2	1	.	2	1	27.6011	27.3245	10.1756	17.1185	4.79217	17.6909	31.297	18.5759	-4.41532	3.17959	13.0422	3.41145	4.78429	17.0101	29.7108	17.9289	-3.74738	3.73459	13.75	4.05347	0.720096	10.3	21.7304	10.9912
43.7455	-116.865	575	Survey	4344	2	0	0	1	No	0	0	696.053	0.117109	216.592	5	5	5	1	2	3	.	1	1	27.6011	27.3245	10.1756	17.1185	4.79217	17.6909	31.297	18.5759	-4.41532	3.17959	13.0422	3.41145	4.78429	17.0101	29.7108	17.9289	-3.74738	3.73459	13.75	4.05347	0.720096	10.3	21.7304	10.9912
43.5315	-116.705	576	Survey	4347	1	0	0	1	No	0	0	797.849	2.66713	157.58	1	.	4	1	1	.	2	.	2	27.8118	29.7454	10.3606	18.3539	5.11249	17.0024	30.193	18.1838	-3.818	3.52633	13.5777	4.32352	4.87419	17.5691	31.1957	18.5142	-4.35535	3.10825	12.9389	3.47743	0.480212	10.2596	22.0673	10.9958
43.5317	-116.705	576	Survey	4346	1	0	0	1	No	0	0	798.878	2.34543	156.099	4	4	4	1	1	.	2	.	2	27.9623	29.656	10.2918	18.3448	5.13429	17.0492	30.2079	18.2093	-3.85604	3.46563	13.5483	4.27554	5.20405	17.2472	30.932	18.3544	-4.20563	3.01806	13.0763	3.82412	0.724991	10.0517	22.0042	11.0892
43.7202	-116.99	577	Survey	4348	1	0	0	1	No	0	0	719.228	3.56808	160.134	3	5	5	1	3	3	.	2	3	26.5573	27.4092	10.5902	17.2402	4.89809	17.6178	31.2266	18.5562	-4.47166	2.97519	12.7225	3.3066	5.22655	17.5529	30.4554	18.4787	-3.78527	3.69282	13.704	4.09126	0.93544	10.5488	22.0797	11.285
43.7197	-116.99	577	Survey	4349	1	0	0	1	No	0	0	715.408	4.01024	168.561	4	4	4	1	3	3	.	2	3	26.5573	27.4092	10.5902	17.2402	4.89809	17.6178	31.2266	18.5562	-4.47166	2.97519	12.7225	3.3066	5.28306	17.1934	30.5321	18.2799	-4.03936	3.04382	13.1798	3.84229	0.841513	10.0396	21.856	11.0611
43.7406	-116.693	579	Survey	4350	4	0	0	1	No	0	0	751.214	0.905213	84.1087	5	5	5	1	1	.	.	.	3	32.9844	31.2907	10.3869	19.7258	5.16377	17.3313	30.9815	18.389	-4.22566	3.01022	13.0827	3.75789	5.28306	17.1934	30.5321	18.2799	-4.03936	3.04382	13.1798	3.84229	0.841513	10.0396	21.856	11.0611
43.7406	-116.693	579	Survey	4351	4	0	0	1	No	0	0	751.214	0.905213	84.1087	5	5	5	1	1	.	.	.	3	32.9844	31.2907	10.3869	19.7258	5.16377	17.3313	30.9815	18.389	-4.22566	3.01022	13.0827	3.75789	4.99946	17.3712	30.7828	18.3273	-4.30636	3.01712	13.1442	3.5741	0.571425	10.1146	21.9635	10.9507
43.7175	-116.61	580	Survey	4353	3	0	0	1	No	0	0	745.329	9.22586	173.349	4	4	4	1	1	.	2	.	3	32.715	31.4103	10.3892	19.6593	5.11004	17.2676	30.9363	18.3551	-4.26327	2.92823	13.057	3.63418	4.99946	17.3712	30.7828	18.3273	-4.30636	3.01712	13.1442	3.5741	0.571425	10.1146	21.9635	10.9507
43.7176	-116.61	580	Survey	4352	3	0	0	1	No	0	0	745.329	9.22586	173.349	1	1	1	1	1	.	2	.	3	32.715	31.4103	10.3892	19.6593	5.11004	17.2676	30.9363	18.3551	-4.26327	2.92823	13.057	3.63418	5.18183	17.2349	30.3588	18.3381	-3.84335	3.62508	13.7485	4.38012	0.88219	10.3524	22.0537	11.3591
43.4881	-116.666	581	Survey	4355	1	0	0	1	No	0	0	829.557	1.05519	53.3511	3	3	5	2	3	.	2	.	2	24.4456	29.1147	10.8579	17.8467	4.75992	16.6037	29.7449	17.8134	-3.73202	3.56453	13.5685	4.17952	5.18183	17.2349	30.3588	18.3381	-3.84335	3.62508	13.7485	4.38012	0.88219	10.3524	22.0537	11.3591
43.4883	-116.666	581	Survey	4354	1	0	0	1	No	0	0	829.273	1.07217	57.0079	4	4	5	1	1	.	2	.	2	24.4456	29.1147	10.8579	17.8467	4.75992	16.6037	29.7449	17.8134	-3.73202	3.56453	13.5685	4.17952	5.14354	17.1022	30.8224	18.315	-4.22235	2.87392	12.9154	3.69962	0.685458	9.90777	21.8689	11.0073
43.2993	-116.52	582	Survey	4357	4	0	0	1	No	0	0	702.644	7.83123	191.5	1	1	1	1	3	3	.	2	4	25.4377	28.8405	10.2817	16.8316	5.68777	17.868	31.1074	18.9453	-3.49841	4.02087	14.2967	4.49976	5.14354	17.1022	30.8224	18.315	-4.22235	2.87392	12.9154	3.69962	0.685458	9.90777	21.8689	11.0073
43.2993	-116.52	582	Survey	4356	4	0	0	1	No	0	0	702.644	7.83123	191.5	1	1	1	1	2	3	.	2	4	25.4377	28.8405	10.2817	16.8316	5.68777	17.868	31.1074	18.9453	-3.49841	4.02087	14.2967	4.49976	5.31483	17.0966	30.4646	18.2871	-3.97289	3.05119	13.1088	3.9543	0.88839	9.99296	21.7867	11.1207
43.6176	-116.758	583	Survey	4358	3	0	0	1	No	0	0	758.44	0.00904449	84.6384	3	4	.	1	1	.	2	.	2	29.3745	29.3366	10.181	18.5451	5.06196	17.2543	30.5208	18.298	-4.11506	3.2748	13.3856	3.96975	5.31483	17.0966	30.4646	18.2871	-3.97289	3.05119	13.1088	3.9543	0.88839	9.99296	21.7867	11.1207
43.618	-116.758	583	Survey	4359	3	0	0	1	No	0	0	758.442	0.0151743	167.071	.	4	3	1	1	.	2	.	2	29.3745	29.3366	10.181	18.5451	5.06196	17.2543	30.5208	18.298	-4.11506	3.2748	13.3856	3.96975	5.0129	17.2956	30.9119	18.3352	-4.33769	2.96515	13.0618	3.5494	0.564542	10.0509	21.9868	10.9423
43.7819	-116.792	584	Survey	4360	4	0	0	1	No	0	0	744.396	1.77773	148.664	3	1	.	.	.	.	.	.	4	30.3628	29.5401	10.4106	18.7118	5.04714	17.2571	30.8656	18.3379	-4.14967	3.04311	12.9195	3.84893	5.0129	17.2956	30.9119	18.3352	-4.33769	2.96515	13.0618	3.5494	0.564542	10.0509	21.9868	10.9423
43.7819	-116.793	584	Survey	4361	4	0	0	1	No	0	0	745.841	0.879717	249.139	1	4	1	1	2	3	.	2	4	30.3628	29.5401	10.4106	18.7118	5.04714	17.2571	30.8656	18.3379	-4.14967	3.04311	12.9195	3.84893	4.74967	17.6844	31.296	18.5615	-4.38776	3.20989	12.92	3.3731	0.400027	10.369	22.108	10.9673
43.8412	-116.968	585	Survey	4362	3	0	0	1	No	0	0	696.915	0.538157	270.239	4	4	4	1	3	1	.	2	4	28.404	27.741	10.5526	18.347	4.68509	17.5457	31.1767	18.4088	-4.45696	3.18759	13.1415	3.51786	4.74967	17.6844	31.296	18.5615	-4.38776	3.20989	12.92	3.3731	0.400027	10.369	22.108	10.9673
43.8412	-116.969	585	Survey	4363	3	0	0	1	No	0	0	696.958	0.0410326	90.2849	4	4	4	1	3	3	2	2	4	28.404	27.741	10.5526	18.347	4.68509	17.5457	31.1767	18.4088	-4.45696	3.18759	13.1415	3.51786	4.79217	17.6909	31.297	18.5759	-4.41532	3.17959	13.0422	3.41145	0.408739	10.3577	22.1696	10.9937
43.8732	-116.965	586	Survey	4364	4	0	0	1	No	0	0	692.081	0.209706	292.825	3	3	3	1	2	3	.	3	1	30.1427	27.7878	10.7447	19.0852	4.61487	17.6537	31.2893	18.4183	-4.60712	3.29068	13.4109	3.55345	4.79217	17.6909	31.297	18.5759	-4.41532	3.17959	13.0422	3.41145	0.408739	10.3577	22.1696	10.9937
43.8729	-116.965	586	Survey	4365	4	0	0	1	No	0	0	692.118	0.0254171	254.267	5	5	5	1	3	1	1	2	1	30.1427	27.7878	10.7447	19.0852	4.61487	17.6537	31.2893	18.4183	-4.60712	3.29068	13.4109	3.55345	5.13429	17.0492	30.2079	18.2093	-3.85604	3.46563	13.5483	4.27554	0.851006	10.1802	21.8781	11.2424
43.6198	-116.587	587	Survey	4366	1	0	0	1	No	0	0	749.533	0.16458	66.2446	4	5	5	1	1	.	.	.	2	28.4019	30.1596	9.57036	19.6076	5.26842	17.4599	31.1503	18.4574	-4.25529	2.90109	13.0598	3.57461	5.11249	17.0024	30.193	18.1838	-3.818	3.52633	13.5777	4.32352	0.856197	10.1871	21.8853	11.2536
43.6195	-116.587	587	Survey	4367	1	0	0	1	No	0	0	749.552	0.236361	79.7015	5	5	5	1	3	3	.	2	2	28.4019	30.1596	9.57036	19.6076	5.26842	17.4599	31.1503	18.4574	-4.25529	2.90109	13.0598	3.57461	4.89809	17.6178	31.2266	18.5562	-4.47166	2.97519	12.7225	3.3066	0.436288	10.2183	21.9745	10.9314
43.6429	-116.523	588	Survey	4369	4	0	4	1	Yes	1	Negative	759.895	0.182412	206.082	4	4	5	1	1	.	2	.	4	30.5953	31.8996	10.1904	19.8627	5.25734	17.2367	30.8596	18.3416	-4.17433	2.95818	13.0628	3.70109	4.89809	17.6178	31.2266	18.5562	-4.47166	2.97519	12.7225	3.3066	0.436288	10.2183	21.9745	10.9314
43.6429	-116.523	588	Survey	4368	4	0	0	1	No	0	0	759.895	0.182412	206.082	4	4	3	1	1	.	2	.	3	30.5953	31.8996	10.1904	19.8627	5.25734	17.2367	30.8596	18.3416	-4.17433	2.95818	13.0628	3.70109	5.16377	17.3313	30.9815	18.389	-4.22566	3.01022	13.0827	3.75789	0.695944	10.09	22.0321	11.0735
43.6632	-116.574	589	Survey	4370	1	0	0	1	No	0	0	742.521	0.626852	277.631	.	.	.	1	1	.	2	.	1	30.8107	30.8456	10.0488	19.5848	5.18016	17.3318	31.0158	18.36	-4.22392	2.92889	13.0949	3.6138	5.16377	17.3313	30.9815	18.389	-4.22566	3.01022	13.0827	3.75789	0.695944	10.09	22.0321	11.0735
43.6633	-116.574	589	Survey	4371	1	0	0	1	No	0	0	742.458	0.895723	254.861	3	3	3	1	2	1	1	2	1	30.8107	30.8456	10.0488	19.5848	5.18016	17.3318	31.0158	18.36	-4.22392	2.92889	13.0949	3.6138	5.11004	17.2676	30.9363	18.3551	-4.26327	2.92823	13.057	3.63418	0.648789	10.0167	21.9967	10.9946
43.5891	-116.633	590	Survey	4373	3	0	30	1	Yes	1	Positive	748.907	0.430784	347.216	3	5	5	1	3	3	.	3	1	29.7421	30.7735	9.95386	19.5708	5.21867	17.313	30.8557	18.3553	-4.17244	2.90329	13.0111	3.5985	5.11004	17.2676	30.9363	18.3551	-4.26327	2.92823	13.057	3.63418	0.648789	10.0167	21.9967	10.9946
43.5891	-116.633	590	Survey	4372	3	0	0	1	No	0	0	748.936	0.520702	23.4007	5	1	5	1	3	3	.	2	1	29.7421	30.7735	9.95386	19.5708	5.21867	17.313	30.8557	18.3553	-4.17244	2.90329	13.0111	3.5985	4.75992	16.6037	29.7449	17.8134	-3.73202	3.56453	13.5685	4.17952	0.711032	10.0091	21.6567	10.9964
43.4733	-116.688	591	Survey	4375	1	0	5	1	Yes	1	Negative	851.954	2.03107	184.67	4	2	4	2	.	.	.	.	4	24.3111	28.9972	10.9189	17.8322	4.56439	16.4048	29.5535	17.6725	-3.80122	3.44028	13.3955	3.98863	4.75992	16.6037	29.7449	17.8134	-3.73202	3.56453	13.5685	4.17952	0.711032	10.0091	21.6567	10.9964
43.4733	-116.688	591	Survey	4374	1	0	0	1	No	0	0	851.954	2.03107	184.67	4	2	4	1	1	.	2	.	4	24.3111	28.9972	10.9189	17.8322	4.56439	16.4048	29.5535	17.6725	-3.80122	3.44028	13.3955	3.98863	5.68777	17.868	31.1074	18.9453	-3.49841	4.02087	14.2967	4.49976	1.30799	10.8659	22.7021	11.7225
43.63	-116.494	592	Survey	4376	4	0	0	1	No	0	0	767.9	0.00100804	274.145	4	4	4	.	1	.	2	.	3	30.9607	33.0651	10.3229	20.2674	5.26498	17.1473	30.8263	18.3137	-4.12129	2.95617	13.0732	3.7298	5.68777	17.868	31.1074	18.9453	-3.49841	4.02087	14.2967	4.49976	1.30799	10.8659	22.7021	11.7225
43.63	-116.493	592	Survey	4377	4	0	0	1	No	0	0	767.904	0.0114376	175.03	4	4	4	1	1	.	2	.	3	30.9607	33.0651	10.3229	20.2674	5.26498	17.1473	30.8263	18.3137	-4.12129	2.95617	13.0732	3.7298	5.06196	17.2543	30.5208	18.298	-4.11506	3.2748	13.3856	3.96975	0.692629	10.1865	21.9532	11.1339
43.6822	-116.648	593	Survey	4378	1	0	0	1	No	0	0	727.448	1.52181	352.913	4	4	4	1	1	.	.	.	3	33.4335	30.9773	10.1812	19.7289	4.98178	17.3523	30.9091	18.3442	-4.41845	2.83268	12.9416	3.32927	5.06196	17.2543	30.5208	18.298	-4.11506	3.2748	13.3856	3.96975	0.692629	10.1865	21.9532	11.1339
43.6822	-116.648	593	Survey	4379	1	0	0	1	No	0	0	727.448	1.52181	352.913	4	4	4	1	1	1	.	2	3	33.4335	30.9773	10.1812	19.7289	4.98178	17.3523	30.9091	18.3442	-4.41845	2.83268	12.9416	3.32927	5.04714	17.2571	30.8656	18.3379	-4.14967	3.04311	12.9195	3.84893	0.668995	10.0705	21.8926	11.0934
43.7674	-116.833	594	Survey	4381	3	0	10	1	Yes	1	Negative	721.025	1.15027	172.94	4	4	5	1	2	3	.	.	2	28.8679	28.4147	10.2932	17.7955	4.90272	17.4482	31.0507	18.4333	-4.34183	3.02447	12.8207	3.5074	5.04714	17.2571	30.8656	18.3379	-4.14967	3.04311	12.9195	3.84893	0.668995	10.0705	21.8926	11.0934
43.7674	-116.833	594	Survey	4380	3	0	0	1	No	0	0	721.025	1.15027	172.94	4	4	5	1	1	.	2	.	2	28.8679	28.4147	10.2932	17.7955	4.90272	17.4482	31.0507	18.4333	-4.34183	3.02447	12.8207	3.5074	4.68509	17.5457	31.1767	18.4088	-4.45696	3.18759	13.1415	3.51786	0.331414	10.2896	22.1591	10.9633
43.4053	-116.543	595	Survey	4382	1	0	0	1	No	0	0	811.978	0.434629	220.933	3	3	3	1	1	.	2	.	3	24.7387	29.3435	10.604	17.6305	4.99284	16.8464	30.0355	18.0726	-3.68647	3.56944	13.5566	4.34281	4.68509	17.5457	31.1767	18.4088	-4.45696	3.18759	13.1415	3.51786	0.331414	10.2896	22.1591	10.9633
43.4053	-116.543	595	Survey	4383	1	0	0	1	No	0	0	811.978	0.434629	220.933	1	1	1	1	1	.	2	.	3	24.7387	29.3435	10.604	17.6305	4.99284	16.8464	30.0355	18.0726	-3.68647	3.56944	13.5566	4.34281	4.61487	17.6537	31.2893	18.4183	-4.60712	3.29068	13.4109	3.55345	0.220352	10.3935	22.3501	10.9859
43.5447	-116.634	596	Survey	4385	3	0	0	1	No	0	0	781.093	6.13159	104.035	4	4	4	1	1	.	.	.	4	28.7723	30.4371	10.2222	18.9474	5.2422	17.1525	30.4287	18.2501	-4.03608	3.13412	13.1938	3.90407	4.61487	17.6537	31.2893	18.4183	-4.60712	3.29068	13.4109	3.55345	0.220352	10.3935	22.3501	10.9859
43.5447	-116.634	596	Survey	4384	3	0	0	1	No	0	0	777.05	5.84994	101.957	2	2	2	2	3	3	.	2	4	28.7723	30.4371	10.2222	18.9474	5.2422	17.1525	30.4287	18.2501	-4.03608	3.13412	13.1938	3.90407	5.26842	17.4599	31.1503	18.4574	-4.25529	2.90109	13.0598	3.57461	0.733272	10.0984	22.105	11.016
43.4746	-116.56	597	Survey	4387	1	0	0	1	No	0	0	815.645	1.37766	26.9579	5	5	5	1	3	.	2	.	4	27.5717	30.3106	10.4253	18.6399	5.04641	16.8279	30.1616	18.0292	-3.91629	3.11852	13.194	3.93823	5.26842	17.4599	31.1503	18.4574	-4.25529	2.90109	13.0598	3.57461	0.733272	10.0984	22.105	11.016
43.4742	-116.56	597	Survey	4386	1	0	0	1	No	0	0	816.004	1.06947	24.3486	1	5	1	1	3	.	2	.	4	27.5717	30.3106	10.4253	18.6399	5.04641	16.8279	30.1616	18.0292	-3.91629	3.11852	13.194	3.93823	5.25734	17.2367	30.8596	18.3416	-4.17433	2.95818	13.0628	3.70109	0.7645	10.0163	21.9612	11.0214
43.7635	-116.98	598	Survey	4389	1	0	0	1	No	0	0	680.958	0.00647103	243.954	4	4	4	2	3	3	2	3	3	26.4455	26.5708	10.5378	17.1821	4.73934	17.8851	31.4567	18.6888	-4.47373	3.244	13.0995	3.41555	5.18016	17.3318	31.0158	18.36	-4.22392	2.92889	13.0949	3.6138	0.702722	10.0487	22.0553	10.9869
43.7637	-116.98	598	Survey	4388	1	0	0	1	No	0	0	680.958	0.0103991	261.052	4	4	4	2	3	3	2	2	3	26.4455	26.5708	10.5378	17.1821	4.73934	17.8851	31.4567	18.6888	-4.47373	3.244	13.0995	3.41555	5.18016	17.3318	31.0158	18.36	-4.22392	2.92889	13.0949	3.6138	0.702722	10.0487	22.0553	10.9869
43.3865	-116.576	599	Survey	4391	1	0	0	1	No	0	0	819.199	3.08818	66.2	3	.	.	2	1	.	2	.	3	24.4927	28.726	10.66	17.4522	4.87723	16.7667	29.8483	17.9462	-3.62651	3.76582	13.8436	4.36195	5.21867	17.313	30.8557	18.3553	-4.17244	2.90329	13.0111	3.5985	0.749433	10.0276	21.9334	10.9769
43.3867	-116.576	599	Survey	4390	1	0	0	1	No	0	0	818.671	3.32695	64.1154	4	4	4	1	1	.	2	.	3	24.4927	28.726	10.66	17.4522	4.87723	16.7667	29.8483	17.9462	-3.62651	3.76582	13.8436	4.36195	4.56439	16.4048	29.5535	17.6725	-3.80122	3.44028	13.3955	3.98863	0.574835	9.84757	21.4745	10.8306
43.75	-116.721	600	Survey	4393	4	0	0	1	No	0	0	746.016	1.16838	356.435	4	4	3	1	1	.	.	.	2	32.5556	30.9277	10.3064	19.4901	5.15728	17.3412	31.0229	18.3983	-4.22981	3.02513	13.0943	3.76408	5.26498	17.1473	30.8263	18.3137	-4.12129	2.95617	13.0732	3.7298	0.793175	9.97024	21.9498	11.0218
43.7501	-116.721	600	Survey	4392	4	0	0	1	No	0	0	746.016	1.16838	356.435	5	3	3	1	3	3	1	2	2	32.5556	30.9277	10.3064	19.4901	5.15728	17.3412	31.0229	18.3983	-4.22981	3.02513	13.0943	3.76408	5.26498	17.1473	30.8263	18.3137	-4.12129	2.95617	13.0732	3.7298	0.793175	9.97024	21.9498	11.0218
43.4961	-116.751	601	Survey	4394	1	0	0	1	No	0	0	758.102	4.47532	29.5177	1	1	.	1	2	3	.	2	2	26.2794	28.551	10.1618	17.4252	5.01127	17.0557	30.0311	18.1249	-3.78575	3.71191	13.7322	4.36234	4.98178	17.3523	30.9091	18.3442	-4.41845	2.83268	12.9416	3.32927	0.506833	10.011	21.9253	10.8367
43.4958	-116.751	601	Survey	4395	1	0	0	1	No	0	0	760.474	5.80722	22.4524	1	1	1	1	2	3	.	2	2	26.2794	28.551	10.1618	17.4252	5.01127	17.0557	30.0311	18.1249	-3.78575	3.71191	13.7322	4.36234	4.98178	17.3523	30.9091	18.3442	-4.41845	2.83268	12.9416	3.32927	0.506833	10.011	21.9253	10.8367
43.787	-116.892	602	Survey	4397	1	0	0	1	No	0	0	711.545	0.967225	270.098	4	5	5	1	3	1	.	2	3	26.9201	26.8129	10.0329	16.8091	4.80265	17.5664	31.1367	18.4972	-4.36517	3.10111	12.8342	3.46624	4.90272	17.4482	31.0507	18.4333	-4.34183	3.02447	12.8207	3.5074	0.501126	10.158	21.9357	10.9704
43.787	-116.891	602	Survey	4396	1	0	0	1	No	0	0	711.946	0.209763	241.306	4	4	4	1	3	1	.	2	3	26.9201	26.8129	10.0329	16.8091	4.80265	17.5664	31.1367	18.4972	-4.36517	3.10111	12.8342	3.46624	4.99284	16.8464	30.0355	18.0726	-3.68647	3.56944	13.5566	4.34281	0.856627	10.1315	21.796	11.2077
43.4952	-116.687	603	Survey	4399	1	0	10	1	Yes	1	Negative	845.864	1.39717	61.8408	3	3	4	1	3	1	2	2	4	25.9228	29.7359	10.9245	18.1751	4.68545	16.526	29.6339	17.7701	-3.77741	3.47301	13.4056	4.11455	4.99284	16.8464	30.0355	18.0726	-3.68647	3.56944	13.5566	4.34281	0.856627	10.1315	21.796	11.2077
43.4954	-116.687	603	Survey	4398	1	0	0	1	No	0	0	845.492	1.446	60.2845	.	.	.	.	.	.	.	.	4	25.9228	29.7359	10.9245	18.1751	4.68545	16.526	29.6339	17.7701	-3.77741	3.47301	13.4056	4.11455	5.2422	17.1525	30.4287	18.2501	-4.03608	3.13412	13.1938	3.90407	0.821883	10.0663	21.8112	11.0771
43.6937	-116.992	604	Survey	4401	1	0	0	1	No	0	0	692.324	0.128179	304.646	1	5	4	1	2	3	.	2	3	25.707	26.8463	10.4442	16.931	4.93588	17.9351	31.527	18.7614	-4.59184	2.99984	13.0449	3.19246	5.2422	17.1525	30.4287	18.2501	-4.03608	3.13412	13.1938	3.90407	0.821883	10.0663	21.8112	11.0771
43.6937	-116.992	604	Survey	4400	1	0	0	1	No	0	0	693.21	1.33164	315.999	3	5	3	1	3	1	.	2	3	25.707	26.8463	10.4442	16.931	4.93588	17.9351	31.527	18.7614	-4.59184	2.99984	13.0449	3.19246	5.04641	16.8279	30.1616	18.0292	-3.91629	3.11852	13.194	3.93823	0.775453	9.89417	21.6778	10.9837
43.5452	-116.751	605	Survey	4402	1	0	0	1	No	0	0	782.812	5.49621	236.564	.	4	.	1	1	.	2	.	2	27.5242	28.6272	10.0639	17.8263	5.13475	17.1691	30.2843	18.2884	-3.88678	3.57344	13.6199	4.33516	5.04641	16.8279	30.1616	18.0292	-3.91629	3.11852	13.194	3.93823	0.775453	9.89417	21.6778	10.9837
43.5451	-116.751	605	Survey	4403	1	0	0	1	No	0	0	782.812	5.49621	236.564	4	4	.	1	1	.	2	.	2	27.5242	28.6272	10.0639	17.8263	5.13475	17.1691	30.2843	18.2884	-3.88678	3.57344	13.6199	4.33516	4.73934	17.8851	31.4567	18.6888	-4.47373	3.244	13.0995	3.41555	0.352664	10.4882	22.2781	11.0522
43.6881	-116.892	606	Survey	4405	3	0	0	1	No	0	0	737.662	4.121e-05	135	5	5	5	2	3	3	.	3	3	27.0734	28.0745	10.1351	17.2763	4.96467	17.4969	31.1148	18.4673	-4.34708	2.94369	12.841	3.38733	4.73934	17.8851	31.4567	18.6888	-4.47373	3.244	13.0995	3.41555	0.352664	10.4882	22.2781	11.0522
43.6881	-116.892	606	Survey	4404	3	0	0	1	No	0	0	737.662	4.121e-05	135	4	4	5	1	3	3	.	2	3	27.0734	28.0745	10.1351	17.2763	4.96467	17.4969	31.1148	18.4673	-4.34708	2.94369	12.841	3.38733	4.87723	16.7667	29.8483	17.9462	-3.62651	3.76582	13.8436	4.36195	0.824182	10.1914	21.846	11.1541
43.7602	-116.987	607	Survey	4407	1	0	0	1	No	0	0	678.448	0.960122	252.346	5	5	4	2	3	3	.	2	3	26.4868	26.7069	10.5472	17.221	4.74465	17.8916	31.4664	18.6906	-4.48672	3.23453	13.1069	3.37128	4.87723	16.7667	29.8483	17.9462	-3.62651	3.76582	13.8436	4.36195	0.824182	10.1914	21.846	11.1541
43.7602	-116.987	607	Survey	4406	1	0	0	1	No	0	0	678.448	0.960122	252.346	4	4	4	1	3	1	.	2	3	26.4868	26.7069	10.5472	17.221	4.74465	17.8916	31.4664	18.6906	-4.48672	3.23453	13.1069	3.37128	5.15728	17.3412	31.0229	18.3983	-4.22981	3.02513	13.0943	3.76408	0.690474	10.1038	22.0586	11.0812
43.5899	-116.802	608	Survey	4408	1	0	0	1	No	0	0	722.597	1.51388	287.71	3	1	3	2	3	1	2	.	3	26.1628	27.1558	9.96801	16.9242	5.02237	17.5643	30.8363	18.4637	-4.08294	3.36953	13.5404	3.85567	5.15728	17.3412	31.0229	18.3983	-4.22981	3.02513	13.0943	3.76408	0.690474	10.1038	22.0586	11.0812
43.5899	-116.802	608	Survey	4409	1	0	0	1	No	0	0	723.511	1.86579	290.146	5	1	5	1	2	1	1	2	3	26.1628	27.1558	9.96801	16.9242	5.02237	17.5643	30.8363	18.4637	-4.08294	3.36953	13.5404	3.85567	5.01127	17.0557	30.0311	18.1249	-3.78575	3.71191	13.7322	4.36234	0.820146	10.3097	21.8816	11.2436
43.7198	-116.869	609	Survey	4411	4	0	0	1	No	0	0	691.905	0.284343	355.53	1	5	1	1	1	.	.	.	3	27.6321	27.4865	10.1619	17.1794	4.82445	17.7391	31.3924	18.6105	-4.45878	3.13294	13.1178	3.36643	5.01127	17.0557	30.0311	18.1249	-3.78575	3.71191	13.7322	4.36234	0.820146	10.3097	21.8816	11.2436
43.7201	-116.869	609	Survey	4410	4	0	0	1	No	0	0	691.696	0.268552	357.098	1	5	5	2	3	3	.	2	3	27.6321	27.4865	10.1619	17.1794	4.82445	17.7391	31.3924	18.6105	-4.45878	3.13294	13.1178	3.36643	4.80265	17.5664	31.1367	18.4972	-4.36517	3.10111	12.8342	3.46624	0.438653	10.2566	21.9855	10.9817
43.4303	-116.599	610	Survey	4412	1	0	0	1	No	0	0	819.757	0.78393	41.8901	4	4	4	1	.	.	.	.	2	22.0653	27.6053	10.7945	17.0232	4.70734	16.6052	29.6058	17.7835	-3.62843	3.66832	13.7577	4.25831	4.80265	17.5664	31.1367	18.4972	-4.36517	3.10111	12.8342	3.46624	0.438653	10.2566	21.9855	10.9817
43.4305	-116.599	610	Survey	4413	1	0	0	1	No	0	0	819.757	0.78393	41.8901	4	4	3	1	1	.	2	.	2	22.0653	27.6053	10.7945	17.0232	4.70734	16.6052	29.6058	17.7835	-3.62843	3.66832	13.7577	4.25831	4.68545	16.526	29.6339	17.7701	-3.77741	3.47301	13.4056	4.11455	0.649456	9.92736	21.5197	10.9423
43.4812	-116.53	611	Survey	4415	1	0	0	1	No	0	0	800.695	1.51485	350.272	3	5	4	1	2	3	2	3	3	28.2913	30.8232	10.3505	18.8517	5.25275	17.0025	30.2074	18.1716	-3.86909	3.14807	13.1877	4.04516	4.93588	17.9351	31.527	18.7614	-4.59184	2.99984	13.0449	3.19246	0.399999	10.3889	22.286	10.9769
43.481	-116.53	611	Survey	4414	1	0	0	1	No	0	0	801.653	1.71506	351.616	4	2	4	1	3	3	.	2	3	28.2913	30.8232	10.3505	18.8517	5.25275	17.0025	30.2074	18.1716	-3.86909	3.14807	13.1877	4.04516	4.93588	17.9351	31.527	18.7614	-4.59184	2.99984	13.0449	3.19246	0.399999	10.3889	22.286	10.9769
43.6536	-116.713	612	Survey	4416	3	0	0	1	No	0	0	724.933	0.930347	46.0749	5	4	5	1	1	.	.	.	2	33.5375	30.5075	10.091	19.6053	4.9771	17.432	30.8228	18.3569	-4.37634	2.9848	13.1398	3.48884	5.13475	17.1691	30.2843	18.2884	-3.88678	3.57344	13.6199	4.33516	0.837139	10.2935	21.9521	11.3118
43.6536	-116.713	612	Survey	4417	3	0	0	1	No	0	0	724.933	0.930347	46.0749	4	4	5	1	3	3	.	2	2	33.5375	30.5075	10.091	19.6053	4.9771	17.432	30.8228	18.3569	-4.37634	2.9848	13.1398	3.48884	5.13475	17.1691	30.2843	18.2884	-3.88678	3.57344	13.6199	4.33516	0.837139	10.2935	21.9521	11.3118
43.4187	-116.593	613	Survey	4419	1	0	0	1	No	0	0	829.938	0.0948017	302.075	5	.	5	1	1	.	2	.	3	22.9198	28.0939	10.7952	17.2754	4.69143	16.5625	29.6034	17.7463	-3.72585	3.68718	13.7777	4.21303	4.96467	17.4969	31.1148	18.4673	-4.34708	2.94369	12.841	3.38733	0.528527	10.141	21.9779	10.9273
43.4187	-116.593	613	Survey	4418	1	0	0	1	No	0	0	829.907	0.35377	301.853	3	3	5	1	1	.	2	.	3	22.9198	28.0939	10.7952	17.2754	4.69143	16.5625	29.6034	17.7463	-3.72585	3.68718	13.7777	4.21303	4.96467	17.4969	31.1148	18.4673	-4.34708	2.94369	12.841	3.38733	0.528527	10.141	21.9779	10.9273
43.6472	-116.84	614	Survey	4420	4	0	0	1	No	0	0	762.219	0.918041	1.81894	4	5	4	1	1	.	2	.	3	27.744	28.9069	10.2641	17.9011	4.95666	17.3227	30.8034	18.3231	-4.12376	3.1745	13.1225	3.77101	4.74465	17.8916	31.4664	18.6906	-4.48672	3.23453	13.1069	3.37128	0.349352	10.4867	22.2867	11.0309
43.6473	-116.84	614	Survey	4421	4	0	0	1	No	0	0	762.219	0.918041	1.81894	5	5	1	1	3	1	2	2	3	27.744	28.9069	10.2641	17.9011	4.95666	17.3227	30.8034	18.3231	-4.12376	3.1745	13.1225	3.77101	4.74465	17.8916	31.4664	18.6906	-4.48672	3.23453	13.1069	3.37128	0.349352	10.4867	22.2867	11.0309
43.6694	-116.733	615	Survey	4423	4	0	0	1	No	0	0	713.691	1.4986	340.424	5	5	5	1	1	.	.	.	1	33.2555	30.0257	10.0662	19.362	4.90621	17.5185	30.9803	18.4495	-4.36938	3.03613	13.1679	3.4896	5.02237	17.5643	30.8363	18.4637	-4.08294	3.36953	13.5404	3.85567	0.688583	10.3868	22.1883	11.1597
43.6698	-116.733	615	Survey	4422	4	0	0	1	No	0	0	711.595	0.616307	352.455	3	5	3	1	1	.	.	.	1	33.2555	30.0257	10.0662	19.362	4.90621	17.5185	30.9803	18.4495	-4.36938	3.03613	13.1679	3.4896	5.02237	17.5643	30.8363	18.4637	-4.08294	3.36953	13.5404	3.85567	0.688583	10.3868	22.1883	11.1597
43.5247	-116.637	616	Survey	4425	2	0	0	1	No	0	0	774.943	0.0115298	185.221	2	4	2	1	2	3	.	3	2	28.1539	30.1985	10.2919	18.7055	5.19634	17.1601	30.3584	18.2492	-3.97745	3.21476	13.3072	3.94196	4.82445	17.7391	31.3924	18.6105	-4.45878	3.13294	13.1178	3.36643	0.407444	10.3559	22.2551	10.9884
43.5247	-116.637	616	Survey	4424	2	0	0	1	No	0	0	774.943	0.00287438	212.159	2	2	2	1	2	3	.	2	2	28.1539	30.1985	10.2919	18.7055	5.19634	17.1601	30.3584	18.2492	-3.97745	3.21476	13.3072	3.94196	4.82445	17.7391	31.3924	18.6105	-4.45878	3.13294	13.1178	3.36643	0.407444	10.3559	22.2551	10.9884
43.7507	-116.743	617	Survey	4427	4	0	0	1	No	0	0	740.114	0.636988	3.04461	1	3	3	1	3	3	1	2	2	31.8028	30.2475	10.3152	19.1224	5.05095	17.4165	31.0612	18.4181	-4.23869	3.04281	13.1168	3.71949	4.70734	16.6052	29.6058	17.7835	-3.62843	3.66832	13.7577	4.25831	0.733313	10.0624	21.6817	11.0209
43.75	-116.743	617	Survey	4426	4	0	0	1	No	0	0	740.676	1.64685	350.703	1	3	4	1	2	3	1	2	2	31.8028	30.2475	10.3152	19.1224	5.05095	17.4165	31.0612	18.4181	-4.23869	3.04281	13.1168	3.71949	4.70734	16.6052	29.6058	17.7835	-3.62843	3.66832	13.7577	4.25831	0.733313	10.0624	21.6817	11.0209
43.456	-116.543	618	Survey	4428	1	0	0	1	No	0	0	809.946	0.245185	37.1164	5	.	.	1	1	.	2	.	3	27.9562	30.5527	10.449	18.7223	5.02406	16.8839	30.1151	18.0896	-3.86008	3.20836	13.2567	4.03133	5.25275	17.0025	30.2074	18.1716	-3.86909	3.14807	13.1877	4.04516	0.907137	9.998	21.6975	11.1084
43.456	-116.543	618	Survey	4429	1	0	0	1	No	0	0	809.946	0.245185	37.1164	4	4	4	1	3	.	2	2	3	27.9562	30.5527	10.449	18.7223	5.02406	16.8839	30.1151	18.0896	-3.86008	3.20836	13.2567	4.03133	5.25275	17.0025	30.2074	18.1716	-3.86909	3.14807	13.1877	4.04516	0.907137	9.998	21.6975	11.1084
43.8567	-116.975	619	Survey	4431	3	0	0	1	No	0	0	690.958	5.828e-05	90	5	4	4	2	3	3	.	3	3	29.683	27.5435	10.6443	18.9735	4.6155	17.6527	31.3074	18.4557	-4.5864	3.27974	13.3799	3.50298	4.9771	17.432	30.8228	18.3569	-4.37634	2.9848	13.1398	3.48884	0.52537	10.1289	21.9813	10.9229
43.8567	-116.974	619	Survey	4430	3	0	0	1	No	0	0	690.958	0.00416743	216.469	4	5	5	1	2	3	.	3	3	29.683	27.5435	10.6443	18.9735	4.6155	17.6527	31.3074	18.4557	-4.5864	3.27974	13.3799	3.50298	4.9771	17.432	30.8228	18.3569	-4.37634	2.9848	13.1398	3.48884	0.52537	10.1289	21.9813	10.9229
43.5111	-116.651	621	Survey	4433	1	0	0	1	No	0	0	830.853	1.62262	51.5789	5	5	5	1	1	.	.	.	4	27.0541	29.982	10.6113	18.4892	5.03941	16.7863	30.0284	17.9953	-3.8404	3.32186	13.3707	4.11536	4.69143	16.5625	29.6034	17.7463	-3.72585	3.68718	13.7777	4.21303	0.67848	10.05	21.6905	10.9797
43.5098	-116.651	621	Survey	4432	1	0	0	1	No	0	0	832.999	1.71985	33.4268	5	5	5	1	1	.	.	.	4	26.3937	29.7865	10.6894	18.3794	4.9857	16.6879	29.9513	17.9129	-3.82736	3.35423	13.3651	4.09633	4.69143	16.5625	29.6034	17.7463	-3.72585	3.68718	13.7777	4.21303	0.67848	10.05	21.6905	10.9797
43.749	-116.758	622	Survey	4435	4	0	0	1	No	0	0	724.196	0.204037	46.0243	4	4	4	2	1	1	2	2	2	31.4658	29.9986	10.271	19.0318	4.93473	17.4589	31.0974	18.44	-4.30815	3.06987	13.1251	3.68059	4.95666	17.3227	30.8034	18.3231	-4.12376	3.1745	13.1225	3.77101	0.632088	10.1686	21.963	11.0471
43.7492	-116.758	622	Survey	4434	4	0	0	1	No	0	0	724.273	0.111476	108.97	3	.	3	1	2	3	1	2	2	31.4658	29.9986	10.271	19.0318	4.93473	17.4589	31.0974	18.44	-4.30815	3.06987	13.1251	3.68059	4.95666	17.3227	30.8034	18.3231	-4.12376	3.1745	13.1225	3.77101	0.632088	10.1686	21.963	11.0471
43.8319	-116.974	623	Survey	4436	2	0	0	1	No	0	0	698.118	1.27572	208.612	5	5	5	1	1	.	2	.	3	28.098	27.4716	10.5862	18.2439	4.6868	17.6085	31.2705	18.4804	-4.47561	3.21368	13.1657	3.51067	4.90621	17.5185	30.9803	18.4495	-4.36938	3.03613	13.1679	3.4896	0.492096	10.198	22.0741	10.9695
43.8319	-116.974	623	Survey	4437	2	0	0	1	No	0	0	697.624	0.847951	199.224	5	5	5	1	3	1	2	2	3	28.098	27.4716	10.5862	18.2439	4.6868	17.6085	31.2705	18.4804	-4.47561	3.21368	13.1657	3.51067	4.90621	17.5185	30.9803	18.4495	-4.36938	3.03613	13.1679	3.4896	0.492096	10.198	22.0741	10.9695
43.8038	-116.693	625	Survey	4439	4	0	0	1	No	0	0	762.588	1.50488	315.595	4	4	4	1	1	1	2	2	2	33.1441	32.3244	10.6964	20.2423	5.15973	17.1671	30.9087	18.3415	-4.21609	3.00946	12.9628	3.87702	5.19634	17.1601	30.3584	18.2492	-3.97745	3.21476	13.3072	3.94196	0.826491	10.1106	21.8328	11.0956
43.8038	-116.692	625	Survey	4438	4	0	0	1	No	0	0	762.992	0.657866	318.696	3	3	3	1	1	3	1	2	2	33.1441	32.3244	10.6964	20.2423	5.15973	17.1671	30.9087	18.3415	-4.21609	3.00946	12.9628	3.87702	5.19634	17.1601	30.3584	18.2492	-3.97745	3.21476	13.3072	3.94196	0.826491	10.1106	21.8328	11.0956
43.712	-116.69	626	Survey	4441	4	0	0	1	No	0	0	733.105	1.9716	15.6929	1	1	4	1	3	1	2	2	4	33.2529	30.9692	10.232	19.6422	5.03958	17.319	30.9403	18.3574	-4.2552	3.00698	13.0946	3.68349	5.05095	17.4165	31.0612	18.4181	-4.23869	3.04281	13.1168	3.71949	0.630069	10.1499	22.089	11.0688
43.7137	-116.69	626	Survey	4440	4	0	0	1	No	0	0	747.218	5.66219	45.5427	4	5	5	1	2	3	1	2	4	33.2529	30.9692	10.232	19.6422	5.03958	17.319	30.9403	18.3574	-4.2552	3.00698	13.0946	3.68349	5.05095	17.4165	31.0612	18.4181	-4.23869	3.04281	13.1168	3.71949	0.630069	10.1499	22.089	11.0688
43.6152	-116.693	627	Survey	4442	4	0	0	1	No	0	0	768.168	1.51283	8.61449	3	3	3	1	1	.	2	.	2	30.6198	30.2126	9.9802	19.1234	5.12189	17.1606	30.5823	18.2503	-4.19423	3.02951	13.1158	3.71298	5.02406	16.8839	30.1151	18.0896	-3.86008	3.20836	13.2567	4.03133	0.792279	9.96816	21.6859	11.0605
43.6152	-116.693	627	Survey	4443	4	0	0	1	No	0	0	768.146	1.75744	1.44621	3	3	3	1	1	.	2	.	2	30.6198	30.2126	9.9802	19.1234	5.12189	17.1606	30.5823	18.2503	-4.19423	3.02951	13.1158	3.71298	5.02406	16.8839	30.1151	18.0896	-3.86008	3.20836	13.2567	4.03133	0.792279	9.96816	21.6859	11.0605
43.7231	-116.942	628	Survey	4444	1	0	0	1	No	0	0	730.294	0.619479	348.456	2	3	2	1	1	.	.	.	3	27.0802	27.8195	10.2741	17.1879	4.90556	17.5809	31.1224	18.5194	-4.42311	2.9378	12.6964	3.29804	4.6155	17.6527	31.3074	18.4557	-4.5864	3.27974	13.3799	3.50298	0.231516	10.3872	22.3436	10.9793
43.7231	-116.942	628	Survey	4445	1	0	0	1	No	0	0	730.292	0.564601	1.32349	4	2	4	2	3	3	.	2	3	27.0802	27.8195	10.2741	17.1879	4.90556	17.5809	31.1224	18.5194	-4.42311	2.9378	12.6964	3.29804	4.6155	17.6527	31.3074	18.4557	-4.5864	3.27974	13.3799	3.50298	0.231516	10.3872	22.3436	10.9793
43.5942	-116.782	629	Survey	4446	1	0	0	1	No	0	0	768.329	2.09431	268.835	2	2	2	1	1	.	2	.	3	27.9904	28.6339	10.0977	17.9946	5.13465	17.1054	30.2944	18.2475	-3.96053	3.4565	13.5681	4.19728	4.9857	16.6879	29.9513	17.9129	-3.82736	3.35423	13.3651	4.09633	0.783596	9.94438	21.6582	11.0046
43.5942	-116.783	629	Survey	4447	1	0	0	1	No	0	0	768.329	2.09431	268.835	2	2	.	1	1	.	2	.	3	27.7247	28.4715	10.1271	17.8085	5.11085	17.2851	30.4931	18.3147	-3.97373	3.40966	13.5822	4.10723	5.03941	16.7863	30.0284	17.9953	-3.8404	3.32186	13.3707	4.11536	0.806231	9.9792	21.6995	11.0554
43.7968	-116.932	630	Survey	4448	1	0	0	1	No	0	0	703.956	0.0331072	356.998	5	5	5	1	1	.	.	.	3	26.1222	26.0403	9.64044	16.5534	4.68629	17.5221	31.1176	18.4597	-4.3167	3.20337	12.8918	3.48496	4.93473	17.4589	31.0974	18.44	-4.30815	3.06987	13.1251	3.68059	0.535555	10.1829	22.1113	11.0603
43.7968	-116.932	630	Survey	4449	1	0	0	1	No	0	0	703.956	0.0331072	356.998	5	5	5	1	3	3	.	2	3	26.1222	26.0403	9.64044	16.5534	4.68629	17.5221	31.1176	18.4597	-4.3167	3.20337	12.8918	3.48496	4.93473	17.4589	31.0974	18.44	-4.30815	3.06987	13.1251	3.68059	0.535555	10.1829	22.1113	11.0603
43.549	-116.795	631	Survey	4450	1	0	0	1	No	0	0	683.579	1.65854	260.529	4	.	3	1	2	3	.	3	3	25.2384	26.1162	9.68226	16.5845	5.18893	17.8356	30.9415	18.6819	-4.03043	3.48056	13.7853	3.94877	4.6868	17.6085	31.2705	18.4804	-4.47561	3.21368	13.1657	3.51067	0.325134	10.3333	22.2181	10.9956
43.5488	-116.795	631	Survey	4451	1	0	0	1	No	0	0	683.559	1.67815	265.525	3	3	3	1	2	3	.	3	3	25.2384	26.1162	9.68226	16.5845	5.18893	17.8356	30.9415	18.6819	-4.03043	3.48056	13.7853	3.94877	4.6868	17.6085	31.2705	18.4804	-4.47561	3.21368	13.1657	3.51067	0.325134	10.3333	22.2181	10.9956
43.6967	-116.65	632	Survey	4453	2	0	0	1	No	0	0	724.996	0.645772	357.67	4	4	1	1	2	3	.	3	4	33.2429	30.9582	10.2009	19.7139	5.00061	17.3957	30.9782	18.3339	-4.41335	2.8724	12.9971	3.39056	5.15973	17.1671	30.9087	18.3415	-4.21609	3.00946	12.9628	3.87702	0.696666	10.008	21.9357	11.1093
43.6964	-116.65	632	Survey	4452	2	0	0	1	No	0	0	725.562	0.990896	353.837	1	1	2	1	2	3	.	2	4	33.2429	30.9582	10.2009	19.7139	5.00061	17.3957	30.9782	18.3339	-4.41335	2.8724	12.9971	3.39056	5.15973	17.1671	30.9087	18.3415	-4.21609	3.00946	12.9628	3.87702	0.696666	10.008	21.9357	11.1093
43.634	-116.533	633	Survey	4454	3	0	0	1	No	0	0	756.816	0.236912	55.2358	4	5	5	1	1	.	.	.	2	30.1429	31.6822	10.1185	19.9065	5.26861	17.286	30.9407	18.3939	-4.13007	2.97108	13.088	3.67506	5.03958	17.319	30.9403	18.3574	-4.2552	3.00698	13.0946	3.68349	0.617318	10.0814	22.0175	11.0205
43.634	-116.533	633	Survey	4455	3	0	0	1	No	0	0	756.816	0.236912	55.2358	4	5	4	1	3	1	.	2	2	30.1429	31.6822	10.1185	19.9065	5.26861	17.286	30.9407	18.3939	-4.13007	2.97108	13.088	3.67506	5.03958	17.319	30.9403	18.3574	-4.2552	3.00698	13.0946	3.68349	0.617318	10.0814	22.0175	11.0205
43.5825	-116.772	634	Survey	4456	1	0	0	1	No	0	0	806.642	0.970184	52.8721	2	2	2	1	1	.	2	.	2	27.8405	28.5534	10.05	18.0897	5.23256	17.0686	30.2028	18.2522	-3.91394	3.51781	13.6637	4.31197	5.12189	17.1606	30.5823	18.2503	-4.19423	3.02951	13.1158	3.71298	0.688173	10.0158	21.8491	10.9817
43.5825	-116.773	634	Survey	4457	1	0	0	1	No	0	0	806.642	0.970184	52.8721	2	2	2	1	1	.	2	.	2	27.8405	28.5534	10.05	18.0897	5.23256	17.0686	30.2028	18.2522	-3.91394	3.51781	13.6637	4.31197	5.12189	17.1606	30.5823	18.2503	-4.19423	3.02951	13.1158	3.71298	0.688173	10.0158	21.8491	10.9817
43.4479	-116.731	635	Survey	4458	3	0	0	1	No	0	0	703.649	8.57407	214.564	1	1	1	.	3	3	.	2	4	23.7649	27.9922	10.2081	17.1616	4.87707	17.0375	29.9682	17.9987	-3.70797	3.76289	13.781	4.30801	4.90556	17.5809	31.1224	18.5194	-4.42311	2.9378	12.6964	3.29804	0.461209	10.1819	21.9094	10.9087
43.4479	-116.733	635	Survey	4459	3	0	0	1	No	0	0	700.064	4.11435	208.898	1	1	1	2	3	3	.	2	4	23.7649	27.9922	10.2081	17.1616	4.87707	17.0375	29.9682	17.9987	-3.70797	3.76289	13.781	4.30801	4.90556	17.5809	31.1224	18.5194	-4.42311	2.9378	12.6964	3.29804	0.461209	10.1819	21.9094	10.9087
43.6323	-116.922	637	Survey	4460	3	0	0	1	No	0	0	695.288	0.340775	266.634	5	5	5	1	1	3	1	2	3	23.284	25.7385	9.87315	15.6959	4.94352	17.8104	31.4421	18.5829	-4.62063	2.91918	12.9473	3.06925	5.13465	17.1054	30.2944	18.2475	-3.96053	3.4565	13.5681	4.19728	0.801835	10.2024	21.9313	11.2224
43.6323	-116.922	637	Survey	4461	3	0	0	1	No	0	0	695.482	0.291489	266.57	1	5	1	1	1	3	1	2	3	23.284	25.7385	9.87315	15.6959	4.94352	17.8104	31.4421	18.5829	-4.62063	2.91918	12.9473	3.06925	5.11085	17.2851	30.4931	18.3147	-3.97373	3.40966	13.5822	4.10723	0.784713	10.2701	22.0376	11.211
43.7948	-116.753	638	Survey	4462	4	0	0	1	No	0	0	731.309	1.47996	133.044	.	5	.	.	.	.	.	.	3	31.0308	30.1767	10.4189	18.9886	5.03992	17.3674	30.9871	18.4242	-4.29826	3.01843	12.9877	3.70905	4.68629	17.5221	31.1176	18.4597	-4.3167	3.20337	12.8918	3.48496	0.400476	10.2864	22.0047	10.9723
43.7948	-116.753	638	Survey	4463	4	0	0	1	No	0	0	731.067	0.628953	147.18	5	.	5	.	.	.	.	.	3	31.0308	30.1767	10.4189	18.9886	5.03992	17.3674	30.9871	18.4242	-4.29826	3.01843	12.9877	3.70905	4.68629	17.5221	31.1176	18.4597	-4.3167	3.20337	12.8918	3.48496	0.400476	10.2864	22.0047	10.9723
43.7412	-116.867	639	Survey	4464	2	0	0	1	No	0	0	692.906	3.10573	183.878	5	5	5	1	3	3	2	.	4	27.6011	27.3245	10.1756	17.1185	4.79217	17.6909	31.297	18.5759	-4.41532	3.17959	13.0422	3.41145	5.18893	17.8356	30.9415	18.6819	-4.03043	3.48056	13.7853	3.94877	0.803924	10.5802	22.3634	11.3154
43.7415	-116.867	639	Survey	4465	2	0	0	1	No	0	0	693.443	0.6986	223.163	4	5	4	1	2	3	.	3	4	27.6011	27.3245	10.1756	17.1185	4.79217	17.6909	31.297	18.5759	-4.41532	3.17959	13.0422	3.41145	5.18893	17.8356	30.9415	18.6819	-4.03043	3.48056	13.7853	3.94877	0.803924	10.5802	22.3634	11.3154
43.3223	-116.582	640	Survey	4467	4	0	0	1	No	0	0	738.906	0.0649403	325.162	1	1	1	1	3	3	.	2	4	25.5517	27.8754	10.0369	16.9305	5.27916	17.5223	30.5473	18.5148	-3.76739	3.66987	13.7094	4.17872	5.00061	17.3957	30.9782	18.3339	-4.41335	2.8724	12.9971	3.39056	0.520075	10.0525	21.9877	10.8622
43.3223	-116.587	640	Survey	4466	4	0	0	1	No	0	0	719.46	16.5187	248.746	1	1	1	2	2	3	.	2	4	25.5517	27.8754	10.0369	16.9305	5.27916	17.5223	30.5473	18.5148	-3.76739	3.66987	13.7094	4.17872	5.00061	17.3957	30.9782	18.3339	-4.41335	2.8724	12.9971	3.39056	0.520075	10.0525	21.9877	10.8622
43.7416	-116.956	642	Survey	4469	1	0	0	1	No	0	0	692.85	2.36882	4.69987	4	4	4	2	3	3	.	2	3	26.6252	27.1005	10.338	17.1143	4.84965	17.7855	31.3434	18.6613	-4.45466	3.10946	12.9668	3.37837	5.26861	17.286	30.9407	18.3939	-4.13007	2.97108	13.088	3.67506	0.791628	10.0483	22.0143	11.0345
43.7415	-116.956	642	Survey	4468	1	0	0	1	No	0	0	694.387	2.85966	4.21422	4	1	5	1	3	1	.	2	3	26.6252	27.1005	10.338	17.1143	4.84965	17.7855	31.3434	18.6613	-4.45466	3.10946	12.9668	3.37837	5.26861	17.286	30.9407	18.3939	-4.13007	2.97108	13.088	3.67506	0.791628	10.0483	22.0143	11.0345
43.4327	-116.713	643	Survey	4471	2	0	0	1	No	0	0	696.874	7.34101	256.257	1	1	1	1	3	3	2	.	4	23.0546	27.7634	10.3717	17.0512	4.80227	16.8903	29.73	17.9199	-3.71018	3.74914	13.7734	4.25503	5.23256	17.0686	30.2028	18.2522	-3.91394	3.51781	13.6637	4.31197	0.875289	10.2149	21.9332	11.2821
43.4327	-116.713	643	Survey	4470	2	0	0	1	No	0	0	693.927	5.5789	263.125	4	.	4	1	2	3	2	.	4	23.0546	27.7634	10.3717	17.0512	4.80227	16.8903	29.73	17.9199	-3.71018	3.74914	13.7734	4.25503	5.23256	17.0686	30.2028	18.2522	-3.91394	3.51781	13.6637	4.31197	0.875289	10.2149	21.9332	11.2821
43.5358	-116.487	645	Survey	4473	2	0	0	1	No	0	0	784.183	0.987434	195.92	4	4	5	1	3	3	.	2	2	30.0893	32.0105	10.3707	19.5987	5.37741	17.2353	30.6883	18.3619	-3.97391	3.04496	13.1538	3.90314	4.87707	17.0375	29.9682	17.9987	-3.70797	3.76289	13.781	4.30801	0.786871	10.3263	21.8746	11.1534
43.5362	-116.487	645	Survey	4472	2	0	0	1	No	0	0	784.567	0.110628	271.079	4	1	4	1	3	3	.	2	2	30.0893	32.0105	10.3707	19.5987	5.37741	17.2353	30.6883	18.3619	-3.97391	3.04496	13.1538	3.90314	4.87707	17.0375	29.9682	17.9987	-3.70797	3.76289	13.781	4.30801	0.786871	10.3263	21.8746	11.1534
43.4448	-116.561	648	Survey	4475	3	0	0	1	No	0	0	814.943	0.0023893	149.995	5	1	3	1	2	3	.	3	2	25.5529	29.4065	10.562	18.1234	4.88228	16.777	29.9313	17.9407	-3.79793	3.35696	13.4261	4.0965	4.94352	17.8104	31.4421	18.5829	-4.62063	2.91918	12.9473	3.06925	0.388574	10.2851	22.1947	10.8261
43.4447	-116.561	648	Survey	4474	3	0	0	1	No	0	0	814.943	0.00061957	311.186	4	4	4	1	3	.	2	2	2	25.5529	29.4065	10.562	18.1234	4.88228	16.777	29.9313	17.9407	-3.79793	3.35696	13.4261	4.0965	4.94352	17.8104	31.4421	18.5829	-4.62063	2.91918	12.9473	3.06925	0.388574	10.2851	22.1947	10.8261
43.8512	-116.98	649	Survey	4477	3	0	0	1	No	0	0	690.958	0.0999628	195.402	4	4	4	2	2	3	.	3	3	29.3173	27.4471	10.6059	18.8052	4.63994	17.7171	31.3499	18.4689	-4.55639	3.28313	13.3465	3.50086	5.03992	17.3674	30.9871	18.4242	-4.29826	3.01843	12.9877	3.70905	0.595387	10.1135	21.9874	11.0666
43.8509	-116.98	649	Survey	4476	3	0	0	1	No	0	0	690.958	0.104405	219.961	5	1	5	1	2	3	.	3	3	29.3173	27.4471	10.6059	18.8052	4.63994	17.7171	31.3499	18.4689	-4.55639	3.28313	13.3465	3.50086	5.03992	17.3674	30.9871	18.4242	-4.29826	3.01843	12.9877	3.70905	0.595387	10.1135	21.9874	11.0666
43.4739	-116.661	650	Survey	4479	1	0	45.5	1	Yes	1	Negative	859.873	1.66921	85.4687	3	5	3	1	3	1	2	.	4	23.1495	28.2649	10.8543	17.3428	4.63592	16.4774	29.5302	17.7094	-3.71704	3.57088	13.5177	4.13931	4.79217	17.6909	31.297	18.5759	-4.41532	3.17959	13.0422	3.41145	0.408739	10.3577	22.1696	10.9937
43.4737	-116.661	650	Survey	4478	1	0	10	1	Yes	1	Negative	859.97	1.64556	86.1002	3	3	3	1	3	1	2	.	4	23.1495	28.2649	10.8543	17.3428	4.63592	16.4774	29.5302	17.7094	-3.71704	3.57088	13.5177	4.13931	4.79217	17.6909	31.297	18.5759	-4.41532	3.17959	13.0422	3.41145	0.408739	10.3577	22.1696	10.9937
43.725	-116.593	651	Survey	4481	4	0	0	1	No	0	0	762.416	2.53419	356.734	.	1	.	1	1	.	2	.	2	32.9118	31.9473	10.5341	19.8563	5.20617	17.1142	30.8306	18.3086	-4.17835	2.9471	13.0487	3.82832	5.27916	17.5223	30.5473	18.5148	-3.76739	3.66987	13.7094	4.17872	0.96729	10.5228	22.1283	11.3468
43.725	-116.593	651	Survey	4480	4	0	0	1	No	0	0	762.413	2.53162	5.8231	4	4	4	1	1	.	2	.	2	32.9118	31.9473	10.5341	19.8563	5.20617	17.1142	30.8306	18.3086	-4.17835	2.9471	13.0487	3.82832	5.27916	17.5223	30.5473	18.5148	-3.76739	3.66987	13.7094	4.17872	0.96729	10.5228	22.1283	11.3468
43.8663	-116.96	653	Survey	4482	3	0	0	1	No	0	0	693.224	1.24423	314.566	.	.	.	2	1	.	2	.	4	29.8829	27.7695	10.7274	19.0177	4.61621	17.6409	31.2762	18.4128	-4.59312	3.27622	13.3584	3.53885	4.84965	17.7855	31.3434	18.6613	-4.45466	3.10946	12.9668	3.37837	0.41832	10.3707	22.1551	11.0198
43.8663	-116.959	653	Survey	4483	3	0	0	1	No	0	0	693.874	1.42501	314.513	4	4	4	2	3	3	.	2	4	29.8829	27.7695	10.7274	19.0177	4.61621	17.6409	31.2762	18.4128	-4.59312	3.27622	13.3584	3.53885	4.84965	17.7855	31.3434	18.6613	-4.45466	3.10946	12.9668	3.37837	0.41832	10.3707	22.1551	11.0198
43.6304	-116.573	654	Survey	4484	1	0	0	1	No	0	0	748.163	1.4295	32.57	5	5	5	1	1	.	.	.	2	29.006	30.6896	9.71443	19.7128	5.39176	17.5126	31.1896	18.5132	-4.17228	2.94367	13.14	3.63434	4.80227	16.8903	29.73	17.9199	-3.71018	3.74914	13.7734	4.25503	0.745273	10.2477	21.7517	11.0875
43.6304	-116.573	654	Survey	4485	1	0	0	1	No	0	0	747.413	1.19474	45.8191	4	5	4	2	3	3	.	2	2	29.006	30.6896	9.71443	19.7128	5.39176	17.5126	31.1896	18.5132	-4.17228	2.94367	13.14	3.63434	4.80227	16.8903	29.73	17.9199	-3.71018	3.74914	13.7734	4.25503	0.745273	10.2477	21.7517	11.0875
43.6077	-116.782	655	Survey	4487	1	0	0	1	No	0	0	768.695	0.445146	32.605	2	5	5	1	3	3	.	2	3	28.4614	28.9294	10.156	18.2386	5.06406	17.2163	30.4894	18.2971	-3.99933	3.42223	13.4576	4.11385	5.37741	17.2353	30.6883	18.3619	-3.97391	3.04496	13.1538	3.90314	0.921228	10.0588	21.921	11.1325
43.6077	-116.783	655	Survey	4486	1	0	0	1	No	0	0	768.823	0.459017	38.7192	4	5	4	1	1	.	2	.	3	28.3857	28.8681	10.1617	18.1485	5.08162	17.2031	30.5184	18.2725	-3.9621	3.42409	13.425	4.09908	5.37741	17.2353	30.6883	18.3619	-3.97391	3.04496	13.1538	3.90314	0.921228	10.0588	21.921	11.1325
43.7021	-116.787	657	Survey	4489	4	0	0	1	No	0	0	703.638	0.56884	336.283	1	1	1	2	3	3	.	2	3	31.3697	29.0572	10.1633	18.5669	4.97236	17.6803	31.3005	18.5979	-4.39943	3.16128	13.2431	3.52445	4.88228	16.777	29.9313	17.9407	-3.79793	3.35696	13.4261	4.0965	0.744815	9.98904	21.6787	11.0186
43.7022	-116.787	657	Survey	4488	4	0	0	1	No	0	0	703.638	0.56884	336.283	5	5	5	1	3	1	.	2	3	31.3697	29.0572	10.1633	18.5669	4.97236	17.6803	31.3005	18.5979	-4.39943	3.16128	13.2431	3.52445	4.88228	16.777	29.9313	17.9407	-3.79793	3.35696	13.4261	4.0965	0.744815	9.98904	21.6787	11.0186
43.5949	-116.494	658	Survey	4490	4	0	0	1	No	0	0	785.295	4.99903	1.83987	5	5	.	1	3	3	.	2	2	30.7287	33.2882	10.3712	20.4069	5.21229	16.973	30.6872	18.2165	-4.11764	2.90536	12.9864	3.74321	4.63994	17.7171	31.3499	18.4689	-4.55639	3.28313	13.3465	3.50086	0.26118	10.4231	22.3482	10.9849
43.5949	-116.493	658	Survey	4491	4	0	0	1	No	0	0	784.382	4.89203	20.0474	5	5	5	1	3	3	.	2	2	30.7287	33.2882	10.3712	20.4069	5.21229	16.973	30.6872	18.2165	-4.11764	2.90536	12.9864	3.74321	4.63994	17.7171	31.3499	18.4689	-4.55639	3.28313	13.3465	3.50086	0.26118	10.4231	22.3482	10.9849
43.4428	-116.533	659	Survey	4492	1	0	0	1	No	0	0	835.842	1.8488	310.251	.	4	1	1	1	.	2	.	2	27.3198	30.6019	10.517	18.5391	4.91216	16.7322	30.0057	17.9708	-3.83352	3.3271	13.3319	4.18744	5.20617	17.1142	30.8306	18.3086	-4.17835	2.9471	13.0487	3.82832	0.740391	9.9504	21.9396	11.0684
43.4428	-116.533	659	Survey	4493	1	0	0	1	No	0	0	835.57	2.00667	324.729	1	1	1	1	1	.	2	.	2	27.3198	30.6019	10.517	18.5391	4.91216	16.7322	30.0057	17.9708	-3.83352	3.3271	13.3319	4.18744	5.20617	17.1142	30.8306	18.3086	-4.17835	2.9471	13.0487	3.82832	0.740391	9.9504	21.9396	11.0684
43.7267	-116.753	660	Survey	4495	4	0	0	1	No	0	0	720.169	0.294251	165.196	3	4	3	1	.	.	.	.	3	31.6497	29.6579	10.1967	18.9516	4.93949	17.5693	31.1562	18.4948	-4.34117	3.082	13.1919	3.58215	4.61621	17.6409	31.2762	18.4128	-4.59312	3.27622	13.3584	3.53885	0.228376	10.3801	22.3173	10.9758
43.7267	-116.753	660	Survey	4494	4	0	0	1	No	0	0	720.169	0.294251	165.196	4	3	4	1	3	3	1	.	3	31.6497	29.6579	10.1967	18.9516	4.93949	17.5693	31.1562	18.4948	-4.34117	3.082	13.1919	3.58215	4.61621	17.6409	31.2762	18.4128	-4.59312	3.27622	13.3584	3.53885	0.228376	10.3801	22.3173	10.9758
43.5026	-116.679	661	Survey	4497	1	0	0	1	No	0	0	833.052	2.98138	237.743	.	.	.	1	1	.	2	.	2	26.1403	29.7632	10.826	18.2423	4.86025	16.6832	29.8049	17.8815	-3.80031	3.54263	13.5314	4.19381	5.39176	17.5126	31.1896	18.5132	-4.17228	2.94367	13.14	3.63434	0.836038	10.1464	22.1648	11.0738
43.5025	-116.679	661	Survey	4496	1	0	0	1	No	0	0	833.052	2.98138	237.743	4	4	4	1	1	.	2	.	2	26.1403	29.7632	10.826	18.2423	4.86025	16.6832	29.8049	17.8815	-3.80031	3.54263	13.5314	4.19381	5.39176	17.5126	31.1896	18.5132	-4.17228	2.94367	13.14	3.63434	0.836038	10.1464	22.1648	11.0738
43.7781	-116.764	662	Survey	4499	4	0	0	1	No	0	0	730.493	3.56064	268.711	1	5	1	1	2	3	1	3	2	31.0079	29.9104	10.3545	18.896	5.02778	17.4495	31.0835	18.4421	-4.31616	3.05005	13.0028	3.67334	5.08162	17.2031	30.5184	18.2725	-3.9621	3.42409	13.425	4.09908	0.776002	10.2337	21.9717	11.1858
43.7783	-116.764	662	Survey	4498	4	0	0	1	No	0	0	730.493	3.56064	268.711	3	1	5	1	3	3	1	2	2	31.0079	29.9104	10.3545	18.896	5.02778	17.4495	31.0835	18.4421	-4.31616	3.05005	13.0028	3.67334	5.06406	17.2163	30.4894	18.2971	-3.99933	3.42223	13.4576	4.11385	0.749314	10.2411	21.9735	11.2055
43.7493	-117.012	663	Survey	4500	1	0	0	1	No	0	0	685.673	0.703424	91.4207	4	4	3	1	3	3	.	2	1	26.0607	26.5898	10.8162	17.2381	4.77681	17.8705	31.4877	18.7063	-4.51921	3.18789	13.1249	3.3832	4.97236	17.6803	31.3005	18.5979	-4.39943	3.16128	13.2431	3.52445	0.511121	10.3395	22.2718	11.0612
43.7493	-117.012	663	Survey	4501	1	0	0	1	No	0	0	684.635	2.04559	142.282	4	5	4	1	3	1	.	2	1	26.0607	26.5898	10.8162	17.2381	4.77681	17.8705	31.4877	18.7063	-4.51921	3.18789	13.1249	3.3832	4.97236	17.6803	31.3005	18.5979	-4.39943	3.16128	13.2431	3.52445	0.511121	10.3395	22.2718	11.0612
43.7832	-116.762	664	Survey	4503	4	0	10	1	Yes	1	Negative	726.952	0.0242414	294.239	3	5	1	1	3	3	1	2	3	31.215	30.1293	10.3956	19.0481	5.03091	17.3795	31.0079	18.4377	-4.2757	3.04009	13.0221	3.70287	5.21229	16.973	30.6872	18.2165	-4.11764	2.90536	12.9864	3.74321	0.767062	9.85822	21.8368	10.9799
43.7832	-116.762	664	Survey	4502	4	0	0	1	No	0	0	726.952	0.0242414	294.239	1	1	1	1	3	3	1	2	3	31.215	30.1293	10.3956	19.0481	5.03091	17.3795	31.0079	18.4377	-4.2757	3.04009	13.0221	3.70287	5.21229	16.973	30.6872	18.2165	-4.11764	2.90536	12.9864	3.74321	0.767062	9.85822	21.8368	10.9799
43.703	-116.572	665	Survey	4505	3	0	0	1	No	0	0	739.886	0.282058	11.152	.	.	.	1	2	1	1	2	1	32.0475	31.3003	10.4323	19.6098	5.04769	17.2931	30.9337	18.3408	-4.32075	2.88233	13.0082	3.51081	4.91216	16.7322	30.0057	17.9708	-3.83352	3.3271	13.3319	4.18744	0.744659	9.95207	21.6688	11.0791
43.7028	-116.572	665	Survey	4504	3	0	0	1	No	0	0	739.886	0.282058	11.152	1	1	.	1	2	1	1	2	1	32.0475	31.3003	10.4323	19.6098	5.04769	17.2931	30.9337	18.3408	-4.32075	2.88233	13.0082	3.51081	4.91216	16.7322	30.0057	17.9708	-3.83352	3.3271	13.3319	4.18744	0.744659	9.95207	21.6688	11.0791
43.7802	-116.773	667	Survey	4506	4	0	0	1	No	0	0	736.373	2.59606	238.002	5	4	1	1	3	1	2	.	3	30.6391	29.6569	10.3366	18.7208	5.00745	17.427	31.0482	18.4508	-4.26087	3.04754	13.0258	3.70313	4.93949	17.5693	31.1562	18.4948	-4.34117	3.082	13.1919	3.58215	0.52358	10.2448	22.1741	11.0385
43.7802	-116.773	667	Survey	4507	4	0	0	1	No	0	0	736.373	2.59606	238.002	4	4	1	1	3	1	2	2	3	30.6391	29.6569	10.3366	18.7208	5.00745	17.427	31.0482	18.4508	-4.26087	3.04754	13.0258	3.70313	4.93949	17.5693	31.1562	18.4948	-4.34117	3.082	13.1919	3.58215	0.52358	10.2448	22.1741	11.0385
43.4474	-116.731	668	Survey	4508	3	0	0	1	No	0	0	702.469	8.34516	229.988	1	1	1	.	3	3	.	2	4	23.7649	27.9922	10.2081	17.1616	4.87707	17.0375	29.9682	17.9987	-3.70797	3.76289	13.781	4.30801	4.86025	16.6832	29.8049	17.8815	-3.80031	3.54263	13.5314	4.19381	0.73151	10.0396	21.6681	11.0377
43.4474	-116.732	668	Survey	4509	3	0	0	1	No	0	0	698.831	4.38424	215.604	1	1	1	2	3	3	.	2	4	23.7649	27.9922	10.2081	17.1616	4.87707	17.0375	29.9682	17.9987	-3.70797	3.76289	13.781	4.30801	4.86025	16.6832	29.8049	17.8815	-3.80031	3.54263	13.5314	4.19381	0.73151	10.0396	21.6681	11.0377
43.5285	-116.563	669	Survey	4510	2	0	0	1	No	0	0	783.155	1.42721	121.119	4	5	5	1	1	.	.	.	2	29.6497	31.3492	10.086	19.6392	5.29944	17.1697	30.6179	18.2995	-4.06995	3.00872	13.1452	3.80619	5.02778	17.4495	31.0835	18.4421	-4.31616	3.05005	13.0028	3.67334	0.579452	10.1693	22.0431	11.0577
43.5285	-116.563	669	Survey	4511	2	0	0	1	No	0	0	783.155	1.42721	121.119	1	5	5	1	3	3	.	2	2	29.6497	31.3492	10.086	19.6392	5.29944	17.1697	30.6179	18.2995	-4.06995	3.00872	13.1452	3.80619	5.02778	17.4495	31.0835	18.4421	-4.31616	3.05005	13.0028	3.67334	0.579452	10.1693	22.0431	11.0577
43.8615	-116.979	670	Survey	4512	4	0	0	1	No	0	0	690.502	0.995661	276.654	4	4	4	2	2	3	.	2	4	30.2387	27.4433	10.6617	19.2296	4.48275	17.831	31.4853	18.5025	-4.67282	3.42375	13.5803	3.55035	4.77681	17.8705	31.4877	18.7063	-4.51921	3.18789	13.1249	3.3832	0.351464	10.4522	22.3063	11.0448
43.8615	-116.978	670	Survey	4513	4	0	0	1	No	0	0	690.993	0.493169	282.696	3	3	3	1	3	1	.	2	4	30.0509	27.5569	10.6757	19.1287	4.61414	17.6628	31.3135	18.4399	-4.59855	3.29055	13.4107	3.54252	4.77681	17.8705	31.4877	18.7063	-4.51921	3.18789	13.1249	3.3832	0.351464	10.4522	22.3063	11.0448
43.7562	-116.913	671	Survey	4515	1	0	0	1	No	0	0	683.599	0.957097	293.766	5	1	1	1	1	.	.	.	4	26.5028	26.6194	10.2242	16.765	4.73952	17.7979	31.42	18.6656	-4.47535	3.14285	13.0313	3.34936	5.03091	17.3795	31.0079	18.4377	-4.2757	3.04009	13.0221	3.70287	0.600694	10.1303	22.015	11.0703
43.7564	-116.913	671	Survey	4514	1	0	0	1	No	0	0	683.285	0.863212	300.107	1	1	1	2	2	3	1	2	4	26.5028	26.6194	10.2242	16.765	4.73952	17.7979	31.42	18.6656	-4.47535	3.14285	13.0313	3.34936	5.04769	17.2931	30.9337	18.3408	-4.32075	2.88233	13.0082	3.51081	0.589404	10.0071	21.971	10.9258
43.4205	-116.633	672	Survey	4516	1	0	0	1	No	0	0	815.773	0.249618	174.523	4	4	4	1	1	.	2	.	3	21.2846	27.0524	10.8001	16.7575	4.54247	16.4741	29.2979	17.5529	-3.62539	3.78431	13.8126	4.21053	5.04769	17.2931	30.9337	18.3408	-4.32075	2.88233	13.0082	3.51081	0.589404	10.0071	21.971	10.9258
43.4205	-116.633	672	Survey	4517	1	0	0	1	No	0	0	815.773	0.249618	174.523	4	4	4	1	1	.	2	.	3	21.2846	27.0524	10.8001	16.7575	4.54247	16.4741	29.2979	17.5529	-3.62539	3.78431	13.8126	4.21053	5.00745	17.427	31.0482	18.4508	-4.26087	3.04754	13.0258	3.70313	0.595165	10.1578	22.037	11.0769
43.5173	-116.646	673	Survey	4518	1	0	0	1	No	0	0	825.568	0.948808	98.2433	4	4	4	1	3	3	.	2	3	27.0541	29.982	10.6113	18.4892	5.03941	16.7863	30.0284	17.9953	-3.8404	3.32186	13.3707	4.11536	5.00745	17.427	31.0482	18.4508	-4.26087	3.04754	13.0258	3.70313	0.595165	10.1578	22.037	11.0769
43.5174	-116.646	673	Survey	4519	1	0	0	1	No	0	0	825.124	1.33513	60.1289	4	5	5	1	2	1	1	2	3	27.7198	30.0824	10.4483	18.4789	5.08994	16.8748	30.1486	18.0933	-3.93379	3.27729	13.2904	3.99997	4.87707	17.0375	29.9682	17.9987	-3.70797	3.76289	13.781	4.30801	0.786871	10.3263	21.8746	11.1534
43.4722	-116.593	674	Survey	4520	1	0	0	1	No	0	0	795.736	1.0971	6.04728	4	3	5	1	3	.	2	.	3	25.2902	29.1093	10.5033	18.0014	5.02244	16.9405	30.0366	17.9657	-3.90907	3.28308	13.3686	4.07333	4.87707	17.0375	29.9682	17.9987	-3.70797	3.76289	13.781	4.30801	0.786871	10.3263	21.8746	11.1534
43.4722	-116.593	674	Survey	4521	1	0	0	1	No	0	0	795.736	1.0971	6.04728	4	4	4	1	3	.	2	.	3	25.2902	29.1093	10.5033	18.0014	5.02244	16.9405	30.0366	17.9657	-3.90907	3.28308	13.3686	4.07333	5.29944	17.1697	30.6179	18.2995	-4.06995	3.00872	13.1452	3.80619	0.835856	10.0091	21.8815	11.0528
43.7106	-116.747	675	Survey	4523	4	0	0	1	No	0	0	717.069	1.01025	209.964	3	3	5	1	2	3	1	2	4	32.2639	29.8053	10.1499	19.127	4.9187	17.5667	31.1329	18.4743	-4.37602	3.06322	13.1598	3.55167	5.29944	17.1697	30.6179	18.2995	-4.06995	3.00872	13.1452	3.80619	0.835856	10.0091	21.8815	11.0528
43.7103	-116.747	675	Survey	4522	4	0	0	1	No	0	0	716.5	1.19821	207.699	3	3	3	1	2	3	1	2	4	32.2639	29.8053	10.1499	19.127	4.9187	17.5667	31.1329	18.4743	-4.37602	3.06322	13.1598	3.55167	4.48275	17.831	31.4853	18.5025	-4.67282	3.42375	13.5803	3.55035	0.121596	10.5479	22.5328	11.0264
43.7347	-116.78	676	Survey	4525	4	0	0	1	No	0	0	716.986	0.670541	330.295	4	3	4	1	1	.	.	.	3	30.894	29.3477	10.2603	18.5492	4.92434	17.5156	31.1537	18.4706	-4.35095	3.06924	13.1058	3.56999	4.61414	17.6628	31.3135	18.4399	-4.59855	3.29055	13.4107	3.54252	0.224514	10.3974	22.3621	10.9912
43.7345	-116.78	676	Survey	4524	4	0	0	1	No	0	0	717.215	0.297644	329.084	1	3	3	1	2	3	1	2	3	30.894	29.3477	10.2603	18.5492	4.92434	17.5156	31.1537	18.4706	-4.35095	3.06924	13.1058	3.56999	4.73952	17.7979	31.42	18.6656	-4.47535	3.14285	13.0313	3.34936	0.35403	10.3937	22.2257	11.0075
43.749	-116.813	677	Survey	4526	4	0	0	1	No	0	0	713.167	0.325173	228.302	5	3	4	1	1	.	2	.	3	29.1452	28.364	10.2459	17.7435	4.88513	17.5611	31.1759	18.4794	-4.38265	3.12801	12.9836	3.47373	4.73952	17.7979	31.42	18.6656	-4.47535	3.14285	13.0313	3.34936	0.35403	10.3937	22.2257	11.0075
43.749	-116.812	677	Survey	4527	4	0	0	1	No	0	0	713.404	0.332507	244.77	4	4	4	1	3	1	2	2	3	29.1452	28.364	10.2459	17.7435	4.88513	17.5611	31.1759	18.4794	-4.38265	3.12801	12.9836	3.47373	4.54247	16.4741	29.2979	17.5529	-3.62539	3.78431	13.8126	4.21053	0.647091	10.0558	21.5553	10.8817
43.328	-116.558	678	Survey	4529	3	0	0	1	No	0	0	728.518	5.63337	88.5155	1	1	1	1	3	3	1	2	2	26.1764	29.0109	10.2239	17.3434	5.47206	17.6037	30.6809	18.6392	-3.50114	3.81502	13.9977	4.51218	4.54247	16.4741	29.2979	17.5529	-3.62539	3.78431	13.8126	4.21053	0.647091	10.0558	21.5553	10.8817
43.3282	-116.558	678	Survey	4528	3	0	0	1	No	0	0	729.821	3.65714	116.299	4	4	1	1	2	3	1	2	2	26.1764	29.0109	10.2239	17.3434	5.47206	17.6037	30.6809	18.6392	-3.50114	3.81502	13.9977	4.51218	5.03941	16.7863	30.0284	17.9953	-3.8404	3.32186	13.3707	4.11536	0.806231	9.9792	21.6995	11.0554
43.6185	-116.706	679	Survey	4530	4	0	0	1	No	0	0	761.935	0.228347	325.635	4	4	4	1	1	.	2	.	2	30.8072	30.0813	9.99507	19.0124	5.06558	17.2173	30.5562	18.2638	-4.18301	3.10991	13.2185	3.79288	5.08994	16.8748	30.1486	18.0933	-3.93379	3.27729	13.2904	3.99997	0.788972	9.9997	21.7195	11.0466
43.6187	-116.706	679	Survey	4531	4	0	0	1	No	0	0	761.787	0.699725	320.685	5	4	5	1	1	1	2	2	2	30.8072	30.0813	9.99507	19.0124	5.06558	17.2173	30.5562	18.2638	-4.18301	3.10991	13.2185	3.79288	5.02244	16.9405	30.0366	17.9657	-3.90907	3.28308	13.3686	4.07333	0.765934	10.0357	21.7026	11.0195
43.5758	-116.647	680	Survey	4533	4	0	0	1	No	0	0	750.914	0.776684	270.422	4	4	4	1	3	3	.	.	2	29.3987	30.4674	10.0662	19.1697	5.21987	17.3431	30.7328	18.3653	-4.10416	3.05285	13.2057	3.75037	5.02244	16.9405	30.0366	17.9657	-3.90907	3.28308	13.3686	4.07333	0.765934	10.0357	21.7026	11.0195
43.5756	-116.647	680	Survey	4532	4	0	0	1	No	0	0	750.899	0.761332	269.545	4	4	4	1	3	3	.	2	2	29.3987	30.4674	10.0662	19.1697	5.21987	17.3431	30.7328	18.3653	-4.10416	3.05285	13.2057	3.75037	4.9187	17.5667	31.1329	18.4743	-4.37602	3.06322	13.1598	3.55167	0.495733	10.2334	22.1464	11.013
43.6698	-116.932	681	Survey	4535	3	0	0	1	No	0	0	741.94	1.01917	262.99	1	5	5	1	2	3	.	3	3	25.3948	27.4378	10.1046	16.6522	4.98064	17.57	31.1612	18.4991	-4.45371	2.90514	12.7002	3.23588	4.9187	17.5667	31.1329	18.4743	-4.37602	3.06322	13.1598	3.55167	0.495733	10.2334	22.1464	11.013
43.6698	-116.932	681	Survey	4534	3	0	0	1	No	0	0	741.94	1.01917	262.99	4	4	4	1	3	3	.	2	3	25.3948	27.4378	10.1046	16.6522	4.98064	17.57	31.1612	18.4991	-4.45371	2.90514	12.7002	3.23588	4.92434	17.5156	31.1537	18.4706	-4.35095	3.06924	13.1058	3.56999	0.510135	10.2127	22.1298	11.0203
43.3464	-116.579	683	Survey	4537	2	0	0	1	No	0	0	721.593	2.35401	354.974	1	4	4	1	2	3	1	2	3	25.0164	27.9957	10.1407	17.0103	5.20192	17.5303	30.4763	18.5174	-3.65586	3.77483	13.8655	4.26497	4.92434	17.5156	31.1537	18.4706	-4.35095	3.06924	13.1058	3.56999	0.510135	10.2127	22.1298	11.0203
43.3461	-116.579	683	Survey	4536	2	0	0	1	No	0	0	722.785	2.35552	346.969	3	3	3	1	2	3	1	2	3	25.0164	27.9957	10.1407	17.0103	5.20192	17.5303	30.4763	18.5174	-3.65586	3.77483	13.8655	4.26497	4.88513	17.5611	31.1759	18.4794	-4.38265	3.12801	12.9836	3.47373	0.473575	10.2652	22.0797	10.9766
43.5886	-116.81	685	Survey	4538	1	0	0	1	No	0	0	705.412	1.81385	274.957	4	4	4	1	1	.	2	.	3	25.7388	26.5801	9.8792	16.7063	5.04672	17.6594	30.8567	18.5139	-4.1228	3.36651	13.5813	3.86846	4.88513	17.5611	31.1759	18.4794	-4.38265	3.12801	12.9836	3.47373	0.473575	10.2652	22.0797	10.9766
43.5885	-116.81	685	Survey	4539	1	0	0	1	No	0	0	705.606	2.15938	285.114	4	1	4	1	3	3	2	2	3	25.7388	26.5801	9.8792	16.7063	5.04672	17.6594	30.8567	18.5139	-4.1228	3.36651	13.5813	3.86846	5.47206	17.6037	30.6809	18.6392	-3.50114	3.81502	13.9977	4.51218	1.19323	10.6331	22.3393	11.5757
43.455	-116.613	687	Survey	4540	1	0	0	1	No	0	0	822.885	1.06454	58.7417	.	4	.	.	.	.	.	.	3	22.655	27.6371	10.7331	17.1456	4.84256	16.6464	29.6601	17.7912	-3.71871	3.52987	13.5642	4.19147	5.47206	17.6037	30.6809	18.6392	-3.50114	3.81502	13.9977	4.51218	1.19323	10.6331	22.3393	11.5757
43.455	-116.613	687	Survey	4541	1	0	0	1	No	0	0	822.885	1.06454	58.7417	4	3	5	.	.	.	.	.	3	22.655	27.6371	10.7331	17.1456	4.84256	16.6464	29.6601	17.7912	-3.71871	3.52987	13.5642	4.19147	5.06558	17.2173	30.5562	18.2638	-4.18301	3.10991	13.2185	3.79288	0.663528	10.0858	21.8874	11.0283
43.6324	-116.894	688	Survey	4543	3	0	0	1	No	0	0	736.239	2.23904	325.416	3	5	2	1	3	1	1	3	2	24.5418	26.8341	10.1132	16.6924	4.95811	17.5391	31.1029	18.4259	-4.42205	2.9757	12.8826	3.30747	5.06558	17.2173	30.5562	18.2638	-4.18301	3.10991	13.2185	3.79288	0.663528	10.0858	21.8874	11.0283
43.6322	-116.894	688	Survey	4542	3	0	0	1	No	0	0	737.006	2.20628	300.567	5	2	5	1	1	1	2	2	2	24.5418	26.8341	10.1132	16.6924	4.95811	17.5391	31.1029	18.4259	-4.42205	2.9757	12.8826	3.30747	5.21987	17.3431	30.7328	18.3653	-4.10416	3.05285	13.2057	3.75037	0.780445	10.1184	21.9692	11.0578
43.6866	-116.972	689	Survey	4545	1	0	0	1	No	0	0	701.748	0.841654	191.066	1	1	5	1	1	.	.	.	3	25.587	26.8365	10.2533	16.7366	4.9678	17.8803	31.46	18.7104	-4.60611	2.97308	12.9603	3.17208	5.21987	17.3431	30.7328	18.3653	-4.10416	3.05285	13.2057	3.75037	0.780445	10.1184	21.9692	11.0578
43.6866	-116.972	689	Survey	4544	1	0	0	1	No	0	0	701.672	0.89062	194.824	4	4	5	1	3	3	.	2	3	25.587	26.8365	10.2533	16.7366	4.9678	17.8803	31.46	18.7104	-4.60611	2.97308	12.9603	3.17208	4.98064	17.57	31.1612	18.4991	-4.45371	2.90514	12.7002	3.23588	0.486124	10.157	21.9307	10.8675
43.3176	-116.551	690	Survey	4547	3	0	0	1	No	0	0	731.979	0.420534	239.953	1	1	1	1	3	3	1	2	4	26.3205	28.7994	10.2171	17.3392	5.50463	17.6582	30.7138	18.6489	-3.54062	3.78182	13.9812	4.45805	4.98064	17.57	31.1612	18.4991	-4.45371	2.90514	12.7002	3.23588	0.486124	10.157	21.9307	10.8675
43.3176	-116.551	690	Survey	4546	3	0	0	1	No	0	0	731.979	0.420534	239.953	1	1	1	1	2	3	1	2	4	26.3205	28.7994	10.2171	17.3392	5.50463	17.6582	30.7138	18.6489	-3.54062	3.78182	13.9812	4.45805	5.20192	17.5303	30.4763	18.5174	-3.65586	3.77483	13.8655	4.26497	0.986048	10.5772	22.1709	11.3912
43.5339	-116.772	691	Survey	4548	1	0	0	1	No	0	0	693.095	1.40351	301.622	.	.	.	.	.	.	.	.	3	26.0809	26.9608	9.80392	17.0236	5.19021	17.6634	30.6912	18.5398	-3.9556	3.57838	13.807	4.12727	5.20192	17.5303	30.4763	18.5174	-3.65586	3.77483	13.8655	4.26497	0.986048	10.5772	22.1709	11.3912
43.5339	-116.772	691	Survey	4549	1	0	0	1	No	0	0	693.095	1.40351	301.622	4	1	4	1	1	.	2	.	3	26.0809	26.9608	9.80392	17.0236	5.19021	17.6634	30.6912	18.5398	-3.9556	3.57838	13.807	4.12727	5.04672	17.6594	30.8567	18.5139	-4.1228	3.36651	13.5813	3.86846	0.682865	10.4343	22.219	11.1912
43.7637	-116.764	693	Survey	4551	4	0	0	1	No	0	0	760.435	3.13133	301.993	3	1	3	1	3	3	1	3	3	31.2406	29.8789	10.3448	18.9625	5.04855	17.2748	30.8953	18.3222	-4.20513	3.04277	13.0326	3.80897	5.04672	17.6594	30.8567	18.5139	-4.1228	3.36651	13.5813	3.86846	0.682865	10.4343	22.219	11.1912
43.7635	-116.764	693	Survey	4550	4	0	0	1	No	0	0	760.722	2.44998	286.854	3	3	3	1	1	1	2	2	3	31.2406	29.8789	10.3448	18.9625	5.04855	17.2748	30.8953	18.3222	-4.20513	3.04277	13.0326	3.80897	4.84256	16.6464	29.6601	17.7912	-3.71871	3.52987	13.5642	4.19147	0.760583	10.0137	21.6121	10.9913
43.7977	-116.787	695	Survey	4552	4	0	0	1	No	0	0	750.346	1.06976	45.3984	1	.	.	2	2	1	2	.	4	30.913	30.1424	10.4894	19.0493	5.04236	17.2136	30.8637	18.3631	-4.17073	3.05362	12.9348	3.85799	4.84256	16.6464	29.6601	17.7912	-3.71871	3.52987	13.5642	4.19147	0.760583	10.0137	21.6121	10.9913
43.7977	-116.787	695	Survey	4553	4	0	0	1	No	0	0	750.108	2.39937	59.116	4	4	4	1	3	1	2	2	4	30.913	30.1424	10.4894	19.0493	5.04236	17.2136	30.8637	18.3631	-4.17073	3.05362	12.9348	3.85799	4.95811	17.5391	31.1029	18.4259	-4.42205	2.9757	12.8826	3.30747	0.490338	10.1786	21.9927	10.8667
43.6466	-116.931	696	Survey	4554	3	0	0	1	No	0	0	692.855	0.0004744	132.51	1	3	5	1	1	3	.	2	3	23.8543	26.0451	9.84989	15.8217	4.94248	17.8689	31.4808	18.6732	-4.6208	2.94243	12.957	3.08867	4.95811	17.5391	31.1029	18.4259	-4.42205	2.9757	12.8826	3.30747	0.490338	10.1786	21.9927	10.8667
43.6465	-116.931	696	Survey	4555	3	0	0	1	No	0	0	692.855	0.0004744	132.51	1	3	5	1	1	.	2	2	3	23.8543	26.0451	9.84989	15.8217	4.94248	17.8689	31.4808	18.6732	-4.6208	2.94243	12.957	3.08867	4.9678	17.8803	31.46	18.7104	-4.60611	2.97308	12.9603	3.17208	0.408255	10.3486	22.2102	10.9412
43.5634	-116.76	697	Survey	4557	1	0	0	1	No	0	0	807.491	3.4975	114.334	1	.	.	1	1	1	2	2	2	27.6849	28.5619	10.0162	18.0486	5.14651	17.0139	30.0976	18.2269	-3.88291	3.58668	13.6729	4.37066	4.9678	17.8803	31.46	18.7104	-4.60611	2.97308	12.9603	3.17208	0.408255	10.3486	22.2102	10.9412
43.5632	-116.76	697	Survey	4556	1	0	0	1	No	0	0	806.93	3.16759	113.975	4	1	4	1	1	1	2	2	2	27.6849	28.5619	10.0162	18.0486	5.14651	17.0139	30.0976	18.2269	-3.88291	3.58668	13.6729	4.37066	5.50463	17.6582	30.7138	18.6489	-3.54062	3.78182	13.9812	4.45805	1.19056	10.6432	22.3475	11.5535
43.8232	-116.933	698	Survey	4558	1	0	0	1	No	0	0	770.462	5.79354	240.211	1	1	1	.	.	.	.	.	4	27.0691	27.9929	10.1528	17.5723	4.84776	17.1598	30.7512	18.2669	-4.28406	2.99953	12.5131	3.45935	5.50463	17.6582	30.7138	18.6489	-3.54062	3.78182	13.9812	4.45805	1.19056	10.6432	22.3475	11.5535
43.8234	-116.933	698	Survey	4559	1	0	0	1	No	0	0	770.462	5.79354	240.211	1	1	1	.	.	.	.	.	4	27.0691	27.9929	10.1528	17.5723	4.84776	17.1598	30.7512	18.2669	-4.28406	2.99953	12.5131	3.45935	5.19021	17.6634	30.6912	18.5398	-3.9556	3.57838	13.807	4.12727	0.837791	10.5444	22.2491	11.3335
43.7214	-116.922	699	Survey	4560	2	0	0	1	No	0	0	733.706	1.57253	6.83982	4	5	2	2	2	3	.	2	3	27.1361	27.8653	10.2141	17.1848	4.91117	17.5409	31.074	18.51	-4.33862	3.00263	12.8035	3.35395	5.19021	17.6634	30.6912	18.5398	-3.9556	3.57838	13.807	4.12727	0.837791	10.5444	22.2491	11.3335
43.7214	-116.922	699	Survey	4561	2	0	0	1	No	0	0	733.706	1.57253	6.83982	4	5	4	1	3	1	2	2	3	27.1361	27.8653	10.2141	17.1848	4.91117	17.5409	31.074	18.51	-4.33862	3.00263	12.8035	3.35395	5.04855	17.2748	30.8953	18.3222	-4.20513	3.04277	13.0326	3.80897	0.642734	10.0792	21.9639	11.0656
43.7355	-116.662	700	Survey	4563	4	0	0	1	No	0	0	747.528	0.696783	27.0703	4	1	4	2	2	3	1	3	2	33.0528	31.4028	10.4642	19.7235	5.17482	17.3056	30.9681	18.3651	-4.26319	2.97017	13.0531	3.70831	5.04855	17.2748	30.8953	18.3222	-4.20513	3.04277	13.0326	3.80897	0.642734	10.0792	21.9639	11.0656
43.7348	-116.662	700	Survey	4562	4	0	0	1	No	0	0	748.902	1.16065	350.497	4	4	5	1	2	3	1	2	2	33.0528	31.4028	10.4642	19.7235	5.17482	17.3056	30.9681	18.3651	-4.26319	2.97017	13.0531	3.70831	5.04236	17.2136	30.8637	18.3631	-4.17073	3.05362	12.9348	3.85799	0.655287	10.0522	21.8993	11.1105
43.7144	-116.857	701	Survey	4564	4	0	0	1	No	0	0	693.927	0.755022	189.579	1	1	1	1	3	3	.	2	4	27.8844	27.6397	10.1834	17.2911	4.83869	17.7366	31.3849	18.6138	-4.47393	3.1276	13.1323	3.36741	5.04236	17.2136	30.8637	18.3631	-4.17073	3.05362	12.9348	3.85799	0.655287	10.0522	21.8993	11.1105
43.7144	-116.857	701	Survey	4565	4	0	0	1	No	0	0	693.351	0.833472	153.772	1	1	1	1	3	3	.	2	4	27.8844	27.6397	10.1834	17.2911	4.83869	17.7366	31.3849	18.6138	-4.47393	3.1276	13.1323	3.36741	4.94248	17.8689	31.4808	18.6732	-4.6208	2.94243	12.957	3.08867	0.387834	10.3251	22.2189	10.8809
43.8665	-116.974	702	Survey	4567	4	0	0	1	No	0	0	690.292	0.94287	171.233	5	5	4	1	3	3	2	3	3	30.0509	27.5569	10.6757	19.1287	4.61414	17.6628	31.3135	18.4399	-4.59855	3.29055	13.4107	3.54252	4.94248	17.8689	31.4808	18.6732	-4.6208	2.94243	12.957	3.08867	0.387834	10.3251	22.2189	10.8809
43.8665	-116.974	702	Survey	4566	4	0	0	1	No	0	0	690.567	0.921386	149.997	4	4	4	1	3	3	2	2	3	30.0509	27.5569	10.6757	19.1287	4.61414	17.6628	31.3135	18.4399	-4.59855	3.29055	13.4107	3.54252	5.14651	17.0139	30.0976	18.2269	-3.88291	3.58668	13.6729	4.37066	0.841823	10.2229	21.8852	11.2988
43.4956	-116.681	703	Survey	4569	1	0	10	1	Yes	1	Negative	837.936	0.782487	54.0908	4	4	4	1	3	1	.	2	4	25.545	29.5462	10.8574	18.1537	4.76563	16.6354	29.7505	17.8551	-3.75083	3.57252	13.5191	4.1884	5.14651	17.0139	30.0976	18.2269	-3.88291	3.58668	13.6729	4.37066	0.841823	10.2229	21.8852	11.2988
43.4953	-116.681	703	Survey	4568	1	0	0	1	No	0	0	838.19	0.779134	57.2377	3	3	3	1	3	3	2	2	4	25.545	29.5462	10.8574	18.1537	4.76563	16.6354	29.7505	17.8551	-3.75083	3.57252	13.5191	4.1884	4.84776	17.1598	30.7512	18.2669	-4.28406	2.99953	12.5131	3.45935	0.499598	10.0026	21.6322	10.8631
43.6179	-116.851	704	Survey	4571	3	0	10	1	Yes	1	Negative	767.403	1.73815	322.035	4	4	4	1	3	3	2	3	2	26.4992	28.6878	10.3495	17.7389	5.0073	17.1467	30.491	18.2261	-4.07869	3.28174	13.1997	3.91227	4.84776	17.1598	30.7512	18.2669	-4.28406	2.99953	12.5131	3.45935	0.499598	10.0026	21.6322	10.8631
43.6176	-116.851	704	Survey	4570	3	0	0	1	No	0	0	768.21	1.45899	319.613	2	2	2	1	3	1	2	2	2	26.4992	28.6878	10.3495	17.7389	5.0073	17.1467	30.491	18.2261	-4.07869	3.28174	13.1997	3.91227	4.91117	17.5409	31.074	18.51	-4.33862	3.00263	12.8035	3.35395	0.504225	10.1936	21.9387	10.932
43.7781	-116.828	705	Survey	4572	3	0	0	1	No	0	0	735.379	2.22637	150.201	4	1	4	1	1	.	2	.	2	29.4388	28.8541	10.377	18.1913	4.92418	17.3602	30.9423	18.3846	-4.31975	2.95812	12.7635	3.53666	4.91117	17.5409	31.074	18.51	-4.33862	3.00263	12.8035	3.35395	0.504225	10.1936	21.9387	10.932
43.7783	-116.828	705	Survey	4573	3	0	0	1	No	0	0	736.334	1.74895	150.444	1	5	4	1	3	1	2	.	2	29.4388	28.8541	10.377	18.1913	4.92418	17.3602	30.9423	18.3846	-4.31975	2.95812	12.7635	3.53666	5.17482	17.3056	30.9681	18.3651	-4.26319	2.97017	13.0531	3.70831	0.685177	10.057	22.0106	11.0367
43.4984	-116.767	706	Survey	4575	1	0	0	1	No	0	0	693.736	0.308778	312.476	4	5	4	1	3	.	2	.	3	26.385	27.6792	9.86926	17.1356	5.14604	17.6628	30.5901	18.5402	-3.95587	3.62983	13.7792	4.06764	5.17482	17.3056	30.9681	18.3651	-4.26319	2.97017	13.0531	3.70831	0.685177	10.057	22.0106	11.0367
43.4984	-116.767	706	Survey	4574	1	0	0	1	No	0	0	693.736	0.308778	312.476	3	4	3	1	1	.	2	.	3	26.385	27.6792	9.86926	17.1356	5.14604	17.6628	30.5901	18.5402	-3.95587	3.62983	13.7792	4.06764	4.83869	17.7366	31.3849	18.6138	-4.47393	3.1276	13.1323	3.36741	0.407549	10.352	22.2586	10.9906
43.72	-116.695	707	Survey	4577	4	0	0	1	No	0	0	753.321	2.7454	197.589	5	5	5	1	1	.	.	.	2	33.0595	30.9079	10.2513	19.6211	5.08781	17.2415	30.9097	18.3187	-4.20741	3.02508	13.0981	3.76828	4.83869	17.7366	31.3849	18.6138	-4.47393	3.1276	13.1323	3.36741	0.407549	10.352	22.2586	10.9906
43.72	-116.695	707	Survey	4576	4	0	0	1	No	0	0	753.321	2.7454	197.589	4	3	4	1	2	3	1	2	2	33.0595	30.9079	10.2513	19.6211	5.08781	17.2415	30.9097	18.3187	-4.20741	3.02508	13.0981	3.76828	4.61414	17.6628	31.3135	18.4399	-4.59855	3.29055	13.4107	3.54252	0.224514	10.3974	22.3621	10.9912
43.6798	-116.922	708	Survey	4579	2	0	0	1	No	0	0	740.105	0.0320971	23.1781	4	2	5	2	1	.	.	.	3	26.1353	27.8221	10.1622	16.899	4.96374	17.5369	31.1249	18.4721	-4.41649	2.93537	12.7296	3.28887	4.61414	17.6628	31.3135	18.4399	-4.59855	3.29055	13.4107	3.54252	0.224514	10.3974	22.3621	10.9912
43.6798	-116.922	708	Survey	4578	2	0	0	1	No	0	0	740.114	0.0969885	28.1667	4	4	2	2	1	.	.	.	3	26.1353	27.8221	10.1622	16.899	4.96374	17.5369	31.1249	18.4721	-4.41649	2.93537	12.7296	3.28887	4.76563	16.6354	29.7505	17.8551	-3.75083	3.57252	13.5191	4.1884	0.705106	10.0309	21.6348	11.0218
43.7882	-116.732	709	Survey	4581	4	0	1	1	Yes	1	Negative	756.072	1.57719	17.8238	1	1	1	1	.	.	.	.	1	32.1158	30.9426	10.4886	19.4441	5.13197	17.2737	30.9225	18.3577	-4.20349	3.0031	12.9932	3.83484	5.0073	17.1467	30.491	18.2261	-4.07869	3.28174	13.1997	3.91227	0.678272	10.1363	21.8454	11.0692
43.7882	-116.732	709	Survey	4580	4	0	0	1	No	0	0	756.447	1.93656	0.311572	5	5	5	1	1	.	2	.	1	32.1158	30.9426	10.4886	19.4441	5.13197	17.2737	30.9225	18.3577	-4.20349	3.0031	12.9932	3.83484	4.92418	17.3602	30.9423	18.3846	-4.31975	2.95812	12.7635	3.53666	0.522416	10.08	21.8529	10.9606
43.6046	-116.753	710	Survey	4583	2	0	0	1	No	0	0	760.016	0.0837745	236.766	4	4	4	1	1	.	2	.	3	28.741	29.1115	10.0999	18.3944	5.07868	17.2253	30.4309	18.2985	-4.10143	3.31872	13.4759	3.98447	4.92418	17.3602	30.9423	18.3846	-4.31975	2.95812	12.7635	3.53666	0.522416	10.08	21.8529	10.9606
43.6046	-116.752	710	Survey	4582	2	0	0	1	No	0	0	760.014	0.0148903	175.679	4	4	4	1	1	.	2	.	3	28.741	29.1115	10.0999	18.3944	5.07868	17.2253	30.4309	18.2985	-4.10143	3.31872	13.4759	3.98447	5.14604	17.6628	30.5901	18.5402	-3.95587	3.62983	13.7792	4.06764	0.813004	10.5704	22.1847	11.3039
43.531	-116.477	711	Survey	4585	1	0	0	1	No	0	0	787.635	1.94611	267.438	4	5	5	2	2	3	.	2	2	30.125	32.0655	10.3896	19.5398	5.38038	17.2273	30.681	18.3876	-3.95168	3.02714	13.1239	3.93548	5.14604	17.6628	30.5901	18.5402	-3.95587	3.62983	13.7792	4.06764	0.813004	10.5704	22.1847	11.3039
43.5312	-116.477	711	Survey	4584	1	0	0	1	No	0	0	787.738	1.5382	286.107	5	5	5	.	2	3	.	1	2	30.125	32.0655	10.3896	19.5398	5.38038	17.2273	30.681	18.3876	-3.95168	3.02714	13.1239	3.93548	5.08781	17.2415	30.9097	18.3187	-4.20741	3.02508	13.0981	3.76828	0.664356	10.0531	22.0039	11.0435
43.4484	-116.631	712	Survey	4587	1	1	1	1	Yes	1	Positive	826.533	0.474774	59.3052	4	3	4	1	3	3	.	2	1	21.3216	26.899	10.7852	16.7329	4.68413	16.5337	29.5336	17.6704	-3.6293	3.70339	13.7523	4.26023	5.08781	17.2415	30.9097	18.3187	-4.20741	3.02508	13.0981	3.76828	0.664356	10.0531	22.0039	11.0435
43.4487	-116.631	712	Survey	4586	1	0	0	1	No	0	0	826.352	0.449625	55.0667	4	4	4	1	1	.	2	.	1	21.3216	26.899	10.7852	16.7329	4.68413	16.5337	29.5336	17.6704	-3.6293	3.70339	13.7523	4.26023	4.96374	17.5369	31.1249	18.4721	-4.41649	2.93537	12.7296	3.28887	0.494693	10.1568	21.9272	10.8805
43.4506	-116.543	714	Survey	4589	1	0	45.5	1	Yes	1	Negative	811.943	0.461529	61.0276	3	5	1	2	2	3	2	3	2	27.3939	30.4694	10.5224	18.7287	4.98647	16.8728	30.0473	18.0255	-3.84791	3.29087	13.2891	4.0889	4.96374	17.5369	31.1249	18.4721	-4.41649	2.93537	12.7296	3.28887	0.494693	10.1568	21.9272	10.8805
43.4506	-116.543	714	Survey	4588	1	0	0	1	No	0	0	811.944	0.00204047	83.0272	3	4	4	1	2	3	.	2	2	27.3939	30.4694	10.5224	18.7287	4.98647	16.8728	30.0473	18.0255	-3.84791	3.29087	13.2891	4.0889	5.13197	17.2737	30.9225	18.3577	-4.20349	3.0031	12.9932	3.83484	0.6885	10.0582	21.9578	11.0963
43.7361	-117.002	716	Survey	4591	1	0	0	1	No	0	0	717.443	3.72728	330.098	5	1	4	1	1	.	.	.	3	26.3559	27.1146	10.7128	17.2202	4.83939	17.782	31.3454	18.6349	-4.50472	3.06165	12.9525	3.33052	5.07868	17.2253	30.4309	18.2985	-4.10143	3.31872	13.4759	3.98447	0.70822	10.1942	21.9534	11.1415
43.7361	-117.002	716	Survey	4590	1	0	0	1	No	0	0	717.443	3.72728	330.098	1	1	5	1	3	1	2	2	3	26.3559	27.1146	10.7128	17.2202	4.83939	17.782	31.3454	18.6349	-4.50472	3.06165	12.9525	3.33052	5.07868	17.2253	30.4309	18.2985	-4.10143	3.31872	13.4759	3.98447	0.70822	10.1942	21.9534	11.1415
43.5175	-116.571	717	Survey	4592	1	0	0	1	No	0	0	773.305	0.0664595	314.431	5	5	3	1	3	3	.	3	2	29.3953	31.1269	10.1219	19.5051	5.29614	17.1249	30.5052	18.247	-4.05788	3.04642	13.1716	3.84679	5.38038	17.2273	30.681	18.3876	-3.95168	3.02714	13.1239	3.93548	0.93366	10.0462	21.9025	11.1615
43.5173	-116.571	717	Survey	4593	1	0	0	1	No	0	0	773.324	0.167664	298.051	4	4	1	2	3	1	.	2	2	29.3953	31.1269	10.1219	19.5051	5.29614	17.1249	30.5052	18.247	-4.05788	3.04642	13.1716	3.84679	5.38038	17.2273	30.681	18.3876	-3.95168	3.02714	13.1239	3.93548	0.93366	10.0462	21.9025	11.1615
43.6788	-117.002	718	Survey	4594	3	0	0	1	No	0	0	679.152	1.07596	328.823	3	3	3	1	3	3	.	2	1	25.2252	26.4279	10.3972	16.7113	4.9527	18.0115	31.6403	18.8045	-4.61959	2.96218	13.0242	3.1426	4.68413	16.5337	29.5336	17.6704	-3.6293	3.70339	13.7523	4.26023	0.721011	10.0448	21.6429	10.9653
43.6788	-117.002	718	Survey	4595	3	0	0	1	No	0	0	679.152	1.07596	328.823	3	3	3	1	2	3	.	2	1	25.2252	26.4279	10.3972	16.7113	4.9527	18.0115	31.6403	18.8045	-4.61959	2.96218	13.0242	3.1426	4.98647	16.8728	30.0473	18.0255	-3.84791	3.29087	13.2891	4.0889	0.776956	10.0056	21.6682	11.0572
43.4155	-116.532	719	Survey	4597	1	0	0	1	No	0	0	813.943	0.0003199	30.0686	4	4	4	1	1	.	2	.	3	25.5358	29.6594	10.6728	17.7717	5.06502	16.8824	30.0804	18.1428	-3.71758	3.45417	13.4494	4.1918	4.83939	17.782	31.3454	18.6349	-4.50472	3.06165	12.9525	3.33052	0.390997	10.3448	22.1489	10.9827
43.4158	-116.532	719	Survey	4596	1	0	0	1	No	0	0	813.943	0.00140261	42.4739	3	3	3	1	1	.	2	.	3	25.5358	29.6594	10.6728	17.7717	5.06502	16.8824	30.0804	18.1428	-3.71758	3.45417	13.4494	4.1918	4.83939	17.782	31.3454	18.6349	-4.50472	3.06165	12.9525	3.33052	0.390997	10.3448	22.1489	10.9827
43.4067	-116.553	720	Survey	4599	1	0	28	1	Yes	1	Negative	815.894	2.61118	69.1844	4	4	4	.	1	.	2	.	2	24.5229	29.1329	10.5607	17.6126	4.99388	16.8265	29.9995	18.0374	-3.67897	3.54487	13.5969	4.2564	5.29614	17.1249	30.5052	18.247	-4.05788	3.04642	13.1716	3.84679	0.839246	10.0062	21.8384	11.0469
43.4067	-116.553	720	Survey	4598	1	0	0	1	No	0	0	816.853	1.99269	60.5825	1	1	4	1	1	.	2	.	2	24.5229	29.1329	10.5607	17.6126	4.99388	16.8265	29.9995	18.0374	-3.67897	3.54487	13.5969	4.2564	5.29614	17.1249	30.5052	18.247	-4.05788	3.04642	13.1716	3.84679	0.839246	10.0062	21.8384	11.0469
43.5127	-116.757	721	Survey	4600	1	0	0	1	No	0	0	706.714	1.02238	275.537	4	4	4	1	1	.	2	.	3	26.074	27.1961	9.79015	16.8953	5.16992	17.656	30.6159	18.5495	-3.95031	3.6157	13.8035	4.11634	4.9527	18.0115	31.6403	18.8045	-4.61959	2.96218	13.0242	3.1426	0.395881	10.4083	22.3322	10.9735
43.5127	-116.757	721	Survey	4601	1	0	0	1	No	0	0	706.714	1.02238	275.537	4	4	4	1	1	.	2	.	3	26.074	27.1961	9.79015	16.8953	5.16992	17.656	30.6159	18.5495	-3.95031	3.6157	13.8035	4.11634	4.9527	18.0115	31.6403	18.8045	-4.61959	2.96218	13.0242	3.1426	0.395881	10.4083	22.3322	10.9735
43.6977	-116.974	723	Survey	4602	1	0	0	1	No	0	0	702.287	1.01208	280.193	1	5	5	1	1	.	.	.	3	26.103	27.1075	10.3743	17.0117	4.95506	17.8541	31.3974	18.6922	-4.53246	3.04235	12.9723	3.2366	5.06502	16.8824	30.0804	18.1428	-3.71758	3.45417	13.4494	4.1918	0.880284	10.0917	21.7649	11.1673
43.6979	-116.974	723	Survey	4603	1	0	0	1	No	0	0	702.263	0.790888	277.978	4	4	4	1	3	3	2	2	3	26.103	27.1075	10.3743	17.0117	4.95506	17.8541	31.3974	18.6922	-4.53246	3.04235	12.9723	3.2366	5.06502	16.8824	30.0804	18.1428	-3.71758	3.45417	13.4494	4.1918	0.880284	10.0917	21.7649	11.1673
43.6393	-116.696	724	Survey	4605	3	0	0	1	No	0	0	741.599	1.03849	351.95	5	5	5	1	1	.	.	.	3	33.2511	30.5512	10.0674	19.5184	5.01907	17.2994	30.7258	18.2879	-4.2555	2.99896	13.0955	3.62374	4.99388	16.8265	29.9995	18.0374	-3.67897	3.54487	13.5969	4.2564	0.862636	10.1093	21.7982	11.1469
43.6394	-116.696	724	Survey	4604	3	0	0	1	No	0	0	740.979	1.2834	351.528	5	5	5	1	1	.	.	.	3	33.2511	30.5512	10.0674	19.5184	5.01907	17.2994	30.7258	18.2879	-4.2555	2.99896	13.0955	3.62374	5.16992	17.656	30.6159	18.5495	-3.95031	3.6157	13.8035	4.11634	0.82771	10.5601	22.2097	11.3329
43.5315	-116.74	725	Survey	4607	1	0	0	1	No	0	0	762.504	5.53449	233.284	1	1	1	1	1	.	2	2	3	27.5153	28.9688	10.1691	17.9414	5.08727	17.1302	30.2565	18.2313	-3.88722	3.55094	13.578	4.27737	5.16992	17.656	30.6159	18.5495	-3.95031	3.6157	13.8035	4.11634	0.82771	10.5601	22.2097	11.3329
43.5312	-116.74	725	Survey	4606	1	0	0	1	No	0	0	761.543	3.62208	263.296	1	1	1	1	1	.	2	2	3	27.5153	28.9688	10.1691	17.9414	5.08727	17.1302	30.2565	18.2313	-3.88722	3.55094	13.578	4.27737	4.95506	17.8541	31.3974	18.6922	-4.53246	3.04235	12.9723	3.2366	0.435376	10.3703	22.1849	10.9644
43.5949	-116.613	726	Survey	4609	3	0	0	1	No	0	0	748.416	0.547406	300.619	5	5	5	1	1	.	.	.	2	29.501	31.199	9.89558	19.8139	5.34128	17.4208	31.0213	18.4415	-4.16562	2.93178	13.0706	3.61819	4.95506	17.8541	31.3974	18.6922	-4.53246	3.04235	12.9723	3.2366	0.435376	10.3703	22.1849	10.9644
43.5949	-116.613	726	Survey	4608	3	0	0	1	No	0	0	748.1	0.570678	319.616	5	5	5	1	3	3	.	2	2	29.501	31.199	9.89558	19.8139	5.34128	17.4208	31.0213	18.4415	-4.16562	2.93178	13.0706	3.61819	5.01907	17.2994	30.7258	18.2879	-4.2555	2.99896	13.0955	3.62374	0.605102	10.0698	21.9106	10.9558
43.6361	-116.802	727	Survey	4610	3	0	0	1	No	0	0	748.228	3.08364	52.4015	5	4	5	1	3	.	2	2	4	29.2095	29.2172	10.2506	18.3644	4.97503	17.3247	30.6813	18.3475	-4.18056	3.20648	13.2739	3.87967	5.01907	17.2994	30.7258	18.2879	-4.2555	2.99896	13.0955	3.62374	0.605102	10.0698	21.9106	10.9558
43.6369	-116.802	727	Survey	4611	3	0	0	1	No	0	0	745.244	0.609141	259.467	4	4	5	1	3	1	2	2	4	29.2095	29.2172	10.2506	18.3644	4.97503	17.3247	30.6813	18.3475	-4.18056	3.20648	13.2739	3.87967	5.08727	17.1302	30.2565	18.2313	-3.88722	3.55094	13.578	4.27737	0.812114	10.2627	21.9173	11.2543
43.7985	-116.753	728	Survey	4613	4	0	0	1	No	0	0	736.539	2.11671	116.975	3	3	3	2	1	3	2	2	3	30.9502	30.254	10.4432	18.9946	5.0654	17.3324	30.9106	18.3756	-4.22728	2.99464	12.9728	3.78141	5.08727	17.1302	30.2565	18.2313	-3.88722	3.55094	13.578	4.27737	0.812114	10.2627	21.9173	11.2543
43.7985	-116.753	728	Survey	4612	4	0	0	1	No	0	0	738.122	2.08374	111.971	1	1	5	1	1	1	2	2	3	30.9502	30.254	10.4432	18.9946	5.0654	17.3324	30.9106	18.3756	-4.22728	2.99464	12.9728	3.78141	5.34128	17.4208	31.0213	18.4415	-4.16562	2.93178	13.0706	3.61819	0.81421	10.0959	22.046	11.0299
43.8181	-116.939	729	Survey	4615	1	0	0	1	No	0	0	725.058	1.384	209.866	4	4	4	.	3	3	.	2	4	27.0691	27.9929	10.1528	17.5723	4.84776	17.1598	30.7512	18.2669	-4.28406	2.99953	12.5131	3.45935	5.34128	17.4208	31.0213	18.4415	-4.16562	2.93178	13.0706	3.61819	0.81421	10.0959	22.046	11.0299
43.8182	-116.939	729	Survey	4614	1	0	0	1	No	0	0	725.058	1.384	209.866	4	4	4	2	2	3	.	2	4	27.0691	27.9929	10.1528	17.5723	4.84776	17.1598	30.7512	18.2669	-4.28406	2.99953	12.5131	3.45935	4.97503	17.3247	30.6813	18.3475	-4.18056	3.20648	13.2739	3.87967	0.615358	10.1869	21.9776	11.1136
43.4086	-116.635	730	Survey	4616	1	0	0	1	No	0	0	829.457	0.805561	45.3957	4	4	4	.	1	.	2	.	3	22.1301	27.4445	10.8693	16.9001	4.47748	16.4302	29.192	17.493	-3.61366	3.81347	13.8679	4.18991	4.97503	17.3247	30.6813	18.3475	-4.18056	3.20648	13.2739	3.87967	0.615358	10.1869	21.9776	11.1136
43.4084	-116.635	730	Survey	4617	1	0	0	1	No	0	0	829.745	0.903222	47.3952	4	4	4	1	1	.	2	.	3	22.1301	27.4445	10.8693	16.9001	4.47748	16.4302	29.192	17.493	-3.61366	3.81347	13.8679	4.18991	5.0654	17.3324	30.9106	18.3756	-4.22728	2.99464	12.9728	3.78141	0.641804	10.0841	21.9417	11.0785
43.381	-116.563	731	Survey	4619	1	0	0	1	No	0	0	804.917	0.594987	210.288	1	4	4	1	1	.	.	.	2	24.9411	28.9182	10.5216	17.386	5.01535	16.9256	30.0222	18.0579	-3.56109	3.78209	13.87	4.43803	5.0654	17.3324	30.9106	18.3756	-4.22728	2.99464	12.9728	3.78141	0.641804	10.0841	21.9417	11.0785
43.381	-116.563	731	Survey	4618	1	0	0	1	No	0	0	804.917	0.594987	210.288	3	1	5	1	2	3	.	3	2	24.9411	28.9182	10.5216	17.386	5.01535	16.9256	30.0222	18.0579	-3.56109	3.78209	13.87	4.43803	4.84776	17.1598	30.7512	18.2669	-4.28406	2.99953	12.5131	3.45935	0.499598	10.0026	21.6322	10.8631
43.4083	-116.67	732	Survey	4621	1	0	0	1	No	0	0	830.378	0.498087	93.5909	4	4	4	1	1	.	2	.	3	22.3748	27.2481	10.4881	16.8059	4.63853	16.6285	29.4109	17.6836	-3.68664	3.76153	13.773	4.14432	4.84776	17.1598	30.7512	18.2669	-4.28406	2.99953	12.5131	3.45935	0.499598	10.0026	21.6322	10.8631
43.4082	-116.67	732	Survey	4620	1	0	0	1	No	0	0	830.378	0.498087	93.5909	3	3	3	1	1	.	2	.	3	22.3748	27.2481	10.4881	16.8059	4.63853	16.6285	29.4109	17.6836	-3.68664	3.76153	13.773	4.14432	4.47748	16.4302	29.192	17.493	-3.61366	3.81347	13.8679	4.18991	0.619106	10.0507	21.5299	10.8415
43.6687	-116.912	733	Survey	4623	3	0	0	1	No	0	0	752.029	0.785398	343.914	5	5	4	1	1	.	.	.	3	25.919	27.7683	10.1366	16.8256	4.95848	17.5207	31.0703	18.4432	-4.41639	2.92994	12.7187	3.27177	4.47748	16.4302	29.192	17.493	-3.61366	3.81347	13.8679	4.18991	0.619106	10.0507	21.5299	10.8415
43.6684	-116.912	733	Survey	4622	3	0	0	1	No	0	0	752.51	0.31392	357.986	5	4	5	1	1	3	1	3	3	25.919	27.7683	10.1366	16.8256	4.95848	17.5207	31.0703	18.4432	-4.41639	2.92994	12.7187	3.27177	5.01535	16.9256	30.0222	18.0579	-3.56109	3.78209	13.87	4.43803	0.928595	10.2786	21.9461	11.248
43.742	-116.962	734	Survey	4625	1	0	0	1	No	0	0	692.758	3.06806	351.943	2	2	5	2	3	3	.	2	3	26.6577	27.1319	10.3689	17.1496	4.8699	17.7599	31.297	18.6543	-4.45106	3.0713	12.9565	3.37618	5.01535	16.9256	30.0222	18.0579	-3.56109	3.78209	13.87	4.43803	0.928595	10.2786	21.9461	11.248
43.7419	-116.962	734	Survey	4624	1	0	0	1	No	0	0	692.758	3.06806	351.943	4	5	1	2	3	1	.	2	3	26.6577	27.1319	10.3689	17.1496	4.8699	17.7599	31.297	18.6543	-4.45106	3.0713	12.9565	3.37618	4.63853	16.6285	29.4109	17.6836	-3.68664	3.76153	13.773	4.14432	0.667937	10.1228	21.5919	10.9139
43.5653	-116.726	735	Survey	4626	1	0	0	1	No	0	0	774.772	0.965963	23.9012	1	1	1	1	1	.	2	.	2	27.9788	28.6269	10.0374	18.2642	5.17464	17.1273	30.138	18.2751	-3.92291	3.50844	13.6647	4.27499	4.63853	16.6285	29.4109	17.6836	-3.68664	3.76153	13.773	4.14432	0.667937	10.1228	21.5919	10.9139
43.5653	-116.726	735	Survey	4627	1	0	0	1	No	0	0	774.943	0.788689	359.188	4	.	4	1	3	3	.	2	2	27.9788	28.6269	10.0374	18.2642	5.17464	17.1273	30.138	18.2751	-3.92291	3.50844	13.6647	4.27499	4.95848	17.5207	31.0703	18.4432	-4.41639	2.92994	12.7187	3.27177	0.491888	10.1467	21.8945	10.8575
43.6631	-116.553	736	Survey	4628	2	0	0	1	No	0	0	752.915	0.343397	239.729	.	4	.	.	2	.	.	2	1	30.7659	31.0844	10.1594	19.6296	5.22437	17.2679	30.9578	18.3624	-4.15697	2.9658	13.113	3.66509	4.95848	17.5207	31.0703	18.4432	-4.41639	2.92994	12.7187	3.27177	0.491888	10.1467	21.8945	10.8575
43.6633	-116.553	736	Survey	4629	2	0	0	1	No	0	0	752.91	0.367429	242.063	.	.	.	1	3	1	2	2	1	30.7659	31.0844	10.1594	19.6296	5.22437	17.2679	30.9578	18.3624	-4.15697	2.9658	13.113	3.66509	4.8699	17.7599	31.297	18.6543	-4.45106	3.0713	12.9565	3.37618	0.430851	10.3388	22.1267	11.0153
43.6093	-116.802	737	Survey	4631	1	10	10	1	Yes	1	0	776.435	2.16504	24.5659	4	5	4	1	2	1	.	2	3	27.5502	28.6928	10.175	17.7977	5.06887	17.1687	30.544	18.2737	-4.04103	3.36995	13.4417	4.06785	4.8699	17.7599	31.297	18.6543	-4.45106	3.0713	12.9565	3.37618	0.430851	10.3388	22.1267	11.0153
43.6093	-116.803	737	Survey	4630	1	0	0	1	No	0	0	776.435	2.16504	24.5659	4	5	4	1	3	1	.	2	3	27.5502	28.6928	10.175	17.7977	5.06887	17.1687	30.544	18.2737	-4.04103	3.36995	13.4417	4.06785	5.17464	17.1273	30.138	18.2751	-3.92291	3.50844	13.6647	4.27499	0.841305	10.2406	21.9013	11.275
43.5261	-116.573	738	Survey	4633	2	0	0	1	No	0	0	790.388	2.53559	56.4697	4	4	3	1	3	3	.	3	1	29.5842	31.2818	10.091	19.6165	5.29539	17.0994	30.5656	18.2508	-4.07885	3.06401	13.1392	3.83904	5.17464	17.1273	30.138	18.2751	-3.92291	3.50844	13.6647	4.27499	0.841305	10.2406	21.9013	11.275
43.5261	-116.573	738	Survey	4632	2	0	0	1	No	0	0	791.686	2.89694	54.5303	5	5	5	1	3	3	.	2	1	29.5842	31.2818	10.091	19.6165	5.29539	17.0994	30.5656	18.2508	-4.07885	3.06401	13.1392	3.83904	5.22437	17.2679	30.9578	18.3624	-4.15697	2.9658	13.113	3.66509	0.75679	10.0355	22.0354	11.0138
43.7995	-116.905	739	Survey	4634	1	0	0	1	No	0	0	715.263	0.985621	170.211	4	4	4	1	3	3	.	2	3	26.817	26.7871	9.90313	16.7489	4.78782	17.5068	31.0606	18.4413	-4.34739	3.10144	12.7418	3.43266	5.22437	17.2679	30.9578	18.3624	-4.15697	2.9658	13.113	3.66509	0.75679	10.0355	22.0354	11.0138
43.7996	-116.905	739	Survey	4635	1	0	0	1	No	0	0	715.263	0.985621	170.211	.	.	.	.	3	3	2	2	3	26.817	26.7871	9.90313	16.7489	4.78782	17.5068	31.0606	18.4413	-4.34739	3.10144	12.7418	3.43266	5.06887	17.1687	30.544	18.2737	-4.04103	3.36995	13.4417	4.06785	0.727931	10.1914	21.9928	11.1708
43.6476	-116.827	740	Survey	4637	4	0	0	1	No	0	0	762.781	0.932194	359.636	1	4	5	1	3	3	2	.	3	28.3904	29.0361	10.2532	18.1214	5.04676	17.3211	30.7951	18.3402	-4.15932	3.17552	13.1339	3.83333	5.29539	17.0994	30.5656	18.2508	-4.07885	3.06401	13.1392	3.83904	0.829423	10.0015	21.8524	11.0449
43.6473	-116.827	740	Survey	4636	4	0	0	1	No	0	0	763.362	1.20554	359.909	2	5	1	1	3	1	2	.	3	28.3904	29.0361	10.2532	18.1214	5.04676	17.3211	30.7951	18.3402	-4.15932	3.17552	13.1339	3.83333	5.29539	17.0994	30.5656	18.2508	-4.07885	3.06401	13.1392	3.83904	0.829423	10.0015	21.8524	11.0449
43.6847	-116.538	741	Survey	4638	1	0	0	1	No	0	0	744.354	0.323411	264.434	1	1	1	1	1	.	2	.	4	31.4181	31.3127	10.3783	19.5872	5.1581	17.301	30.9047	18.3745	-4.19687	2.94909	13.0732	3.60982	4.78782	17.5068	31.0606	18.4413	-4.34739	3.10144	12.7418	3.43266	0.440374	10.2267	21.9012	10.937
43.6847	-116.538	741	Survey	4639	1	0	0	1	No	0	0	744.354	0.323411	264.434	1	1	1	1	1	.	2	.	4	31.4181	31.3127	10.3783	19.5872	5.1581	17.301	30.9047	18.3745	-4.19687	2.94909	13.0732	3.60982	4.78782	17.5068	31.0606	18.4413	-4.34739	3.10144	12.7418	3.43266	0.440374	10.2267	21.9012	10.937
43.6473	-116.864	743	Survey	4640	4	0	0	1	No	0	0	758.637	0.404278	327.475	4	5	4	1	3	.	2	.	3	26.2733	28.2338	10.2029	17.3331	4.97609	17.3538	30.8876	18.3332	-4.27731	3.07968	12.8855	3.4865	5.04676	17.3211	30.7951	18.3402	-4.15932	3.17552	13.1339	3.83333	0.661274	10.1681	21.9645	11.0868
43.647	-116.864	743	Survey	4641	4	0	0	1	No	0	0	758.637	0.404278	327.475	1	1	5	1	3	1	2	2	3	26.2733	28.2338	10.2029	17.3331	4.97609	17.3538	30.8876	18.3332	-4.27731	3.07968	12.8855	3.4865	5.04676	17.3211	30.7951	18.3402	-4.15932	3.17552	13.1339	3.83333	0.661274	10.1681	21.9645	11.0868
43.4886	-116.609	744	Survey	4643	1	0	0	1	No	0	0	784.041	0.800892	44.1479	5	5	5	1	1	.	.	.	2	25.2439	29.1366	10.5463	18.066	5.05357	16.9948	30.1233	18.0934	-3.88431	3.29345	13.3675	3.96184	5.1581	17.301	30.9047	18.3745	-4.19687	2.94909	13.0732	3.60982	0.70518	10.0456	21.989	10.9921
43.4883	-116.609	744	Survey	4642	1	0	0	1	No	0	0	784.571	1.75787	27.6985	1	5	5	1	3	3	.	2	2	25.2439	29.1366	10.5463	18.066	5.05357	16.9948	30.1233	18.0934	-3.88431	3.29345	13.3675	3.96184	5.1581	17.301	30.9047	18.3745	-4.19687	2.94909	13.0732	3.60982	0.70518	10.0456	21.989	10.9921
43.7199	-116.832	745	Survey	4645	4	0	0	1	No	0	0	695.894	0.0057609	357.536	5	1	1	1	1	.	.	.	3	28.4126	27.7684	10.1639	17.3694	4.85247	17.7048	31.3218	18.5796	-4.43993	3.13782	13.1307	3.40328	4.97609	17.3538	30.8876	18.3332	-4.27731	3.07968	12.8855	3.4865	0.567529	10.1368	21.8865	10.9098
43.7198	-116.832	745	Survey	4644	4	0	0	1	No	0	0	695.894	5.828e-05	270	1	1	1	2	3	3	.	2	3	28.4126	27.7684	10.1639	17.3694	4.85247	17.7048	31.3218	18.5796	-4.43993	3.13782	13.1307	3.40328	4.97609	17.3538	30.8876	18.3332	-4.27731	3.07968	12.8855	3.4865	0.567529	10.1368	21.8865	10.9098
43.5278	-116.643	746	Survey	4647	2	0	0	1	No	0	0	774.943	0.0368488	33.9414	1	5	5	1	3	3	.	2	2	28.1539	30.1985	10.2919	18.7055	5.19634	17.1601	30.3584	18.2492	-3.97745	3.21476	13.3072	3.94196	5.05357	16.9948	30.1233	18.0934	-3.88431	3.29345	13.3675	3.96184	0.794423	10.0682	21.7454	11.0276
43.5278	-116.643	746	Survey	4646	2	0	0	1	No	0	0	774.943	0.00168974	225	2	2	2	1	3	3	.	2	2	28.1539	30.1985	10.2919	18.7055	5.19634	17.1601	30.3584	18.2492	-3.97745	3.21476	13.3072	3.94196	5.05357	16.9948	30.1233	18.0934	-3.88431	3.29345	13.3675	3.96184	0.794423	10.0682	21.7454	11.0276
43.34	-116.513	747	Survey	4649	2	0	0	1	No	0	0	775.332	1.27869	335.414	3	4	5	1	1	.	.	.	2	25.9268	29.5496	10.2198	17.4053	5.51382	17.5096	30.9577	18.7267	-3.50427	3.72569	13.9584	4.52709	4.85247	17.7048	31.3218	18.5796	-4.43993	3.13782	13.1307	3.40328	0.429418	10.3429	22.2262	10.9914
43.34	-116.512	747	Survey	4648	2	0	0	1	No	0	0	775.527	1.12495	357.895	3	3	5	1	3	3	2	2	2	25.9268	29.5496	10.2198	17.4053	5.51382	17.5096	30.9577	18.7267	-3.50427	3.72569	13.9584	4.52709	4.85247	17.7048	31.3218	18.5796	-4.43993	3.13782	13.1307	3.40328	0.429418	10.3429	22.2262	10.9914
43.6941	-116.692	748	Survey	4651	3	0	0	1	No	0	0	744.849	0.566288	99.7219	1	1	5	1	3	3	1	2	2	33.6842	30.7632	10.1743	19.6833	5.0129	17.2956	30.9119	18.3352	-4.33769	2.96515	13.0618	3.5494	5.19634	17.1601	30.3584	18.2492	-3.97745	3.21476	13.3072	3.94196	0.826491	10.1106	21.8328	11.0956
43.6941	-116.692	748	Survey	4650	3	0	0	1	No	0	0	744.849	0.566288	99.7219	5	5	1	1	1	1	1	2	2	33.6842	30.7632	10.1743	19.6833	5.0129	17.2956	30.9119	18.3352	-4.33769	2.96515	13.0618	3.5494	5.19634	17.1601	30.3584	18.2492	-3.97745	3.21476	13.3072	3.94196	0.826491	10.1106	21.8328	11.0956
43.6032	-116.789	749	Survey	4652	1	0	0	1	No	0	0	777.851	1.28708	35.24	4	5	4	1	3	1	2	.	1	28.1537	28.7042	10.1179	18.028	5.07523	17.1887	30.4474	18.2687	-3.95942	3.44527	13.5133	4.10844	5.51382	17.5096	30.9577	18.7267	-3.50427	3.72569	13.9584	4.52709	1.21176	10.5384	22.4581	11.6269
43.6029	-116.789	749	Survey	4653	1	0	0	1	No	0	0	778.4	1.38475	39.088	4	5	4	1	2	3	.	2	1	28.1537	28.7042	10.1179	18.028	5.07523	17.1887	30.4474	18.2687	-3.95942	3.44527	13.5133	4.10844	5.51382	17.5096	30.9577	18.7267	-3.50427	3.72569	13.9584	4.52709	1.21176	10.5384	22.4581	11.6269
43.5339	-116.566	750	Survey	4654	2	0	0	1	No	0	0	774.285	1.40579	35.4036	5	5	5	1	1	.	.	.	4	29.7572	31.4955	10.0869	19.7215	5.3	17.2041	30.6859	18.295	-4.08347	3.02702	13.1319	3.7902	5.0129	17.2956	30.9119	18.3352	-4.33769	2.96515	13.0618	3.5494	0.564542	10.0509	21.9868	10.9423
43.5339	-116.566	750	Survey	4655	2	0	0	1	No	0	0	774.285	1.40579	35.4036	5	5	5	1	1	.	.	.	4	29.7572	31.4955	10.0869	19.7215	5.3	17.2041	30.6859	18.295	-4.08347	3.02702	13.1319	3.7902	5.0129	17.2956	30.9119	18.3352	-4.33769	2.96515	13.0618	3.5494	0.564542	10.0509	21.9868	10.9423
43.3092	-116.537	752	Survey	4656	4	0	0	1	No	0	0	724.849	1.0167	85.8303	1	1	1	1	1	.	.	.	4	26.4777	29.4581	10.2603	17.4865	5.66703	17.8583	30.9795	18.8475	-3.48461	3.89885	14.1719	4.5377	5.07523	17.1887	30.4474	18.2687	-3.95942	3.44527	13.5133	4.10844	0.773888	10.2391	21.9803	11.1886
43.309	-116.537	752	Survey	4657	4	0	0	1	No	0	0	724.915	1.00835	86.7215	1	1	1	1	3	3	.	2	4	26.4777	29.4581	10.2603	17.4865	5.66703	17.8583	30.9795	18.8475	-3.48461	3.89885	14.1719	4.5377	5.07523	17.1887	30.4474	18.2687	-3.95942	3.44527	13.5133	4.10844	0.773888	10.2391	21.9803	11.1886
43.7034	-116.842	753	Survey	4659	4	0	0	1	No	0	0	696.876	0.295979	27.9477	1	1	5	2	3	3	.	3	3	28.6384	27.8062	10.183	17.5226	4.9006	17.7346	31.3777	18.5685	-4.48688	3.12674	13.1486	3.38547	5.3	17.2041	30.6859	18.295	-4.08347	3.02702	13.1319	3.7902	0.829971	10.0351	21.9089	11.0426
43.7034	-116.843	753	Survey	4658	4	0	0	1	No	0	0	697.122	0.273639	30.1203	4	4	1	1	2	3	.	3	3	28.6384	27.8062	10.183	17.5226	4.9006	17.7346	31.3777	18.5685	-4.48688	3.12674	13.1486	3.38547	5.3	17.2041	30.6859	18.295	-4.08347	3.02702	13.1319	3.7902	0.829971	10.0351	21.9089	11.0426
43.7707	-116.994	754	Survey	4661	2	0	0	1	No	0	0	675.251	1.1803	286.755	4	2	4	1	3	3	.	.	3	26.4772	26.5146	10.5615	17.2316	4.70211	17.8836	31.4596	18.6819	-4.50765	3.24196	13.2148	3.42846	5.66703	17.8583	30.9795	18.8475	-3.48461	3.89885	14.1719	4.5377	1.30093	10.8007	22.5757	11.6926
43.7709	-116.994	754	Survey	4660	2	0	0	1	No	0	0	674.939	0.646847	291.92	3	2	4	1	3	1	.	.	3	26.4772	26.5146	10.5615	17.2316	4.70211	17.8836	31.4596	18.6819	-4.50765	3.24196	13.2148	3.42846	5.66703	17.8583	30.9795	18.8475	-3.48461	3.89885	14.1719	4.5377	1.30093	10.8007	22.5757	11.6926
43.5778	-116.79	755	Survey	4663	1	0	20	1	Yes	1	Negative	730.31	1.99481	278.171	2	2	2	1	3	1	.	.	3	27.0658	27.7927	10.0093	17.5047	5.22743	17.4098	30.5633	18.4417	-3.93326	3.51806	13.7133	4.15234	4.9006	17.7346	31.3777	18.5685	-4.48688	3.12674	13.1486	3.38547	0.432361	10.3505	22.2632	10.977
43.5777	-116.79	755	Survey	4662	1	0	0	1	No	0	0	730.436	2.02206	278.562	4	4	4	2	2	3	.	2	3	27.0658	27.7927	10.0093	17.5047	5.22743	17.4098	30.5633	18.4417	-3.93326	3.51806	13.7133	4.15234	4.9006	17.7346	31.3777	18.5685	-4.48688	3.12674	13.1486	3.38547	0.432361	10.3505	22.2632	10.977
43.4789	-116.767	756	Survey	4665	3	0	0	1	No	0	0	692.032	1.52814	236.796	5	1	5	1	3	.	2	.	3	26.093	27.8175	9.93713	17.152	4.99737	17.7124	30.6379	18.5062	-4.01948	3.51856	13.6041	3.88711	4.70211	17.8836	31.4596	18.6819	-4.50765	3.24196	13.2148	3.42846	0.317095	10.4868	22.3372	11.0552
43.4789	-116.767	756	Survey	4664	3	0	0	1	No	0	0	692.701	1.53666	229.301	1	1	1	1	3	.	2	.	3	26.093	27.8175	9.93713	17.152	4.99737	17.7124	30.6379	18.5062	-4.01948	3.51856	13.6041	3.88711	4.70211	17.8836	31.4596	18.6819	-4.50765	3.24196	13.2148	3.42846	0.317095	10.4868	22.3372	11.0552
43.7207	-116.657	757	Survey	4667	4	0	0	1	No	0	0	736.343	1.37295	308.477	5	5	5	1	1	.	.	.	2	33.1304	31.0836	10.3138	19.6984	5.0954	17.2855	30.9318	18.3565	-4.30837	2.96537	13.07	3.64598	5.22743	17.4098	30.5633	18.4417	-3.93326	3.51806	13.7133	4.15234	0.865578	10.3856	22.1383	11.297
43.7209	-116.657	757	Survey	4666	4	0	0	1	No	0	0	735.917	1.39208	311.281	5	5	5	1	1	.	.	.	2	33.1304	31.0836	10.3138	19.6984	5.0954	17.2855	30.9318	18.3565	-4.30837	2.96537	13.07	3.64598	4.99737	17.7124	30.6379	18.5062	-4.01948	3.51856	13.6041	3.88711	0.704155	10.5401	22.121	11.1967
43.6979	-116.91	758	Survey	4669	2	0	0	1	No	0	0	738.117	0.513065	84.5162	3	4	5	1	3	1	.	2	3	27.191	28.0802	10.1694	17.2785	4.96323	17.4766	31.0661	18.4793	-4.31156	2.99182	12.7821	3.43332	4.99737	17.7124	30.6379	18.5062	-4.01948	3.51856	13.6041	3.88711	0.704155	10.5401	22.121	11.1967
43.698	-116.91	758	Survey	4668	2	0	0	1	No	0	0	738.117	0.513065	84.5162	2	5	4	1	3	1	2	2	3	27.191	28.0802	10.1694	17.2785	4.96323	17.4766	31.0661	18.4793	-4.31156	2.99182	12.7821	3.43332	5.0954	17.2855	30.9318	18.3565	-4.30837	2.96537	13.07	3.64598	0.621197	10.0441	22.0009	11.0012
43.4317	-116.663	760	Survey	4670	3	0	0	1	No	0	0	823.899	0.0914208	161.998	4	4	4	.	1	.	2	.	3	21.342	27.016	10.7781	16.7834	4.51647	16.4716	29.2831	17.5375	-3.65145	3.76627	13.8043	4.1509	5.0954	17.2855	30.9318	18.3565	-4.30837	2.96537	13.07	3.64598	0.621197	10.0441	22.0009	11.0012
43.4317	-116.663	760	Survey	4671	3	0	0	1	No	0	0	823.857	0.0775332	139.68	3	3	4	1	1	.	2	.	3	21.342	27.016	10.7781	16.7834	4.51647	16.4716	29.2831	17.5375	-3.65145	3.76627	13.8043	4.1509	4.96323	17.4766	31.0661	18.4793	-4.31156	2.99182	12.7821	3.43332	0.545679	10.1538	21.9241	10.9563
43.6575	-116.748	762	Survey	4672	4	0	0	1	No	0	0	716.766	2.39436	17.1815	1	1	1	1	1	.	.	.	3	32.2005	29.8079	10.0931	19.1116	4.99609	17.4802	30.879	18.4456	-4.25913	3.08971	13.2662	3.5952	4.96323	17.4766	31.0661	18.4793	-4.31156	2.99182	12.7821	3.43332	0.545679	10.1538	21.9241	10.9563
43.6577	-116.748	762	Survey	4673	4	0	0	1	No	0	0	715.537	1.67753	356.456	1	1	1	1	1	.	.	.	3	32.2005	29.8079	10.0931	19.1116	4.99609	17.4802	30.879	18.4456	-4.25913	3.08971	13.2662	3.5952	4.51647	16.4716	29.2831	17.5375	-3.65145	3.76627	13.8043	4.1509	0.622628	10.0453	21.5437	10.8442
43.6616	-116.86	767	Survey	4674	4	0	0	1	No	0	0	754.74	0.749273	31.9448	4	4	5	1	1	.	2	.	3	27.605	28.3818	10.1964	17.4823	5.02984	17.4611	30.9813	18.3905	-4.26787	3.00634	13.0079	3.58097	4.51647	16.4716	29.2831	17.5375	-3.65145	3.76627	13.8043	4.1509	0.622628	10.0453	21.5437	10.8442
43.6619	-116.86	767	Survey	4675	4	0	0	1	No	0	0	754.433	0.854492	33.7421	5	4	4	1	1	.	2	.	3	27.605	28.3818	10.1964	17.4823	5.02984	17.4611	30.9813	18.3905	-4.26787	3.00634	13.0079	3.58097	4.99609	17.4802	30.879	18.4456	-4.25913	3.08971	13.2662	3.5952	0.592629	10.2054	22.0726	11.0204
43.6841	-116.773	768	Survey	4677	4	0	0	1	No	0	0	706.77	0.473828	232.869	1	1	1	1	3	3	.	2	3	31.466	29.2059	10.1125	18.7368	4.93819	17.6588	31.2052	18.5679	-4.36294	3.08711	13.2673	3.51531	4.99609	17.4802	30.879	18.4456	-4.25913	3.08971	13.2662	3.5952	0.592629	10.2054	22.0726	11.0204
43.6839	-116.773	768	Survey	4676	4	0	0	1	No	0	0	706.77	0.473828	232.869	1	1	1	1	1	3	.	2	3	31.466	29.2059	10.1125	18.7368	4.93819	17.6588	31.2052	18.5679	-4.36294	3.08711	13.2673	3.51531	5.02984	17.4611	30.9813	18.3905	-4.26787	3.00634	13.0079	3.58097	0.601899	10.1549	21.9946	10.9857
43.7103	-116.668	770	Survey	4679	3	0	0	1	No	0	0	730.874	1.67145	101.411	5	5	4	1	3	3	1	3	3	33.2254	31.0043	10.2795	19.6844	5.09102	17.3231	30.9406	18.3453	-4.3257	2.96531	13.0949	3.60071	5.02984	17.4611	30.9813	18.3905	-4.26787	3.00634	13.0079	3.58097	0.601899	10.1549	21.9946	10.9857
43.7103	-116.668	770	Survey	4678	3	0	0	1	No	0	0	729.999	1.43794	92.0989	1	4	5	1	3	1	2	2	3	33.2254	31.0043	10.2795	19.6844	5.09102	17.3231	30.9406	18.3453	-4.3257	2.96531	13.0949	3.60071	4.93819	17.6588	31.2052	18.5679	-4.36294	3.08711	13.2673	3.51531	0.510451	10.2921	22.2363	11.0416
43.6394	-116.937	774	Survey	4681	3	0	10	1	Yes	1	Negative	691.827	0.39342	282.504	3	5	5	1	1	.	2	.	3	23.3905	25.8567	9.84476	15.6786	4.94438	17.842	31.4752	18.6589	-4.61859	2.92975	12.944	3.06876	4.93819	17.6588	31.2052	18.5679	-4.36294	3.08711	13.2673	3.51531	0.510451	10.2921	22.2363	11.0416
43.6393	-116.937	774	Survey	4680	3	0	0	1	No	0	0	691.827	0.39342	282.504	3	3	3	1	1	.	2	.	3	23.3905	25.8567	9.84476	15.6786	4.94438	17.842	31.4752	18.6589	-4.61859	2.92975	12.944	3.06876	5.09102	17.3231	30.9406	18.3453	-4.3257	2.96531	13.0949	3.60071	0.610378	10.0642	22.0177	10.973
43.4624	-116.573	775	Survey	4682	1	0	0	1	No	0	0	820.616	2.22638	340.934	5	5	4	1	2	3	.	3	1	26.5772	29.8261	10.4939	18.5076	4.92914	16.8001	29.983	17.9955	-3.84967	3.28175	13.3268	4.04434	5.09102	17.3231	30.9406	18.3453	-4.3257	2.96531	13.0949	3.60071	0.610378	10.0642	22.0177	10.973
43.4624	-116.573	775	Survey	4683	1	0	0	1	No	0	0	820.606	2.27677	348.46	4	4	4	1	2	3	.	3	1	26.5772	29.8261	10.4939	18.5076	4.92914	16.8001	29.983	17.9955	-3.84967	3.28175	13.3268	4.04434	4.94438	17.842	31.4752	18.6589	-4.61859	2.92975	12.944	3.06876	0.390053	10.3052	22.2096	10.8638
43.3353	-116.532	776	Survey	4685	2	0	0	1	No	0	0	752.916	1.64117	296.417	1	1	4	1	1	1	2	2	3	26.17	29.5108	10.2069	17.5162	5.51851	17.6262	30.9565	18.7768	-3.4424	3.81447	14.0115	4.55292	4.92914	16.8001	29.983	17.9955	-3.84967	3.28175	13.3268	4.04434	0.745204	9.96447	21.6549	11.0199
43.3353	-116.532	776	Survey	4684	2	0	0	1	No	0	0	753.756	1.66364	292.338	3	5	3	1	3	3	1	2	3	26.17	29.5108	10.2069	17.5162	5.51851	17.6262	30.9565	18.7768	-3.4424	3.81447	14.0115	4.55292	4.92914	16.8001	29.983	17.9955	-3.84967	3.28175	13.3268	4.04434	0.745204	9.96447	21.6549	11.0199
43.3294	-116.554	777	Survey	4686	3	0	0	1	No	0	0	726.161	1.10831	274.492	4	4	4	1	2	3	1	2	2	26.1764	29.0109	10.2239	17.3434	5.47206	17.6037	30.6809	18.6392	-3.50114	3.81502	13.9977	4.51218	5.51851	17.6262	30.9565	18.7768	-3.4424	3.81447	14.0115	4.55292	1.24494	10.641	22.484	11.6649
43.3294	-116.554	777	Survey	4687	3	0	0	1	No	0	0	725.548	1.07872	274.453	4	4	4	1	2	3	1	2	2	26.1764	29.0109	10.2239	17.3434	5.47206	17.6037	30.6809	18.6392	-3.50114	3.81502	13.9977	4.51218	5.51851	17.6262	30.9565	18.7768	-3.4424	3.81447	14.0115	4.55292	1.24494	10.641	22.484	11.6649
43.5882	-116.477	778	Survey	4689	4	0	0	1	No	0	0	802.596	0.774968	268.801	.	.	.	1	1	.	.	.	4	31.148	33.9958	10.4039	20.6116	5.20766	16.9266	30.6711	18.2318	-4.0683	2.91243	12.9951	3.84035	5.47206	17.6037	30.6809	18.6392	-3.50114	3.81502	13.9977	4.51218	1.19323	10.6331	22.3393	11.5757
43.5885	-116.477	778	Survey	4688	4	0	0	1	No	0	0	802.578	0.711984	231.841	.	.	.	1	1	.	.	.	4	31.148	33.9958	10.4039	20.6116	5.20766	16.9266	30.6711	18.2318	-4.0683	2.91243	12.9951	3.84035	5.47206	17.6037	30.6809	18.6392	-3.50114	3.81502	13.9977	4.51218	1.19323	10.6331	22.3393	11.5757
43.6177	-116.857	780	Survey	4691	3	0	5	1	Yes	1	Negative	762.017	1.83294	305.506	4	4	3	1	2	3	1	3	2	26.0641	28.2544	10.3042	17.4915	4.96362	17.3037	30.7433	18.3171	-4.15259	3.25204	13.1022	3.69861	5.20766	16.9266	30.6711	18.2318	-4.0683	2.91243	12.9951	3.84035	0.787621	9.83874	21.8331	11.0361
43.6177	-116.857	780	Survey	4690	3	0	0	1	No	0	0	762.017	1.83294	305.506	5	5	5	1	1	.	2	.	2	26.0641	28.2544	10.3042	17.4915	4.96362	17.3037	30.7433	18.3171	-4.15259	3.25204	13.1022	3.69861	5.20766	16.9266	30.6711	18.2318	-4.0683	2.91243	12.9951	3.84035	0.787621	9.83874	21.8331	11.0361
43.7632	-116.879	781	Survey	4693	1	0	0	1	No	0	0	708.479	0.873274	204.115	4	5	4	1	3	1	.	.	3	27.5219	27.3055	10.1818	17.0815	4.82231	17.5698	31.1306	18.4976	-4.35611	3.08603	12.8957	3.482	4.96362	17.3037	30.7433	18.3171	-4.15259	3.25204	13.1022	3.69861	0.620545	10.2001	21.9227	11.0078
43.7636	-116.879	781	Survey	4692	1	0	0	1	No	0	0	709.007	0.734798	224.759	4	5	5	2	3	1	.	2	3	27.5219	27.3055	10.1818	17.0815	4.82231	17.5698	31.1306	18.4976	-4.35611	3.08603	12.8957	3.482	4.82231	17.5698	31.1306	18.4976	-4.35611	3.08603	12.8957	3.482	0.452572	10.2512	22.0132	10.9898
43.7824	-116.704	782	Survey	4694	4	0	0	1	No	0	0	763.486	1.94726	216.306	3	4	1	1	1	.	.	.	4	32.6528	31.5145	10.5211	19.6994	5.20063	17.2437	30.9596	18.355	-4.19888	3.01158	13.0292	3.82241	4.82231	17.5698	31.1306	18.4976	-4.35611	3.08603	12.8957	3.482	0.452572	10.2512	22.0132	10.9898
43.7824	-116.704	782	Survey	4695	4	0	0	1	No	0	0	764.276	1.82756	210.926	1	4	5	1	3	3	1	2	4	32.6528	31.5145	10.5211	19.6994	5.20063	17.2437	30.9596	18.355	-4.19888	3.01158	13.0292	3.82241	5.20063	17.2437	30.9596	18.355	-4.19888	3.01158	13.0292	3.82241	0.727323	10.0486	21.9944	11.0887
43.7355	-116.63	783	Survey	4697	4	0	0	1	No	0	0	752.211	0.957946	289.995	.	3	.	2	1	.	2	.	2	33.0407	31.6716	10.4882	19.8479	5.18391	17.2428	30.9174	18.3588	-4.21176	2.95957	13.0529	3.73066	5.20063	17.2437	30.9596	18.355	-4.19888	3.01158	13.0292	3.82241	0.727323	10.0486	21.9944	11.0887
43.7353	-116.63	783	Survey	4696	4	0	0	1	No	0	0	752.408	0.771023	291.187	3	.	3	1	1	.	2	.	2	33.0407	31.6716	10.4882	19.8479	5.18391	17.2428	30.9174	18.3588	-4.21176	2.95957	13.0529	3.73066	5.18391	17.2428	30.9174	18.3588	-4.21176	2.95957	13.0529	3.73066	0.713281	10.0221	21.9852	11.0447
43.6425	-116.922	784	Survey	4699	3	0	0	1	No	0	0	695.803	0.269532	245.408	3	3	3	1	3	3	.	2	3	23.5774	26.0205	9.88867	15.8144	4.93873	17.8155	31.4357	18.593	-4.60495	2.91558	12.9631	3.08492	5.18391	17.2428	30.9174	18.3588	-4.21176	2.95957	13.0529	3.73066	0.713281	10.0221	21.9852	11.0447
43.6425	-116.922	784	Survey	4698	3	0	0	1	No	0	0	695.609	0.245549	236.83	3	3	3	1	3	3	1	2	3	23.5774	26.0205	9.88867	15.8144	4.93873	17.8155	31.4357	18.593	-4.60495	2.91558	12.9631	3.08492	4.93873	17.8155	31.4357	18.593	-4.60495	2.91558	12.9631	3.08492	0.393779	10.2865	22.1994	10.839
43.7854	-116.848	786	Survey	4701	2	0	0	1	No	0	0	750.446	0.567862	193.451	1	1	1	2	3	.	2	.	4	29.3137	28.879	10.4186	18.09	4.92101	17.2947	30.8599	18.3419	-4.33704	2.8731	12.6087	3.4211	4.93873	17.8155	31.4357	18.593	-4.60495	2.91558	12.9631	3.08492	0.393779	10.2865	22.1994	10.839
43.7854	-116.849	786	Survey	4700	2	0	0	1	No	0	0	749.642	2.10699	260.328	1	1	1	2	3	.	2	.	4	29.3137	28.879	10.4186	18.09	4.92101	17.2947	30.8599	18.3419	-4.33704	2.8731	12.6087	3.4211	4.92101	17.2947	30.8599	18.3419	-4.33704	2.8731	12.6087	3.4211	0.512749	10.0061	21.7343	10.8815
43.5452	-116.773	787	Survey	4702	1	0	0	1	No	0	0	720.837	1.10653	310.132	4	.	.	1	1	.	2	.	2	26.4715	27.3568	9.86766	17.2636	5.19138	17.5409	30.5966	18.4759	-3.94033	3.58296	13.7838	4.23269	4.92101	17.2947	30.8599	18.3419	-4.33704	2.8731	12.6087	3.4211	0.512749	10.0061	21.7343	10.8815
43.5452	-116.773	787	Survey	4703	1	0	0	1	No	0	0	720.837	1.10653	310.132	3	3	3	1	1	.	2	.	2	26.4715	27.3568	9.86766	17.2636	5.19138	17.5409	30.5966	18.4759	-3.94033	3.58296	13.7838	4.23269	5.19138	17.5409	30.5966	18.4759	-3.94033	3.58296	13.7838	4.23269	0.845278	10.4841	22.1902	11.3543
43.7175	-116.798	788	Survey	4705	4	0	0	1	No	0	0	700.467	0.00050895	66.3706	1	2	1	1	2	3	.	3	2	30.4857	28.8146	10.1821	18.3304	4.91192	17.6322	31.2559	18.5635	-4.40488	3.0945	13.1371	3.44309	5.19138	17.5409	30.5966	18.4759	-3.94033	3.58296	13.7838	4.23269	0.845278	10.4841	22.1902	11.3543
43.7175	-116.798	788	Survey	4704	4	0	0	1	No	0	0	700.467	0.0016206	266.392	1	1	5	1	2	3	.	2	2	30.4857	28.8146	10.1821	18.3304	4.91192	17.6322	31.2559	18.5635	-4.40488	3.0945	13.1371	3.44309	4.91192	17.6322	31.2559	18.5635	-4.40488	3.0945	13.1371	3.44309	0.477326	10.2828	22.1965	11.0033
43.4263	-116.71	789	Survey	4706	3	0	0	1	No	0	0	691.416	7.7532	242.688	1	1	1	1	3	3	2	.	3	23.105	27.6655	10.3363	17.022	4.75358	16.779	29.6482	17.8468	-3.70792	3.73872	13.7607	4.30126	4.91192	17.6322	31.2559	18.5635	-4.40488	3.0945	13.1371	3.44309	0.477326	10.2828	22.1965	11.0033
43.4263	-116.71	789	Survey	4707	3	0	0	1	No	0	0	687.753	7.55006	250.455	1	1	1	2	2	3	.	1	3	23.105	27.6655	10.3363	17.022	4.75358	16.779	29.6482	17.8468	-3.70792	3.73872	13.7607	4.30126	4.75358	16.779	29.6482	17.8468	-3.70792	3.73872	13.7607	4.30126	0.719056	10.187	21.7045	11.0741
43.6294	-116.885	790	Survey	4709	3	0	0	1	No	0	0	791.27	3.54315	23.3807	5	1	1	1	3	3	1	3	2	24.7589	27.1789	10.172	16.956	5.01003	17.265	30.8131	18.252	-4.30271	3.03177	12.8396	3.46609	4.75358	16.779	29.6482	17.8468	-3.70792	3.73872	13.7607	4.30126	0.719056	10.187	21.7045	11.0741
43.6325	-116.885	790	Survey	4708	3	0	0	1	No	0	0	772.172	2.04344	338.213	1	1	1	1	3	3	1	3	2	25.0251	27.373	10.2003	17.0451	4.98349	17.3353	30.8802	18.2939	-4.31165	3.01457	12.8318	3.42378	4.98349	17.3353	30.8802	18.2939	-4.31165	3.01457	12.8318	3.42378	0.555109	10.0958	21.856	10.8588
43.5493	-116.504	792	Survey	4710	3	0	0	1	No	0	0	772.117	4.47666	51.2799	1	1	1	1	2	3	.	2	3	30.1068	32.0872	10.2463	19.8138	5.30727	17.2348	30.7371	18.3967	-4.04471	2.97946	13.1108	3.75319	5.01003	17.265	30.8131	18.252	-4.30271	3.03177	12.8396	3.46609	0.572514	10.069	21.8264	10.8591
43.5493	-116.504	792	Survey	4711	3	0	0	1	No	0	0	773.784	3.46954	50.7304	1	4	1	1	3	3	2	2	3	30.1068	32.0872	10.2463	19.8138	5.30727	17.2348	30.7371	18.3967	-4.04471	2.97946	13.1108	3.75319	5.30727	17.2348	30.7371	18.3967	-4.04471	2.97946	13.1108	3.75319	0.851398	10.0256	21.924	11.075
43.8374	-116.989	793	Survey	4712	3	0	0	1	No	0	0	677.199	1.0146	319.396	5	5	5	1	1	.	.	.	3	28.4762	27.2122	10.5943	18.3523	4.60199	17.784	31.424	18.5557	-4.52287	3.33431	13.3564	3.52024	5.30727	17.2348	30.7371	18.3967	-4.04471	2.97946	13.1108	3.75319	0.851398	10.0256	21.924	11.075
43.8374	-116.989	793	Survey	4713	3	0	0	1	No	0	0	677.014	0.738392	346.914	4	1	4	1	3	3	2	3	3	28.4762	27.2122	10.5943	18.3523	4.60199	17.784	31.424	18.5557	-4.52287	3.33431	13.3564	3.52024	4.60199	17.784	31.424	18.5557	-4.52287	3.33431	13.3564	3.52024	0.257784	10.4825	22.3902	11.038
43.6183	-116.747	794	Survey	4715	3	0	0	1	No	0	0	767.743	0.405264	226.737	4	4	4	1	1	.	2	.	2	29.6243	29.4424	10.137	18.5628	5.06891	17.1458	30.4289	18.2349	-4.09112	3.25941	13.3644	3.98936	4.60199	17.784	31.424	18.5557	-4.52287	3.33431	13.3564	3.52024	0.257784	10.4825	22.3902	11.038
43.618	-116.747	794	Survey	4714	3	0	0	1	No	0	0	767.552	1.05016	202.406	4	4	4	1	1	.	2	.	2	29.6243	29.4424	10.137	18.5628	5.06891	17.1458	30.4289	18.2349	-4.09112	3.25941	13.3644	3.98936	5.06891	17.1458	30.4289	18.2349	-4.09112	3.25941	13.3644	3.98936	0.707163	10.1227	21.8967	11.1121
43.7198	-116.513	795	Survey	4716	2	0	0	1	No	0	0	783.876	4.99567	183.572	1	.	.	1	.	3	.	.	2	.	.	.	.	.	.	.	.	.	.	.	.	5.06891	17.1458	30.4289	18.2349	-4.09112	3.25941	13.3644	3.98936	0.707163	10.1227	21.8967	11.1121
43.7198	-116.513	795	Survey	4717	2	0	0	1	No	0	0	783.876	4.99567	183.572	1	1	.	1	1	.	2	.	2	.	.	.	.	.	.	.	.	.	.	.	.	.	.	.	.	.	.	.	.	.	.	.	.
43.4666	-116.762	796	Survey	4719	3	0	0	1	No	0	0	683.853	0.554888	215.812	5	3	1	2	3	.	2	2	4	25.5678	27.8815	9.91492	17.142	4.94718	17.6759	30.5515	18.4932	-4.00724	3.49764	13.6271	3.8274	.	.	.	.	.	.	.	.	.	.	.	.
43.4666	-116.762	796	Survey	4718	3	0	0	1	No	0	0	683.673	0.467102	217.028	1	1	1	2	2	3	.	1	4	25.5678	27.8815	9.91492	17.142	4.94718	17.6759	30.5515	18.4932	-4.00724	3.49764	13.6271	3.8274	4.94718	17.6759	30.5515	18.4932	-4.00724	3.49764	13.6271	3.8274	0.684237	10.511	22.0893	11.1603
43.46	-116.533	797	Survey	4721	1	0	3	1	Yes	1	Negative	807.943	5.828e-05	90	4	3	5	1	2	3	1	2	1	28.0642	30.686	10.4158	18.7236	5.17796	16.9434	30.1636	18.137	-3.87809	3.24805	13.2252	4.02919	4.94718	17.6759	30.5515	18.4932	-4.00724	3.49764	13.6271	3.8274	0.684237	10.511	22.0893	11.1603
43.46	-116.533	797	Survey	4720	1	0	0	1	No	0	0	807.943	0.00115287	110.726	4	1	4	1	3	3	2	2	1	28.0642	30.686	10.4158	18.7236	5.17796	16.9434	30.1636	18.137	-3.87809	3.24805	13.2252	4.02919	5.17796	16.9434	30.1636	18.137	-3.87809	3.24805	13.2252	4.02919	0.864214	10.0172	21.6944	11.0831
43.7199	-116.899	798	Survey	4723	3	0	0	1	No	0	0	737.499	0.290923	269.435	4	4	4	2	1	.	.	.	4	27.3511	27.6672	10.2125	17.1823	4.86952	17.6619	31.2926	18.5808	-4.40141	3.10225	12.9918	3.42475	4.86952	17.6619	31.2926	18.5808	-4.40141	3.10225	12.9918	3.42475	0.455521	10.3031	22.1422	11.0028
43.7198	-116.899	798	Survey	4722	3	0	0	1	No	0	0	737.499	0.290923	269.435	2	2	2	1	1	.	.	.	4	27.3511	27.6672	10.2125	17.1823	4.86952	17.6619	31.2926	18.5808	-4.40141	3.10225	12.9918	3.42475	4.86952	17.6619	31.2926	18.5808	-4.40141	3.10225	12.9918	3.42475	0.455521	10.3031	22.1422	11.0028
43.5025	-116.729	799	Survey	4724	1	0	0	1	No	0	0	770.852	5.11581	217.186	3	3	3	1	1	.	2	.	3	27.1031	29.5426	10.4652	18.1493	4.98358	17.1832	30.2386	18.22	-3.81196	3.58896	13.65	4.32632	4.98358	17.1832	30.2386	18.22	-3.81196	3.58896	13.65	4.32632	0.794372	10.3104	21.9443	11.2732
43.5023	-116.729	799	Survey	4725	1	0	0	1	No	0	0	768.782	4.57617	219.394	3	3	3	1	1	.	2	.	3	27.1031	29.5426	10.4652	18.1493	4.98358	17.1832	30.2386	18.22	-3.81196	3.58896	13.65	4.32632	4.98358	17.1832	30.2386	18.22	-3.81196	3.58896	13.65	4.32632	0.794372	10.3104	21.9443	11.2732

## Sheet: Fresno_SurveyComplete
Lat	Lon	Site	SiteType	Obs	Proximity	Year	Plants_Sampled	Tot_Plts	Variable	Feral	Ferals	Leaf	Elevation	Slope_Deg	Aspect	Crops_Adj	Crops_Ahead	Crops_Behind	Irr_Canal	Veg_Cover	Veg_Ht	Veg_Manage	Species_Div	Spillage	Winter	Spring	Summer	Fall	Tmax_Winter	Tmax_Spring	Tmax_Summer	Tmax_Fall	Tmin_Winter	Tmin_Spring	Tmin_Summer	Tmin_Fall
36.634	-120.37	0	Survey	101	2	2012	0	0	1	No	0	0	57.06	0.091	37.34	4	4	4	1	2	2	.	2	4	42.4025	22.1533	1.61519	8.89197	17.948	24.2088	31.7208	22.9008	3.38034	7.74357	16.3656	10.2062
36.634	-120.37	0	Survey	100	2	2012	0	0	1	No	0	0	57.06	0.091	37.34	4	4	4	1	2	2	.	2	4	42.4025	22.1533	1.61519	8.89197	17.948	24.2088	31.7208	22.9008	3.38034	7.74357	16.3656	10.2062
36.6611	-120.322	1	Survey	102	1	2012	0	0	1	No	0	0	49.76	0.106	26.8	4	4	4	1	2	1	2	2	4	42.7255	23.1454	1.62473	9.05308	17.8279	24.3176	31.7768	23.0033	3.15093	7.53466	16.0587	10.0037
36.6613	-120.322	1	Survey	103	1	2012	0	0	1	No	0	0	49.76	0.033	45	1	1	1	2	3	2	2	3	4	42.7255	23.1454	1.62473	9.05308	17.8279	24.3176	31.7768	23.0033	3.15093	7.53466	16.0587	10.0037
36.6683	-120.17	2	Survey	131	4	2012	0	0	1	No	0	0	54.22	0.073	237.71	3	3	2	1	1	1	1	2	3	42.0606	24.324	1.93876	9.121	17.7539	24.7357	32.0935	23.4598	2.98062	7.56197	16.3845	9.80055
36.6683	-120.169	2	Survey	130	4	2012	0	0	1	No	0	0	54.22	0.073	237.71	2	2	2	1	1	2	1	2	3	42.0606	24.324	1.93876	9.121	17.7539	24.7357	32.0935	23.4598	2.98062	7.56197	16.3845	9.80055
36.5449	-120.274	3	Survey	160	4	2012	0	0	1	No	0	0	66.91	0.16	32.35	4	4	4	1	1	1	2	2	3	39.4759	21.0054	1.54025	8.09587	17.9053	24.4845	32.2197	23.1199	3.46	8.19384	17.1552	10.63
36.5449	-120.274	3	Survey	161	4	2012	0	0	1	No	0	0	66.91	0.16	32.35	2	2	4	1	1	1	3	2	3	39.4759	21.0054	1.54025	8.09587	17.9053	24.4845	32.2197	23.1199	3.46	8.19384	17.1552	10.63
36.616	-120.247	4	Survey	179	1	2012	0	0	1	No	0	0	51.15	0.012	82.81	4	2	4	2	1	1	3	2	3	40.9942	22.9059	1.65475	8.65335	17.817	24.5503	32.0288	23.0898	2.9349	7.51832	16.4439	9.86583
36.6159	-120.247	4	Survey	178	1	2012	0	0	1	No	0	0	51.15	0.012	85.36	3	3	3	1	1	1	3	2	3	40.9942	22.9059	1.65475	8.65335	17.817	24.5503	32.0288	23.0898	2.9349	7.51832	16.4439	9.86583
36.6913	-120.04	5	Survey	198	4	2012	0	0	1	No	0	0	66.77	0.189	195.56	2	2	2	1	1	1	.	2	3	45.6038	25.944	2.09962	9.9086	18.258	24.8619	32.1573	23.9096	3.08712	7.73458	16.7391	10.1857
36.6914	-120.04	5	Survey	199	4	2012	0	0	1	No	0	0	66.79	0.193	202.49	2	5	2	1	1	1	1	2	3	45.6038	25.944	2.09962	9.9086	18.258	24.8619	32.1573	23.9096	3.08712	7.73458	16.7391	10.1857
36.747	-120.141	6	Survey	220	4	2012	0	0	1	No	0	0	62.95	0.185	194.33	4	4	4	1	1	1	2	2	3	44.3863	25.8134	2.10445	9.89971	17.9656	24.8252	31.9146	23.6012	3.01669	7.60472	16.3325	9.88979
36.747	-120.141	6	Survey	221	4	2012	0	0	1	No	0	0	62.92	0.19	204.09	3	3	3	1	1	1	2	2	3	44.3863	25.8134	2.10445	9.89971	17.9656	24.8252	31.9146	23.6012	3.01669	7.60472	16.3325	9.88979
36.6695	-120.048	7	Survey	254	4	2011	0	0	1	No	0	0	58.79	0.288	90.7	1	1	1	1	1	1	.	3	4	44.499	25.4084	2.03602	9.69348	18.0302	24.8702	32.2025	23.8826	3.09837	7.70224	16.6277	10.0914
36.6694	-120.048	7	Survey	255	4	2011	0	0	1	No	0	0	58.79	0.288	90.7	1	1	1	1	1	1	.	3	4	44.499	25.4084	2.03602	9.69348	18.0302	24.8702	32.2025	23.8826	3.09837	7.70224	16.6277	10.0914
36.7251	-120.405	7	Survey	252	4	2012	0	0	1	No	0	0	64.28	0.071	205.14	2	2	2	1	1	.	.	.	4	44.0543	24.2619	1.56318	9.50891	17.9949	23.9537	31.1202	22.9489	3.47688	7.70496	16.0926	10.3232
36.7251	-120.405	7	Survey	253	4	2012	0	0	1	No	0	0	64.28	0.071	205.14	2	2	2	1	1	.	.	.	4	44.0543	24.2619	1.56318	9.50891	17.9949	23.9537	31.1202	22.9489	3.47688	7.70496	16.0926	10.3232
36.6303	-120.133	9	Survey	262	4	2011	0	0	1	No	0	0	64.23	0.149	204.49	2	2	2	1	1	1	3	2	3	41.4453	23.7481	1.90558	8.96567	17.7917	24.7262	32.205	23.5868	2.99664	7.62175	16.421	9.89305
36.6303	-120.134	9	Survey	261	3	2011	0	0	1	No	0	0	54.65	0.073	219.1	4	4	4	1	1	1	.	2	3	41.4453	23.7481	1.90558	8.96567	17.7917	24.7262	32.205	23.5868	2.99664	7.62175	16.421	9.89305
36.7494	-120.123	9	Survey	260	3	2012	0	0	1	No	0	0	54.69	0.193	240.6	2	2	2	1	1	.	.	.	3	45.0738	25.9705	2.14569	9.98916	18.088	24.843	31.9242	23.6194	3.03435	7.58533	16.4243	9.926
36.5891	-120.469	10	Survey	273	3	2012	0	0	1	No	0	0	89.5	0.552	44.24	4	4	4	1	1	1	3	2	3	42.2033	13.817	1.51184	8.23519	18.1438	23.6612	31.3972	27.4699	3.92585	8.34032	16.9756	11.2343
36.5892	-120.469	10	Survey	272	3	2012	0	0	1	No	0	0	89.23	0.297	45.46	4	4	4	1	3	2	.	2	3	42.2033	13.817	1.51184	8.23519	18.1438	23.6612	31.3972	27.4699	3.92585	8.34032	16.9756	11.2343
36.7588	-120.169	11	Survey	300	4	2012	0	0	1	No	0	0	60.34	0.038	157.21	3	3	5	1	3	1	2	2	3	44.2475	25.9263	2.0923	9.72727	18.0031	24.7764	31.8939	23.49	3.02472	7.4292	16.2495	9.85649
36.7588	-120.168	11	Survey	301	4	2012	0	0	1	No	0	0	60.32	0.027	216.76	2	2	2	1	3	1	2	2	3	44.2475	25.9263	2.0923	9.72727	18.0031	24.7764	31.8939	23.49	3.02472	7.4292	16.2495	9.85649
36.4403	-120.339	12	Survey	304	4	2012	0	0	1	No	0	0	121.12	0.353	44.2	2	2	2	1	3	1	1	2	3	38.3297	18.5449	1.29282	7.54075	18.4723	24.0759	32.068	22.9239	3.50524	8.23724	17.3555	10.9368
36.4403	-120.338	12	Survey	305	4	2012	0	0	1	No	0	0	120.98	0.365	45.54	2	2	2	1	3	1	1	2	3	38.3297	18.5449	1.29282	7.54075	18.4723	24.0759	32.068	22.9239	3.50524	8.23724	17.3555	10.9368
36.5877	-120.115	13	Survey	311	2	2012	0	0	1	No	0	0	54.13	0.03	46.63	1	1	1	2	2	1	2	2	4	40.1832	22.6647	1.67583	8.51853	17.788	24.7082	32.3361	23.4684	2.92009	7.58043	16.5665	9.85724
36.5877	-120.115	13	Survey	310	2	2012	0	0	1	No	0	0	54.15	0.021	50.75	2	2	2	1	2	1	1	2	4	40.1832	22.6647	1.67583	8.51853	17.788	24.7082	32.3361	23.4684	2.92009	7.58043	16.5665	9.85724
36.4533	-120.079	14	Survey	317	4	2012	0	0	1	No	0	0	62.93	0.049	19.78	2	2	2	1	1	1	.	2	3	36.7034	19.0901	0.9669	7.44957	18.0763	24.4204	32.652	23.347	3.15578	7.65183	16.6428	10.0332
36.4533	-120.08	14	Survey	316	4	2012	0	0	1	No	0	0	62.94	0.05	23.59	2	2	2	1	3	1	2	2	3	36.7034	19.0901	0.9669	7.44957	18.0763	24.4204	32.652	23.347	3.15578	7.65183	16.6428	10.0332
36.4238	-120.139	15	Survey	326	4	2012	0	0	1	No	0	0	70.56	0.116	5.01	4	4	4	1	3	2	3	2	3	34.9291	15.9924	1.00878	6.67913	17.989	24.1862	32.7219	23.3087	3.39132	8.06215	16.8897	10.4073
36.4238	-120.139	15	Survey	327	4	2012	0	0	1	No	0	0	70.56	0.116	5.01	4	4	4	1	3	2	3	2	3	34.9291	15.9924	1.00878	6.67913	17.989	24.1862	32.7219	23.3087	3.39132	8.06215	16.8897	10.4073
36.459	-120.018	16	Survey	330	2	2012	0	0	1	No	0	0	60.41	0.054	16.72	4	4	4	1	3	1	1	2	3	37.1593	20.7223	0.904565	7.73656	18.0539	24.6434	32.6317	23.357	2.86666	7.39952	16.2641	9.65296
36.4591	-120.018	16	Survey	331	2	2012	0	0	1	No	0	0	60.41	0.054	16.72	1	1	1	1	3	1	2	2	3	37.1593	20.816	0.904565	7.73656	18.0539	24.6434	32.6317	23.3559	2.86666	7.39952	16.2641	9.65296
36.5952	-120.211	18	Survey	338	1	2012	0	0	1	No	0	0	52.76	0.056	329.96	4	4	4	1	1	1	3	2	4	40.4079	22.7426	1.68474	8.59091	17.7203	24.6878	32.2501	23.3401	2.95173	7.58151	16.4532	9.84288
36.5954	-120.211	18	Survey	339	1	2012	0	0	1	No	0	0	52.72	0.142	351.97	4	4	4	1	1	1	3	2	4	40.4079	22.7426	1.68474	8.59091	17.7203	24.6878	32.2501	23.3401	2.95173	7.58151	16.4532	9.84288
36.6913	-120.46	19	Survey	341	4	2012	0	0	1	No	0	0	76.06	0.29	80.54	2	2	2	1	1	1	2	2	3	46.0484	22.7161	1.49981	10.051	18.2279	23.619	30.6056	22.8959	3.79958	8.08109	16.5381	10.8498
36.6913	-120.46	19	Survey	340	4	2012	0	0	1	No	0	0	76.36	0.191	90	4	4	4	1	1	1	2	2	3	46.0484	22.7161	1.49981	10.051	18.2279	23.619	30.6056	22.8959	3.79958	8.08109	16.5381	10.8498
36.5166	-120.262	20	Survey	342	4	2012	0	0	1	No	0	0	72.25	0.244	22.24	4	4	4	1	1	1	2	2	3	38.8747	20.3007	1.38056	7.97263	18.0012	24.4014	32.3196	23.3108	3.51384	8.25535	17.3686	10.8062
36.5166	-120.262	20	Survey	343	4	2012	0	0	1	No	0	0	72.25	0.244	22.24	4	4	4	1	1	1	2	2	3	38.8747	20.3007	1.38056	7.97263	18.0012	24.4014	32.3196	23.3108	3.51384	8.25535	17.3686	10.8062
36.6687	-120.229	21	Survey	344	3	2012	0	0	1	No	0	0	49.55	0.051	262.37	2	2	2	2	3	1	2	2	3	42.2258	23.8741	1.73998	8.94492	17.7675	24.4731	31.9426	23.0643	2.94898	7.48645	16.2904	9.75591
36.6768	-120.056	22	Survey	346	4	2012	0	0	1	No	0	0	64.34	0.167	259.65	2	2	2	1	1	1	2	2	2	44.7854	25.5804	2.03944	9.75857	18.0636	24.8514	32.1923	23.8466	3.0783	7.65204	16.5891	10.0772
36.6768	-120.056	22	Survey	347	4	2012	0	0	1	No	0	0	64.34	0.167	259.65	2	2	2	1	1	1	2	2	2	44.7854	25.5804	2.03944	9.75857	18.0636	24.8514	32.1923	23.8466	3.0783	7.65204	16.5891	10.0772
36.7001	-120.016	23	Survey	350	4	2011	0	0	1	No	0	0	78.61	0.123	60.66	4	4	4	1	1	1	3	2	3	46.365	26.2532	2.15158	10.0511	18.4572	24.9157	32.1941	23.9329	3.19202	7.79685	16.8073	10.3236
36.7001	-120.016	23	Survey	351	4	2011	0	0	1	No	0	0	78.61	0.123	60.66	4	4	4	1	1	1	3	2	3	46.365	26.2532	2.15158	10.0511	18.4572	24.9157	32.1941	23.9329	3.19202	7.79685	16.8073	10.3236
36.5107	-120.28	23	Survey	348	4	2012	0	0	1	No	0	0	69.35	0.012	198.89	2	2	2	1	1	.	.	.	3	38.7826	20.1125	1.44736	7.88393	18.0662	24.3515	32.296	23.1975	3.55015	8.30699	17.3856	10.9462
36.5107	-120.28	23	Survey	349	4	2012	0	0	1	No	0	0	69.35	0.038	202.76	2	2	2	1	1	.	.	.	3	38.7826	20.1125	1.44736	7.88393	18.0662	24.3515	32.296	23.1975	3.55015	8.30699	17.3856	10.9462
36.667	-120.469	24	Survey	353	4	2012	0	0	1	No	0	0	81.16	0.191	90	4	4	4	1	1	1	2	2	3	45.84	22.182	1.54172	9.78428	18.2064	23.4436	30.6419	22.7717	3.92313	8.26021	16.7459	11.0157
36.667	-120.469	24	Survey	352	4	2012	0	0	1	No	0	0	81.26	0.182	91.06	4	4	4	1	1	1	2	2	3	45.84	22.182	1.54172	9.78428	18.2064	23.4436	30.6419	22.7717	3.92313	8.26021	16.7459	11.0157
36.6326	-120.434	25	Survey	354	1	2012	0	0	1	No	0	0	70.86	0.134	92.18	4	4	4	1	2	1	1	3	3	43.4765	21.7215	1.62791	8.77289	18.0529	23.8754	31.3781	22.7311	3.79384	8.11783	16.6045	10.8263
36.6327	-120.434	25	Survey	355	1	2012	0	0	1	No	0	0	70.86	0.134	92.18	4	4	4	1	3	1	1	3	3	43.4765	21.7215	1.62791	8.77289	18.0529	23.8754	31.3781	22.7311	3.79384	8.11783	16.6045	10.8263
36.5026	-120.049	26	Survey	357	2	2012	0	0	1	No	0	0	58.12	0.176	232.23	3	3	3	1	3	1	2	2	3	38.0293	20.8259	1.12613	7.91255	17.9523	24.6542	32.5908	23.3762	2.83529	7.41535	16.2661	9.6982
36.5028	-120.049	26	Survey	356	2	2012	0	0	1	No	0	0	58.17	0.142	235.94	2	2	2	1	3	2	3	2	3	38.0293	20.8259	1.12613	7.91255	17.9523	24.6542	32.5908	23.3762	2.83529	7.41535	16.2661	9.6982
36.647	-120.385	27	Survey	358	2	2012	0	0	1	No	0	0	58.36	0.04	60.03	4	4	4	1	3	1	.	2	4	43.2527	22.3546	1.59531	9.13008	18.0141	24.1027	31.6151	22.9236	3.47674	7.75023	16.2782	10.3225
36.6471	-120.385	27	Survey	359	2	2012	0	0	1	No	0	0	58.36	0.04	60.03	4	4	4	1	3	1	.	2	4	43.2527	22.3546	1.59531	9.13008	18.0141	24.1027	31.6151	22.9236	3.47674	7.75023	16.2782	10.3225
36.6326	-120.386	28	Survey	361	1	2012	0	0	1	No	0	0	59.66	0.099	74.79	4	4	4	1	3	1	1	2	4	42.5562	22.0406	1.61903	8.90162	17.9523	24.1282	31.6438	22.9025	3.50999	7.79707	16.4118	10.4044
36.6324	-120.386	28	Survey	360	1	2012	0	0	1	No	0	0	59.71	0.098	77.87	4	4	4	1	3	1	1	2	4	42.5562	22.0406	1.61903	8.90162	17.9523	24.1282	31.6438	22.9025	3.50999	7.79707	16.4118	10.4044
36.5377	-120.316	29	Survey	363	3	2012	0	0	1	No	0	0	76.68	0.273	16.31	4	4	4	1	1	1	2	2	2	38.8087	20.3418	1.5784	7.92871	17.8805	24.3776	32.1864	23.0095	3.58091	8.30912	17.2199	10.9188
36.5377	-120.316	29	Survey	362	3	2012	0	0	1	No	0	0	76.68	0.273	16.31	2	4	2	1	1	1	2	2	2	38.8087	20.3418	1.5784	7.92871	17.8805	24.3776	32.1864	23.0095	3.58091	8.30912	17.2199	10.9188
36.4679	-120.302	30	Survey	365	4	2012	0	0	1	No	0	0	98.75	0.216	45.93	4	4	4	1	2	1	1	2	4	38.4127	18.9094	1.30214	7.62987	18.1931	24.1947	32.234	23.0642	3.51104	8.23574	17.3737	10.9337
36.4679	-120.302	30	Survey	364	4	2012	0	0	1	No	0	0	98.75	0.216	45.93	3	3	3	1	2	1	1	2	4	38.4127	18.9094	1.30214	7.62987	18.1931	24.1947	32.234	23.0642	3.51104	8.23574	17.3737	10.9337
36.5877	-120.219	31	Survey	367	1	2012	0	0	1	No	0	0	53.09	0.198	326.99	3	3	3	1	3	1	1	2	4	40.0864	22.4718	1.63638	8.49614	17.6907	24.6168	32.2384	23.3181	2.95631	7.5921	16.6168	9.92728
36.5881	-120.219	31	Survey	366	1	2012	0	0	1	No	0	0	52.99	0.22	334.68	4	4	4	2	3	2	.	1	4	40.0864	22.4718	1.63638	8.49614	17.6907	24.6168	32.2384	23.3181	2.95631	7.5921	16.6168	9.92728
36.5103	-120.17	33	Survey	368	3	2012	0	0	1	No	0	0	58.47	0.025	7.95	4	4	4	2	2	1	1	2	3	38.0384	19.1675	1.25824	7.80829	17.9281	24.3859	32.472	23.2887	3.10314	7.72939	16.8671	10.2125
36.5103	-120.17	33	Survey	369	3	2012	0	0	1	No	0	0	58.47	0.026	18.76	4	4	4	2	2	1	2	2	3	38.0384	19.1675	1.25824	7.80829	17.9281	24.3859	32.472	23.2887	3.10314	7.72939	16.8671	10.2125
36.5453	-120.454	35	Survey	370	4	2012	0	0	1	No	0	0	125.25	0.987	18.38	2	2	2	1	1	1	3	2	3	39.453	18.6267	1.53027	7.46646	18.1638	23.4496	31.3776	22.3112	4.0597	8.59589	17.5042	11.5424
36.5455	-120.454	35	Survey	371	4	2012	0	0	1	No	0	0	124.8	1.052	18.86	2	2	2	1	1	1	3	2	3	39.453	18.6267	1.53027	7.46646	18.1638	23.4496	31.3776	22.3112	4.0597	8.59589	17.5042	11.5424
36.673	-120.46	36	Survey	373	4	2012	0	0	1	No	0	0	77.58	0.345	84.32	2	2	2	1	1	.	2	.	3	45.778	22.3678	1.55047	9.79998	18.1871	23.5806	30.7499	22.8407	3.8806	8.16726	16.6423	10.8978
36.673	-120.46	36	Survey	372	4	2012	0	0	1	No	0	0	77.36	0.303	87.45	4	4	4	1	1	.	.	.	3	45.778	22.3678	1.55047	9.79998	18.1871	23.5806	30.7499	22.8407	3.8806	8.16726	16.6423	10.8978
36.7052	-120.474	37	Survey	374	4	2011	0	0	1	No	0	0	78.96	0.156	41.32	2	2	2	1	3	1	.	2	3	46.4858	22.8936	1.49625	10.219	18.2859	23.4774	30.4006	22.8194	3.86028	8.1408	16.5306	10.8942
36.7054	-120.474	37	Survey	377	4	2011	0	0	1	No	0	0	78.92	0.14	45.27	4	4	4	1	1	1	.	2	3	46.4858	22.8936	1.49625	10.219	18.2859	23.4774	30.4006	22.8194	3.86028	8.1408	16.5306	10.8942
36.7312	-120.106	37	Survey	375	4	2012	0	0	1	No	0	0	64.31	0.063	232.31	4	5	4	1	3	2	2	3	3	44.8854	26.0171	2.14863	9.98931	18.0719	24.8276	31.9642	23.6746	3.00259	7.57868	16.5692	9.96973
36.7312	-120.105	37	Survey	376	4	2012	0	0	1	No	0	0	64.31	0.063	232.31	2	2	2	1	1	1	2	2	3	44.8854	26.0171	2.14863	9.98931	18.0719	24.8276	31.9642	23.6746	3.00259	7.57868	16.5692	9.96973
36.4998	-120.371	38	Survey	379	4	2012	0	0	1	No	0	0	112.81	0.781	68.49	4	4	4	1	1	1	1	2	3	38.987	18.9793	1.55115	7.41168	18.0988	23.8935	31.9659	22.6127	3.65955	8.44665	17.5595	11.2424
36.4998	-120.37	38	Survey	378	4	2012	0	0	1	No	0	0	112.33	0.741	70.1	2	2	2	1	1	1	1	2	3	38.987	18.9793	1.55115	7.41168	18.0988	23.8935	31.9659	22.6127	3.65955	8.44665	17.5595	11.2424
36.742	-120.141	39	Survey	380	4	2012	0	0	1	No	0	0	61.73	0.075	140.3	3	3	3	1	3	1	2	2	4	44.3863	25.8774	2.10445	9.89971	17.9656	24.8252	31.9146	23.6033	3.01669	7.60472	16.3325	9.88979
36.742	-120.14	39	Survey	381	4	2012	0	0	1	No	0	0	61.58	0.049	140.93	4	4	4	1	3	1	2	2	4	44.3863	25.8431	2.10445	9.89971	17.9656	24.8252	31.9146	23.602	3.01669	7.60472	16.3325	9.88979
36.5597	-120.405	40	Survey	383	1	2012	0	0	1	No	0	0	86.36	0.598	25.31	4	4	4	1	3	1	2	2	4	39.6445	19.0874	1.63524	7.38147	18.0201	23.8285	31.7956	22.5575	3.81177	8.50909	17.2775	11.2772
36.5598	-120.405	40	Survey	382	1	2012	0	0	1	No	0	0	86.36	0.598	25.31	1	1	1	1	3	1	.	2	4	39.6445	19.0874	1.63524	7.38147	18.0201	23.8285	31.7956	22.5575	3.81177	8.50909	17.2775	11.2772
36.6175	-120.205	41	Survey	385	1	2012	0	0	1	No	0	0	52.57	0.084	185.04	4	4	4	1	3	1	2	2	3	40.9469	23.1811	1.7272	8.69021	17.7536	24.7047	32.1588	23.3286	2.92583	7.50873	16.3642	9.77863
36.6175	-120.205	41	Survey	384	1	2012	0	0	1	No	0	0	52.57	0.084	185.04	1	1	1	2	3	3	.	2	3	40.9469	23.1811	1.7272	8.69021	17.7536	24.7047	32.1588	23.3286	2.92583	7.50873	16.3642	9.77863
36.6851	-120.169	42	Survey	387	4	2012	0	0	1	No	0	0	55.06	0.034	241.28	2	2	2	1	1	1	2	2	4	42.6339	24.7243	1.95569	9.25946	17.7157	24.7063	32.0576	23.4715	2.99015	7.57309	16.4264	9.85955
36.6851	-120.169	42	Survey	386	4	2012	0	0	1	No	0	0	55.09	0.064	241.37	1	1	1	1	2	3	.	3	4	42.6339	24.7243	1.95569	9.25946	17.7157	24.7063	32.0576	23.4715	2.99015	7.57309	16.4264	9.85955
36.5652	-120.169	43	Survey	390	1	2011	0	0	1	No	0	0	61.09	0.054	24.77	4	4	4	1	2	2	1	2	3	39.6987	21.4581	1.6206	8.44276	17.8113	24.6012	32.3233	23.3721	2.9338	7.62425	16.548	9.86977
36.4516	-120.019	43	Survey	389	1	2012	0	0	1	No	0	0	52.85	0.16	196.25	3	1	3	2	1	.	3	.	4	37.1593	20.7097	0.904565	7.73656	18.0539	24.6434	32.6317	23.357	2.86666	7.39952	16.2641	9.65296
[truncated: 1,330 more rows]

## Sheet: WW_SurveyComplete
Lat	Lon	Site	SiteType	Obs	Proximity	Plants_Sampled	Tot_Plts	Variable	Feral	Ferals	Leaf	Elevation	Slope_Deg	Slope_Pct	Aspect	Crops_Adj	Crops_Ahead	Crops_Behind	Irr_Canal	Veg_Cover	Veg_Ht	Veg_Manage	Species_Div	Spillage	Winter	Spring	Summer	Fall	Tmax_Winter	Tmax_Spring	Tmax_Summer	Tmax_Fall	Tmin_Winter	Tmin_Spring	Tmin_Summer	Tmin_Fall
[truncated: 1,424 more rows]
